# Supplementary material for: MicroRNAs from saliva of anopheline mosquitoes mimic human endogenous miRNAs and may contribute to vector-host-pathogen interactions
Source: Sci Rep. 2019 Feb 27;9:2955. doi: 10.1038/s41598-019-39880-1 (PMC6393464; doi:10.1038/s41598-019-39880-1)
Supplement: Supplementary file 2 — Supplementary file S1 [file 41598_2019_39880_MOESM2_ESM.xlsx]

## Sheet: aga_hairpins
ID	source	miRBase ID	MapMi input ID	chrom. (AgamP4)	start	end	strand	sequence (stem-loop)
aae-miR-193	MapMI		MIMAT0014305	3L	30135906	30136011	+	AGCAAAAUUUUCAAUCGAACUGGGAUUUUGUGGACCAGAAGAUUUCCAUUCUGCGUACGAUAAAUGCUACUGGCCUACUAAGUCCCAACUUGUUUGGAAAUGUGUU
aae-miR-2765	MapMI		MIMAT0014285	UNKN	36488012	36488079	-	GGAGCCUGGUAACUCCACCACCGUUGGCGAGAUUCGACUGCCAAUGGGAGCUGGAGUUUCCGCGUGCC
aae-miR-2943	MapMI		MIMAT0014301	2L	5667691	5667821	+	GAGAAGGUGCUUCCGGUGGACACACAUUCCCGGUGGAUGUUAAGUAGGCACUUGCAGGCAAAGUGACAUUCCGAUCGUUGACUGCUUUUUCCUACUUUACAUUGAGUCCAGGAUUAUUCAACGUAGCUCUC
aae-miR-71-5p	MapMI		MIMAT0014220	2L	37759414	37759634	-	UGCUACUCCGGUGAUGGUGGAAUUACUAAGCACACAGGUGUGUCGUUGGGCUGUAUUUUGUCUGCAAGAAAGACAUGGGUAGUGAGAUAGUGGCGUUUCAACCCGUGACGGCUGGCGCCGGCUUAGUACUGGUAGAUCUCACUACCUUGUCUUUCAUGUUGAUAGAUACAAUAUAGAAGUAAAAAGGUAUAAUGGUAUAUAAGUGGCAAAGCGGAACCGGU
aga-bantam	miRBase	MI0001599		chr2R	33274498	33274608	+	UGUGUGGAUGAAAUGUAAUCACAGAACCGGUUUUCAUUUUCGAUCUGACUUAUUUUUUUCACAAACAAGUGAGAUCACUUUGAAAGCUGAUUUUGUACAAUUAAUUCAACG
aga-chr2L_10799	Biryukova I. 2014			chr2L	5507567	5507641	+	UCUGCCGACCUCACCACGCGACGAUUUUUGUUUUUUUGAAGCAAAGAUUUUUUGGAACACAAGCUCGGCAGGCC
aga-chr2L_13183	Biryukova I. 2014			chr2L	9916590	9916657	+	AGUCACGGUUCGCGAUCACAUUCGUUGUGUAUGGAUGUAUGUACGUGUGGUGGCACACUUUGACAAC
aga-chr2L_1641	Biryukova I. 2014			chr2L	479361	479429	+	GGAGAGAUAAUCGGUGAUCGGUCUUCUGCAUGAUGCAAGAGAUCGAUACACGAACUGGGGCUCUCUCC
aga-chr2L_23370	Biryukova I. 2014			chr2L	42944574	42944675	+	GUAGUCCGGAGUGGAGUCGUGGAUCAACUCCGACUCCGGUGCGCAAAAUAUGAAUCCGACUUCGGUGAACACGAACGACUACGAACUACUCCAGACAACUC
aga-chr2L_24989	Biryukova I. 2014			chr2L	47752190	47752248	+	UCCAGAAUCGUCCGUAAUCUUCGGAGACUCCAGACGACUCCGGUCGACUCUGGACGAC
aga-chr2L_33397	Biryukova I. 2014	MI0033337		chr2L	3537079	3537136	-	GAAGGAACUUCUGCUGUGAUCUGAGUUAUAGAUCAUAUCACAGUAGUUGUACUUUAA
aga-chr2L_349	Biryukova I. 2014			chr2L	66073	66163	+	UUCGACGCCGGUUCGAAGAUCACGUAGUUCUUAAAGAUAGGUAGGUUAUCUACGUAGAAUGAUUUUUGAAUUACGUCGGCAAUUUUUGGG
aga-chr2L_4162	Biryukova I. 2014			chr2L	1264702	1264760	+	AGGAUUACGAUGAAGUGUUUGCGCCGGUAGUUAGGCAAAUGACCUUUCGUAGUCUGAU
aga-chr2L_42099	Biryukova I. 2014			chr2L	17042959	17043040	-	UACUUUCGCAAAUAGAUCGCUGCCUAACUUUGCUGCGCACAGCUCUAGUUGGGCAAUAGUUAGUUUUUGGCUAAGUGGAGC
aga-chr2L_43038	Biryukova I. 2014			chr2L	19622706	19622749	-	UCGUUUUCGGACAGACUUUUAUUGGAUUUGUCCAAAAAGGAUG
aga-chr2L_9650	Biryukova I. 2014			chr2L	5268925	5269011	+	UAGGAUCUAUUGACAUUGCAGCCUUGAAAACAAUAUUUUCUUUAAAGAUUUCAAGUAGUUUUUAAGGGCUUGUGUUAGUGCCUGGG
aga-chr2R_54340	Biryukova I. 2014			chr2R	8915400	8915474	+	AAUUGGACUCUGUGGCACCCUUUGGAACUAUUCCUAUCGGAUUUGUCCAAUAAGGAUGCUAUAGAGUACAUUUC
aga-chr2R_55298	Biryukova I. 2014			chr2R	12617384	12617473	+	AAUUGGACUCUGUGGCACCCUUUUUGGGCAGGCUUUUUGGGAAUUCCUAUUAGAUUUGUCCAAAAACAGAUGCAAUAGAAUCCAGUUCC
aga-chr2R_67619	Biryukova I. 2014			chr2R	49467505	49467588	+	AGGGUGUGAUUGUUCUUCCAUUUUUCUUCCAGUUGCCAACAACUGGUCCAAUUGGAUUGAAUGAGAGAACGAAAGCAUUCCUU
aga-chr2R_70383	Biryukova I. 2014			chr2R	57684036	57684089	+	ACGCCUGUCAGCAGUCAGUGAGUGUGGAGCACGGGCUGUUGCAGCAGGUGCCU
aga-chr2R_78185	Biryukova I. 2014			chr2R	2995188	2995251	-	AUGGAUUCGAUCGAUCGAGUGCAGUUUCCAGAUUCAUCGGCACGUCGUCGAGCGAUUCCUUCC
aga-chr2R_79100	Biryukova I. 2014			chr2R	5800612	5800671	-	UAACAGAGCCUGGCGCCUUGCGCACACAUUCUGGUGCACGAGGCGAAGACUUUGUUGCC
aga-chr2R_79518	Biryukova I. 2014			chr2R	7197876	7197939	-	AUCUUCCUCCGUGAAUGACGCGUAUCCCCGCGUAUAUAGACGUGCAUUCAGUGGGGCGGUCGU
aga-chr2R_79603	Biryukova I. 2014			chr2R	7609907	7609987	-	UAGCUGUGGGACGCUUUAUUAACCCUUUUUUUCGAGAAAUGAACUUAUGAAAUGGGGGAAAUUGGACUCUAUAGCACCCU
aga-chr2R_79712	Biryukova I. 2014			chr2R	8265179	8265240	-	ACGCGGUCAUGCAGUCUAAUAUUUGGCAUUCGAUUCAAAUGUUAACUGUAAGACUGUGUCU
aga-chr2R_81494	Biryukova I. 2014			chr2R	15821042	15821119	-	UGGCUGUAAGUAGAACAGCAAGCUCGUACUGUUUCGCCACGGACGACAAUUUGCUUGGUGUUAUAUCUUACAGUGAG
aga-chr2R_93879	Biryukova I. 2014			chr2R	52693316	52693371	-	CUAAGUACUAGUGCCGCAGGAGAGAUUCUAACCCCUGCUGCCCAAGUGCUUAUCG
aga-chr3L_104349	Biryukova I. 2014			chr3L	1101081	1101147	+	UUUGUACCGGUCAAUUUUUGCUUCACCAUCACGCUUGAUAGUGAACACCCAUUUAUUGCCGACAGG
aga-chr3L_118320	Biryukova I. 2014			chr3L	34333697	34333756	+	AUGGGGUUUGACCUGCUGGGCUUGGGGAUUUAAACACGCCCCGGGUAAAACCCGCACCA
aga-chr3L_120666	Biryukova I. 2014			chr3L	41925855	41925922	+	AACGAGUUUCCCGAUACGACUGCAAGAGUUGGUUGAACACAAUCAGCCGUAUCGGAGAAAUCGUUCG
aga-chr3L_130625	Biryukova I. 2014			chr3L	9986749	9986811	-	UUGGUCUGAUUGCCUACACUGGCUUUGCAUACAAAUUCCCCGUCUAGUGCCAAAUUAGUGCC
aga-chr3L_135613	Biryukova I. 2014			chr3L	31252135	31252187	-	UAAGUGCAAAUCGUUGUAGUCGGUUAGCCGUAUAUACUGGUAUGCCCUUUUU
aga-chr3R_150582	Biryukova I. 2014			chr3R	39778750	39778796	+	UUGACUGUCGCCUCUGCGGAUGUGUAAUUAGCAAGCGUAUUCAGCG
aga-chr3R_157264	Biryukova I. 2014			chr3R	52847722	52847783	+	AGGAUUCGUAGUGCUACUGUGCAGACUAGUGAUGGGUAAAGUUGGCAAAAAUCCGGAGUCG
aga-chr3R_158076	Biryukova I. 2014			chr3R	506934	506995	-	CCUUGAUCGUGUUCGCUACUGCUAUGAUGCUUUGUAAAGUAGUACGAAUACGUACGAGGGA
aga-chr3R_160262	Biryukova I. 2014			chr3R	10043656	10043713	-	AUUGCGCAUCGUCAACUGGUAGUGGCAGGACGCGCGCUCGCUGGCUGUCCGCAAACU
aga-chr3R_162293	Biryukova I. 2014			chr3R	17944236	17944298	-	UUGCGAGAGGACCUAUAAUGACUGGAAAAUUGAACGAGUCGUUUGUAGGGUCCCUUGCGUUG
aga-chr3R_162944	Biryukova I. 2014			chr3R	19372153	19372239	-	CGUGUGAGACAUGGGAGUAUUAGGAAGACGAUGCACUGCCACAGUUCAGGGUGCAGAUCGGUUCUUAUACUUCCUGCUUCACCGAU
aga-chr3R_167898	Biryukova I. 2014			chr3R	37678001	37678058	-	AUGAGUUCGGAUCGGGUCAUGAUCAAAGUAGGACCUAGGCCCGACCAGAACUCGCUG
aga-chrUNKN_283499	Biryukova I. 2014			chrUNKN	9146920	9147009	-	UUGGAGAUCAAAAGACGAUGUUUUUAGCUUCAGUGUGCUGUCAGACGCGGAUCAUCAAAGGUUCAUCGUUGAUGGAUUUCGACCCUCGA
aga-chrUNKN_284349	Biryukova I. 2014			chrUNKN	9437858	9437919	-	UCUCCGUGGACGGCUGUCGAUGCCUCGCUGCGCGGCGGCAUGAUUGCGCGCGACGUCGACG
aga-chrUNKN_297420	Biryukova I. 2014			chrUNKN	15528749	15528809	-	ACAAGUCAUACUGCAAACUGCUAUGAUAAAUAUCAUAGACGAUUUCGGAAUGGCACAUCC
aga-chrUNKN_300194	Biryukova I. 2014			chrUNKN	17939222	17939297	-	CGGUUGGUCCGUGUACGAGCCGACCUUGUUCCAGUACGACGCUGUGCGUUUCGCUCGACUAUUUAUCGCCCGAGA
aga-chrUNKN_316148	Biryukova I. 2014			chrUNKN	29814150	29814215	-	AUCACGGCUGGUGUUCCACAGGGUUCGAUUCUUGGCCCCACCCUGUGGAACACCAUGUACGAUGG
aga-chrX_329636	Biryukova I. 2014	MI0033353		chrX	1724610	1724673	+	ACACGAUAAGAGGAAAGUUUACGUUUCAAUCGGAUGUUCGUAAAUGAUCCUUUUAUCGUGUAC
aga-chrX_332673	Biryukova I. 2014			chrX	10415961	10416039	+	CGGGCGGCCGGGUGGUCUAGUCAUCAGAUGCACUCGCUUUUGCAACACCGGAUGGAUUAGAUUCCCAGAUCGUCAGAU
aga-chrX_353716	Biryukova I. 2014			chrX	2840459	2840525	-	UGGUUUAUCUAGUCUGUCGAAACAAGUGAAUUUGCAAAAGUCUUGUCGACAGAGAGAUAAAUCACU
aga-chrX_354535	Biryukova I. 2014			chrX	5083913	5083981	-	AAUGGCACUCUUGUUGGACAAGCUCUUUGGAAAUUGCUAUUGGAUUUGUCCAACCAGGGUGCUAUAGA
aga-chrX_354908	Biryukova I. 2014			chrX	6133083	6133148	-	AUGCCGAUGCUCUGGUUGGUUCAAACUUGUAACGAACAUUUUGAACCGACAGAUCAUUGGCCAGA
aga-chrX_364212	Biryukova I. 2014			chrX	21031669	21031727	-	GCCACUAGUCUGCAGCCGGAGCUGGCGUCCGACAAUUCCGGCUACCGACUAACGGCUC
aga-let-7	miRBase	MI0001600		chr3R	10270708	10270797	-	GCCUACUCCCGUGUUGAGGUAGUUGGUUGUAUAGUACCGUGGUUCCAAUACUCGACUAUACAAUCCGCUAACUUACCUCGUGGGUAGAGU
aga-miR-1	miRBase	MI0001601		chr3R	10569154	10569251	-	GAAGCAAAGCUGCGAAAGUUCCAUGCUUCCUUGCAUUCAAUAGUAUGUUUGUAAAACCCUAUGGAAUGUAAAGAAGUAUGGAGCGAUUGGGCUAGUUC
aga-miR-10	miRBase	MI0001602		chr2R	59711765	59711866	-	GUCGAUUUAUGUUCUACAUCCACCCUGUAGAUCCGAAUUUGUUUGAAUUUAUAUUAAUAACAAAUUCGGUUCUAGAGAGGUUUGUGUGGGGCAUUUGUUAAC
aga-miR-100	miRBase	MI0001603		chr3R	10274677	10274768	-	GCCCCGUCUGUGGAAACCCGUAGAUCCGAACUUGUGCUGCACUGUACAACUGGACACAAGAACGGAUAUAUGGGAUUCUGUCGACGGUUGGC
aga-miR-1000	miRBase	MI0010604		chr2R	13241765	13241857	+	CCUAGCAGUCGAUGAUAUUGUCCUGUCACAGCAGUACUUUUUGCCUAGUUUACUGUUGUUUCGGGACAUUUCCAUCGACGCUAGGGUUUUCAU
aga-miR-10355	Biryukova I. 2014	MI0033335		chrX	1723972	1724034	+	CAUUACCGAUGGAUCCUUACCGAUGUAUUUGGUACUAUUCAGUAAGGGUUUUCUGUAAUGCA
aga-miR-10356-1	Castellano L. 2015	MI0033340		chrUNKN	7269823	7269899	-	UUCAUUGAAAUGAAGUUUGGCUGGAUCUUCACUAUCUGGGUAGGGACGCAGUAAAAAAGUUUUCAAUGGGUAGCCU
aga-miR-10356-2	Castellano L. 2015	MI0033341		chrUNKN	42032443	42032519	+	UUCAUUGAAAUGAAGUUUGGCUGGAUCUUCACUAUCUGGGUAGGGACGCAGUAAAAAAGUUUUCAAUGGGUAGCCU
aga-miR-10357	Castellano L. 2015	MI0033342		chrX	24387660	24387740	-	CCAGAACCUGGUGCUGCAAGCUGCCAGAGAGGAGAAAGCAGACGUGCUCAUUCUCUCUGAUGUUCUGCGCCCACCUGAAA
aga-miR-10358-1	Castellano L. 2015	MI0033343		chr3L	4968538	4968602	+	UGAGAAGUAACUGUUAAAACUAUGUCGCCGGUUGCGAUGUCAUUUUCUUUUGCUCCUCGAUGUU
aga-miR-10358-2	Castellano L. 2015	MI0033344		chrX	22590643	22590707	-	UGAGAAGUAACUGUUAAAACUAUGUCGCCGGUUGCGAUGUCAUUUUCUUUUGCUCCUCGAUGUU
aga-miR-10358-3	Castellano L. 2015	MI0033345		chrUNKN	1627509	1627573	-	UGAGAAGUAACUGUUAAAACUAUGUCGCCGGUUGCGAUGUCAUUUUCUUUUGCUCCUCGAUGUU
aga-miR-10358-4	Castellano L. 2015	MI0033346		chrX	22709640	22709704	+	UGAGAAGUAACUGUUAAAACUAUGUCGCCGGUUGCGAUGUCAUUUUCUUUUGCUCCUCGAUGUU
aga-miR-10358-5	Castellano L. 2015	MI0033347		chrX	22368029	22368093	-	UGAGAAGUAACUGUUAAAACUAUGUCGCCGGUUACGAUGUCAUUUUCUUUUGCUCCUCGAUGUU
aga-miR-10359	Castellano L. 2015	MI0033349		chrX	20483864	20483956	+	UCAUUGAGCAAUUCGUCGUCCGUAUUUCUUCGUUGUUGUUGUUGCAGGAUUGCAGAAGCUGCUGAUAAGGAUGACCCGGCCAAAGUUGAAGG
aga-miR-10360	Castellano L. 2015	MI0033351		chr2R	52133141	52133230	-	UAGUUGAGAAGACGCUGAGCCGCCCCGUCUUGUGCUUGGUGCUUUAGAUUUGGCCGUUUGGGGUGGACUUGGCUUAUCCUGCACUACGG
aga-miR-10361a-1	Castellano L. 2015	MI0033353		chrX	1723464	1723527	+	ACACGAUAAGAGGAAAGUUUACGUUUCAAUCGGAUGUUCGUAAAUGAUCCUUUUAUCGUGUAC
aga-miR-10361a-2	Castellano L. 2015	MI0033354		chrX	1724610	1724673	+	ACACGAUAAGAGGAAAGUUUACGUUUCAAUCGGAUGUUCGUAAAUGAUCCUUUUAUCGUGUAC
aga-miR-10361b	Castellano L. 2015	MI0033338		chrX	1722053	1722116	+	ACACGAUAAGAGGACAGUUUACGUUUCAAUCGGAUGUUCGUAAAUGGUCUUUUUAUCGUGUAC
aga-miR-10362	Castellano L. 2015	MI0033356		chrX	12989686	12989777	-	UCGAUGAUCCGCGGCUCCGCAGCGCAGGCACAAGCUGGAUCGAUCUUCACCAGCGCAGUCUGCUGUAGUGUGGCCGCGCUCCAAGCAACGG
aga-miR-10363	Biryukova I. 2014	MI0033357		chr2L	2780434	2780514	-	CGCGCUUGGGCCGCUCAGCCGGUACGGCUGCACAGGGGCGACCGUGUUGUCGCUGCCGGUGAACUGCUGUGCAGGGGCGC
aga-miR-10364	Castellano L. 2015	MI0033358		chrX	6190755	6190807	-	CCCAUUCCACAGCAUCACCAGACGUUCGCUCUUAUGAUGCUGUUGAUGGGAU
aga-miR-10365	Biryukova I. 2014	MI0033360		chr3L	17216221	17216289	+	AUUAGAAUGUGGAAUCUGUUUUUGUACCUGUUACAGAAAUAUGCAAAAAAGUUUUCAUAUUCUUGCGG
aga-miR-10366a-1	Castellano L. 2015	MI0033362		chrX	15153635	15153695	-	CAUUGAAAUCGGCUGGGGUAGCGUGUCGUUUUAUUGGCAAUCACCGGCUUUUUCAAUCAA
aga-miR-10366b	Castellano L. 2015	MI0033364		chrX	15128213	15128270	-	AUUGAAAUCGGCUAUGAUAGCUUGUCGUUUCAUUGGCAAUCAUCGCCCUUUUUAAUG
aga-miR-10367	Castellano L. 2015	MI0033363		chr2R	34624574	34624634	-	UAGGGUAUUGAACAGAUUUGUUGAAUUUGAUUUUAUAUCAACACUCUGUUUAUGCUCUCU
aga-miR-10368	Castellano L. 2015	MI0033367		chrX	7416769	7416834	-	UGCAGCAAUCUAGGCAGCGUUCUCGUUUGCUUUGUAGAAGAAAACACGACCCUGAUUGCUGUAGU
aga-miR-10369	Castellano L. 2015	MI0033368		chrX	15179878	15179934	-	UUCAUUAAAAGGGGCUACAAUAUAAUAUUUGUAAUAGUGACACUUUUUAAUGAAAU
aga-miR-10370-1	Castellano L. 2015	MI0033369		chrX	15180514	15180578	-	CUCAUUAAAAUGGACAACGAUAGCGUGUCAUUAUAUUUGCUAUAAUGUCCAUGGUUAAUGAAAU
aga-miR-10370-2	Castellano L. 2015	MI0033370		chrX	15153351	15153415	-	CUCAUUAAAAUGGACAACGAUAGUGUGUCAUUAUAUUUGCUAUAAUGUCCAUGGUUAAUGAAAU
aga-miR-10371	Castellano L. 2015	MI0033371		chr3L	4060794	4060874	+	UGUUUGAUUUUGGAUACGGUCGCCAUGUAGUUUGAUGAUCAUACAAUCAGUGUUUCGGUGACAUGUAUUGAGGUAGAAUA
aga-miR-10372a	Castellano L. 2015	MI0033372		chrX	15152857	15152916	-	AUUGAAAUAGGAUACUAAAGCGUAUUGUGAAAAUUGCCUUAGUUACCCUUUUUCAAUGA
aga-miR-10372b	Castellano L. 2015	MI0033374		chrX	15179291	15179349	-	AUUGAAAAAGGCAACAGAAGCGUGUCGUAAAAAUUGCCUAUGUUGCAUUUUUCAAUGU
aga-miR-10373	Castellano L. 2015	MI0033373		chr3L	4587583	4587659	+	AAUACGUCUAGCUUUGGUAGCUUCUUAGAGCAAUUGUUUAUUGAUUUGCAGGAGAGAAACAUUUGUGAAGGCGUAU
aga-miR-10374	Castellano L. 2015	MI0033375		chr2L	18098727	18098796	+	AUCGAUGACAGGUUGAAGGUGGCUAUGCAGAAAAGGCUUUGUUUAAAUUGUUUGUCGCC
aga-miR-10375a	Castellano L. 2015	MI0033379		chrX	1722335	1722399	+	ACAUCAUAGAAAGUGUUAAUGCGAUUUAUAUGUUUCUGCUCGUAAUGCGCUUUCUAUGAUGUAG
aga-miR-10375b-1	Castellano L. 2015	MI0033380		chrchrX	1722550	1722614	+	ACAUUGUAGAAAGGGUCAAAAUGAUAUAAUUUCUGCAUUUCAUUGGGCGCUAUCUACAAUGUAG
aga-miR-10375b-2	Castellano L. 2015	MI0033381		chrchrX	1723257	1723321	+	ACAUUGUAGAAAGGGUCAAAAUGAUAUAAUUUCUGCUUUUCAUUGGGCGCUAUCUACAAUGUAG
aga-miR-10375b-3	Castellano L. 2015	MI0033382		chrchrX	1724403	1724467	+	ACAUUGUAGAAAGGGUCAAAAUGAUAUAAUUUCUGCAUUUCAUUGGGCGCUAUCUACAAUGUAG
aga-miR-10376	Castellano L. 2015	MI0033383		chr2R	2995184	2995258	+	CGUGUGGAAGGAAUCGCUCGACGACGUGCCGAUGAAUCUGGAAACUGCACUCGAUCGAUCGAAUCCAUCCACACG
aga-miR-10377a	Castellano L. 2015	MI0033384		chr3R	19372881	19372972	-	UGGAGUUGGAGAGUGGCUUAACCAGCAAGUUUGCGGUCUGCCAAAAGAGCUGUGUGGUGGUGAGUCCCGGGUAAAGCCAUUCCUCAAUUCUA
aga-miR-10377b	Castellano L. 2015	MI0033386		chr3R	19372525	19372629	-	AUAGUUGGAGUUGGAAAUUGACGUAACCAAUAUGCAAGCGAUCUGUCACAAGAGCGAUUUGAUGGCGAAUCUAAUGAGUCAUCAUCAGUUUCUAAUUCCAUCUAU
aga-miR-10378	Castellano L. 2015	MI0033387		chr2R	18852626	18852723	-	CCGGUGAUCGGUUUCGUGGUACUCUUGUGGUAAGGAGUUUCGCACUAGCGGCGGCACCAAGCAUCUCUAUCAUUUGAGUACCAUGAAGUCGGCACUGG
aga-miR-10379	Castellano L. 2015	MI0033388		chrX	7417600	7417679	-	UCAAUGACGCCAACUGUUUUGUUCGUUGUUCUCACAUAUUUCGUUUGUGGAAGAACGAACAAGACUGUAGAUGUCAUUGA
aga-miR-10380	Castellano L. 2015	MI0033389		chrX	23965282	23965364	+	GUGAGUAAUGUGUUGCUGAAUGUUUGAUUGUUCUUGCACUGCUAUUCUUGCUGCUUUUCAAUUCUCAACCUCACAUUACAGAG
aga-miR-10381	Castellano L. 2015	MI0033390		chr3R	42055853	42055956	+	GUGAGUAAACGCGCAAAGCGGAAGUAGGCAGUGCGGGAUGUGAUGUCACCCACGGGAAUGACGGUGCACAUUUGCUUAUCCGCUUUAUGUUUUUACUUUUAGCU
aga-miR-11	miRBase	MI0008306		chr2R	13042022	13042111	+	GCAUCCGGCAAGAACUUGGAACUGUGAUCUGUGUGGUUAUUAGCCGCGUUCGAAGCUCUUCACAUCACAGUCUGAGUUCUUGCUCGAUGG
aga-miR-1174	miRBase	MI0006237		chr2R	9129499	9129675	+	GCUACGAUCGUGGGUAUUUUAGAUCAUCGACAGACCAAGGCACUUUCGUCACUGGCAUUGUAAGGCCGAGCAGAUGCGGCCUCAACCCAAACCCUCACCCGUGGUUCGCAUCUGCUCCCGUCCAGUGCCCUGUCCAACCAUACUGUCAGAUCUACUUCAUACCCAUGAAUGGUGGCG
aga-miR-1175	miRBase	MI0006238		chr2R	9129786	9129865	+	GAUAUGGAAUAAGUGGAGUAGUGGUCUCAUCGCUUAGCUUCAGAAAAGUGAGAUUCUACUUCUCCGACUUAAUUCAUAUC
aga-miR-12	miRBase	MI0006240		chr2R	37888037	37888153	-	CCGGGGUGAGUAUUACAUCAGGUACUGGUGUGUAAUUUAAACGACCAUCGGACAUGGGGGCUGCCCAACUCCUCUUCUGUCCCCGGUCAAGCUAUCAGUACUUGUGUUAUACUCUCC
aga-miR-124	miRBase	MI0001604		chr3R	29001980	29002062	+	CGUUUUUCUCCUGGUGUUCACUGUAGGCCUGUAUGUUCUAUUGCGGAUUUCAUAAGGCACGCGGUGAAUGCCAAGAGCGAACG
aga-miR-12413	Fu X. 2017	MI0040997		UNKN	30034502	30034587	-	AGCUAUUGCACCCCAUGCCCUGGCAGUAAGGGUUUUAUUGCCAUAGUACAUAUGACUUGUCUGCCUGAGCAAGGGGUGUUUUUCAA
aga-miR-12413	Fu X. 2017	MI0040997		UNKN	30034504	30034585	-	CUAUUGCACCCCAUGCCCUGGCAGUAAGGGUUUUAUUGCCAUAGUACAUAUGACUUGUCUGCCUGAGCAAGGGGUGUUUUUC
aga-miR-12414	Fu X. 2017	MI0040998		2R	36376058	36376154	-	GCCGAGGGCUUCCAGGUAGGAGACCAUAGCGGCUCAAGUUAACAAAGGCACCCGGUGCUAAUUUAAGACGCUGGUUCUCUUCACACAGGGCGACUGG
aga-miR-12415	Fu X. 2017	MI0040999		UNKN	9226296	9226379	-	UGGCUCGGGGUCGAAGGCAACCGCGGCAUCUCAAUCGAUGUCGUCCAACGAUUGUGGAACCGCGUAGGCUGCCUCCACGAGGGA
aga-miR-12416	Fu X. 2017	MI0041000		X	23502516	23502590	+	GAUUUAAAGCUGGAGAGACCAGACCCGUCAGGCGCACACUGUGGCUGACGGGUUUGGUCUCUCCAGCUUAAUUAU
aga-miR-12417	Fu X. 2017	MI0041001		2L	48562288	48562365	+	GGUGUUUUUGUAGUCGUUUUCUGCUUUGCGGUUUUAUAUGGAAGAACUGCUAGCAGAAAACGUGUACCACAACACAGA
aga-miR-12418	Fu X. 2017	MI0041002		3R	44916363	44916443	-	UUGAUGGCAGGCGGUGGCUACCAGUCUGGCCGUCCAUCUGCCCGCCAGCUGUUCGAUCGUUACUGUCAUAUGUGCUUUUGU
aga-miR-12419	Fu X. 2017	MI0041003		3L	7171866	7171950	-	UGUUUAAUAGAGCUGUUCUGACUUGAUGUACUGCGGAUCAAAUCCAACCACGGCAGUACAACAAGUCAACAGAUGAACUGAAUAG
aga-miR-125	miRBase	MI0001605		chr3R	10270160	10270271	-	UAUUGUUUCGUUUUUUUGUAUCUGCUGAUUCCCUGAGACCCUAACUUGUGACUAUCGUUGCAAAGUUUCACAAGUUUUGAUCUCCGGUAUUAGCGGUUGAGAUGCAACGGUA
aga-miR-133	miRBase	MI0001606		chr3R	15075187	15075263	-	UGUUGACGCAAUAUUUUCCCUUUGCGAAUGCAUUUGGUCCCCUUCAACCAGCUGUAGCAGUGAUUGCAAUCAACAGU
aga-miR-137	miRBase	MI0010601		chr2L	11039426	11039516	+	AAAACUUGGUUGGCCACGCGUAUUCUUGGGUUACUAACACACUGUUUAUGUUGUUAUUGCUUGAGAAUACACGUAGUUGACUAGUGUUGUA
aga-miR-13b	miRBase	MI0001607		chr2L	37757564	37757657	-	UGCUCGUGGUCAGGUCGUAAAAAUGGUUGUGCCGUGUCGAUUUAAGAAAAGUUCAUAUCACAGCCAUUUUGACGAGUUUGACCACUCUUGAGCA
aga-miR-14	miRBase	MI0001608		chr3R	24898041	24898134	+	GCCCGAUAAGCCUGUGGGAGCGAGAUUAAGGCUUGCUGGUUAUCACGUUAAACGUAGUCAGUCUUUUUCUCUCUCCUAUCGGUACUAACGGUGC
aga-miR-184	miRBase	MI0001609		chr3R	42632357	42632438	+	GGUGCACUCGAACCCUUAUCAUUCUUUCGCCCCGUGUGCUUUCUAACAACUGGACGGAGAACUGAUAAGGGCCCGGGUCACC
aga-miR-1889	miRBase	MI0008309		chr2R	37888789	37888919	-	UGUGGCGUGGAUGGGCGGCAAUCUCAAAUUGUAAUAGUGUGUCACCGUUAACGGCUGGACCAUUGUGCUGCCAUCGUGAUCCACCGAGAAAAACACACAUUACAGAUUGGGAUUACCCCGUCCAUGCUCCG
aga-miR-1890	miRBase	MI0008311		chr3R	21181082	21181177	-	GUCGUGUGGACGGCCAGAGCUAAUUGGAGUAUUUCUUGAGGAAUAUUUUUGACAAGCUCAUGAAAUCUUUGAUUAGGUCUGGUUAUUCGUUACGAC
aga-miR-1891	miRBase	MI0008312		chr3R	5819038	5819138	-	GCCUCCUCUUUUUCCGUCAUGUUGAGGAGUUAAUUUGCGUGUUUUUAUAUUUGAUUAAACACGUCCAUUAACUCUGGUACAUGAUGGUAAAAGCGAGCAAC
aga-miR-190	miRBase	MI0010594		chr2L	46755772	46755872	-	UGUUUGGUGGGACAGUUUCGGUGAGAUAUGUUUGAUAUUCUUGGUUGUUAAGAUUUCAAUUAUCACCCAGGAAUCAAACAUAUUAUUACCGUGACUGUCGU
aga-miR-2-1	miRBase	MI0001621		chr2L	37757103	37757189	-	GCAUGUCCUGUCUCUCAAAGUGGCUGUGAAAUGGUGCACUUUCGAUCCGAUAUCUCAUAUCACAGCCAGCUUUGAUGAGCUAGGCCG
aga-miR-2-2	miRBase	MI0001622		chr2L	37758699	37758796	-	UAUUGGGUGCCAUGCAUUGUCAUCAAACUUGGUUGUUGUAGCUUGCUUUGAUAGUUGCUAUCACAGCCAGCUUUGAUGAGCAAUGCGUCACUUACCUA
aga-miR-210	miRBase	MI0001610		chrX	21450335	21450414	+	GAAAUUCAUUGCAGCUGCUGACCACUGCACAAGAUUAGAAUGCGACUCUUGUGCGUGUGACAACGGCUAUUAUGGGUUUU
aga-miR-219	miRBase	MI0001611		chr2L	21839672	21839758	-	UUUCUAGCUCUGAUUGUCCAAACGCAAUUCUUGUCCUGUGCUGGUUUAGCUACUCAAGAGUUGUGACUGGACAUCCGUGGCUCGGAA
aga-miR-263a	miRBase	MI0001612		chr3R	12395476	12395561	+	CCCUGGUACAUGUAAUGGCACUGGAAGAAUUCACGGGAUUUUUUUCAACAUUCCCGUGUUCUCUUAGUGGCAUACCUAGUACAGGG
aga-miR-263b	miRBase	MI0010606		chr2L	17784444	17784539	+	UGACCAAUUAUGGACCUUGGCACUGGGAGAAUUCACAGUGGAUCGUACCAUAUCGUUUCUGUGGAUCUUUUCGUGCCAUCGUUCAGAUUUGGUGCC
aga-miR-275	miRBase	MI0001613		chr3R	38377342	38377436	+	UGAGCCGUCUAAUGACACGCGCUAAGCAGGAACCGGGACUUGGUACACAUUCGCUAGCAGUCAGGUACCUGAAGUAGCGCGCGUUAUUCGGCUCA
aga-miR-276	miRBase	MI0001614		chr2L	18991754	18991845	+	GGUGACUGCCAUCAGCGAGGUAUAGAGUUCCUACGGUAAUCGAUUGAAACUUUGUAGGAACUUCAUACCGUGCUCUUGGAUAGCCGUUUACC
aga-miR-277	miRBase	MI0001615		chr2R	28234523	28234612	-	GUUUUGGGGUACGUGUCAGAGGUGCAUUUACAUCGAACUAUUCCAGUUGAGGUAUUUGUAAAUGCACUAUCUGGUACGACAUUCCAGAAU
aga-miR-278	miRBase	MI0001616		chr3L	34112621	34112703	-	GGUACGGUACGGACGGACGAUAGUCUUCAACGACCGUUCCGUUUGACACGAGGUCGGUGGGACUUUCGUCCGUUUGUAAGGCC
aga-miR-279	miRBase	MI0001617		chr2R	55573327	55573415	-	UUCCUAUCAGUGUAAAUGGGUGUGAAUCUAGUGAUUUCACAUGAAUUUUCGAUUGUGACUAGAUCCACACUCAUUAAUGUUGUUUGGAA
aga-miR-2796	Biryukova I. 2014	MI0033359		chr2R	22427284	22427344	+	AGGGGUUUCUUUCGGCCUCCAGCAGCAUUUGACCGUUGUAGGCCGGCGGAAACUACUUGC
aga-miR-281	miRBase	MI0001618		chr2L	17362421	17362522	-	GCAAUCGAAUAUGAAAAUAAAGAGAGCUAUCCGUCGACAGUAGGGAUAUAAUUCACUGUCAUGGAAUUGCUCUCUUUAUGUACAAUUCGAUAUUCAACGUGC
aga-miR-282	miRBase	MI0001619		chr2L	17496155	17496247	-	GUAACAGAGCUAAUCUAGCCUCUUCUAGGCUUUGUCUGUACAGUUUCUGCAAACCAGACAUAGCCUGUCAGAGGUUAGGUGAAAUCUGCUAGC
aga-miR-283	miRBase	MI0001620		chr2R	37890034	37890125	-	UUCGACCGAAAGGUAAAUAUCAGCUGGUAAUUCUAGGCUAUCAAUCCAUCGUGCAUCCCGGGAUUUCAGCUGAUAUCCACUUUUCCGUCGAG
aga-miR-285	Biryukova I. 2014	MI0033350		chr3L	39242666	39242730	+	ACUGGCUUCCUAUCGGUGCUUAGAUGGCAUAUGAAAUCGUUCUAGCACCAUUCGAAAUCAGUAC
aga-miR-286	miRBase	MI0010605		chr3R	43009395	43009490	-	GUCAUAAUUUGGGGCGAUUGUCGGACUAGUCGCUGUCGCAGUCAUUCGGUUUCACCUUAGUGACUAGACCGAACACUCGCGUCCUAAACGAACGAC
aga-miR-286b	Biryukova I. 2014	MI0033377		chr2L	3537482	3537547	-	GCGAAUGUCGGAGUAGUCGCUUGUGAUUGAAUUGACAAAAAGUGACUAGACCGAACACUCGUAUC
aga-miR-2944a-1	Biryukova I. 2014	MI0033336		chr3R	43008878	43008934	-	GAAGGAACUUCUGCUGUGAUCUGAGUUAGGAUCAUAUCACAGUAGUUGUACUUUAA
aga-miR-2944a-2	Castellano L. 2015	MI0033337		chr2L	3537079	3537136	-	GAAGGAACUUCUGCUGUGAUCUGAGUUAUAGAUCAUAUCACAGUAGUUGUACUUUAA
aga-miR-2944b	Biryukova I. 2014	MI0033339		chr3R	43009066	43009127	-	GAAGGAACUCCCGGUGUGAUAUGUUGGAAAAUCCGUACCAUAUCACAGCGGUAGUUACCUG
aga-miR-2945	Biryukova I. 2014	MI0033348		chr3R	10314330	10314397	-	AGCGAGUCUGCACUCUGGAAUAACAUGUCGGAUUCGUAUACUCAUGACUAGAGGCAGACUCGUUUGG
aga-miR-2b	Biryukova I. 2014	MI0033376		chr2L	37757411	37757490	-	UCUCAAAGUGGCUGUGAAAUGCGUCCUUCACUGUGUAAGGGAAGAUUCCUUUUUCGCAUAUCACAGCCAGCUUUGAAGA
aga-miR-2c	Castellano L. 2015	MI0033385		chr2L	37758085	37758193	-	CGGACUGGGCUCAUCAAUUGGUUGUGGCUAUGUGUUUAUCACCAAAUAAACCGGACUCGUUUUCCGCUAUUCACUAUCAUAUCACAGCCAUUUUGAUGAGCUCGGUCGG
aga-miR-305	miRBase	MI0001623		chr3R	38386246	38386335	+	UUUGUCACAUGUCUAUUGUACUUCAUCAGGUGCUCUGGUGGAUUUGAGAAAACCCGGCACAUGUUGGAGUACACUCUAUGUGCUGACAAG
aga-miR-306	miRBase	MI0006243		chr3R	5888600	5888675	-	UCACAUGGUCAGGUACUGGAUGACUCUCAGUUGUGUGUAAAAGAUGCUGAGGGCCUUCUGGUACCUACCCCAGUGA
aga-miR-307	miRBase	MI0001624		chr3L	34537912	34538009	+	UGGACUCAUUCUCUCGAUCACUCACUCAACCUGGGUGUGAUGCUUUUUUGAAUCAUCACAACCUCCUUGAGUGAGCGACCGCGGAUUGACUAAAACCA
aga-miR-308	miRBase	MI0001625		chr3L	40899904	40900003	-	GCUUCUCGUGCGAUGUUUCGCAGUAUAUCCCUGUGAGUUUGCUACUUUUCAAUGGUCAAAUCACAGGAGUAUACUGUGAGAUGUUGCCGGUUACUUAGGC
aga-miR-309	miRBase	MI0010607		chr3R	43008711	43008784	-	AAGAUGCGACAAACUCCGUCCAGAGGGUGUCCGAUUUCAAUGAACUCAUCACUGGGCAAAGUUUGUCGCAUAAA
aga-miR-31	Biryukova I. 2014	MI0033378		chrX	14375923	14375981	+	UGGCAAGAUGUUGGCAUAGCUAAAAGAUUUGGAUUUAGCUAUUCAACUUCUUGUUUAU
aga-miR-315	miRBase	MI0001626		chr2R	33703164	33703239	+	UAUAAAAUUUUGAUUGUUGCUCAGAAAGCCGUGUCGAUUAAGCAAUUCGCUUUCGGGCAGUAAUCAAAGUCAAAUA
aga-miR-317	miRBase	MI0001627		chr2R	28251997	28252086	-	CGUCUCUGCCACUGGGAUACUCCUUGUGCUCGCUGUGCAUAUCGAUUCAAACUAGUGAACACAUCUGGUGGUAUCUCAGUGGCCGGGAUG
aga-miR-33	Biryukova I. 2014	MI0033352		chrX	1256013	1256078	-	GUGCAUUGUAGUUGCAUUGCACUUACCGUGUUGGCAACAGGUGCAGUACUUCUGCAAUGCAACCC
aga-miR-34	miRBase	MI0006239		chr2R	28232667	28232756	-	GAGGCAAUAUACGCUCUGGCAGUGUGGUUAGCUGGUUGUGUGGUUUUCCCAUCUUCACAGCCACUAUCCGCCCUGCCGUCGCGCUAAUGC
aga-miR-375	miRBase	MI0008310		chr3R	51640560	51640668	-	UGUUGCGAUGAGACAGAAUUUGGAUUACUUAAGCCACGCGUACAGAAACUUUUUAGAAUGAAAGAGUUUGUUCGUUUGGCUCGAGUUAUGCCGGUUCUAAAUUGCAGCA
aga-miR-7	miRBase	MI0001628		chr2L	8302899	8302985	-	GGCAAAACAUUGUAUGGAAGACUAGUGAUUUUGUUGUUUGGCUUAUGAUACUAACAAUAAAUCUCUCGUCUUUCUACAAAGUUUGCC
aga-miR-79	miRBase	MI0001629		chr3R	5888298	5888391	-	GUGCCCUUUUGUCCGCGCUUUGGCGCUUUAGCUGUAUGAUAGAAUUUGAACUAUUUCAUAAAGCUAGAUUACCAAAGCAUAGACGAAUUGGGAC
aga-miR-8	miRBase	MI0001630		chr3L	38943045	38943130	+	GGGUGUCUGUUCACAUCUUACCGGGCAGCAUUAGAUAUGUUAUCGGAUAUUUCUAAUACUGUCAGGUAAAGAUGUCGUCCGAGCCC
aga-miR-87	miRBase	MI0008308		chrX	261172	261271	-	GAUUUCUCUCGGCCCAGCCUGAAAUUUGCUAAACCUGAUACGUGUUCGAAACCAAGGUGAGCAAAUAUUCAGGUGUGUCGACGAGCGGUCACAUUCGUCG
aga-miR-927	miRBase	MI0010596		chrX	18737368	18737460	+	UAGUUAAUGGUUUGUUUUAGAAUUCCUACGCUUUACCCGUGAUUAAAGUAGUGCGGCAAAGCGUUUGGAUUCUGAAACGAAACGUUAACAACG
aga-miR-929	miRBase	MI0010595		chr2R	38819434	38819522	-	CCUACGCGUGGGAUUAAAUUGACUCUAGUAGGGAGUCCUUUUAUACGAGCGACUCCCUAACGGAGUCAGAUUGAUUCCGGUAGUGCACC
aga-miR-92a	miRBase	MI0001632		chr2R	39181115	39181203	+	UCAGGACUACGCGUCGGCCGGCUCAAGAGCAAAAUUGUGUUUCAUACUAAUAUUGCACUUGUCCCGGCCUAUGUGUGGUAAGGCCUGAA
aga-miR-92b	miRBase	MI0001633		chr2R	39200608	39200694	+	GGGCUCCGGAUGUAGGACGUGACAGGUGCAUUAUUUGCUGAUUUUCAAUGUCAAAUUGCACUUGUCCCGGCCUGCAGCUUACCGCCC
aga-miR-932	Biryukova I. 2014	MI0033365		chr2R	15199832	15199899	+	UCAAUUCCGUAGUGCAUUGCAGUGUAGAACGGUUACAAGCACGACUGCAAGCAUUGUGGGAGUGAAG
aga-miR-957	miRBase	MI0010600		chr3L	14911228	14911321	+	UGAUCACUGCGUGCGUUAGUUUUGGGCGGGUUUUAGUGUAUUUCGAUGAGAAUUCUAUUGAAACCGUCCAAAACUGAGGCUGGCAGAUGGUUAC
aga-miR-965-1	miRBase	MI0010602		chr3R	11096169	11096272	+	CGAAGUAAAUCGACGAAUUCUGAAAGGGGAAUGCUGUACACUCUAUGUGCUAAAAAUAUCCAUAAGCGUAUAGCUUUUCCCAUUUAGCGUUCGUUGCGAGCAAA
aga-miR-965-2	miRBase	MI0010603		chr3R	11101688	11101791	+	CGAAGUAAAUCGACGAAUUCUGAAAGGGGAAUGCUGUACACUCUAUGUGCUAAAAAUAUCCAUAAGCGUAUAGCUUUUCCCAUUUAGCGUUCGUUGCGAGCAAA
aga-miR-970	miRBase	MI0010599		chrX	112022	112119	-	AUGGCUGACGGAAGAUAGCCAGCGUUUGUUUUAUUUGGUAUGUUACUACUGCUGCAAGCUAUAUCAUAAGACACACGCGGCUAUUUUCCGCAACCCGA
aga-miR-980	Castellano L. 2015	MI0033361		chr2R	21985898	21985956	-	CGGUCGUUCAUUAGGUCAUCUAGCUAAAUUUUACUAAGCUAGCUGCCUAGUGAAGGGC
aga-miR-981	miRBase	MI0008307		chrX	1228287	1228381	+	GCCUUAUCUGGAUCGGGUUUCGCUGGCUAACGUGUUGUGCGAGCGAGCAAAAAAAACUUCAAUUCGUUGUCGACGAAACCUGCACGGAGUAAGGC
aga-miR-988	miRBase	MI0010598		chr2L	39359054	39359155	+	CUGUGGAGCAUUGGACAUUGCCGGUGUGUGUUUUGUGACAAUGAGAUUUAAUAGUUUAAGUUCAUCCCCUUGUUGCAAACCUCACGCUGGCGGUGUUUCCGA
aga-miR-989	miRBase	MI0006242		chr3L	2905395	2905525	+	GGACAGUACAGUGGCCACGGGGGUACGCCGCUACGUUGCUUUCACUUGGUACGCUCGUAUAGUAUAGAGCUAAAAGUAAACAUAGAUCCAUGUGAUGUGACGUAGUGGUACCCUCCCGUGUCUAUCACAAC
aga-miR-993	miRBase	MI0010597		chr2R	59284604	59284723	-	UGCGCUCCUCCGUGACCUACCCUGUAGUUCCGGGCUUUUGUGGGUUGAAAUAUUAUACAUAUAUAAUCUCAUAUACGCUUAUCAGAAGCUCGUUUCUAUAGAGGUAUCUCAGGGAGUGAA
aga-miR-996	miRBase	MI0006241		chr2R	55572842	55572910	-	GUAGGCGUGCAUGUUUUCUAGUACACGUUUUCAGUUAAAGUUUCGUGACUAGAUUACAUGCUCGUCUAU
aga-miR-998	Biryukova I. 2014	MI0033334		chr2R	13042402	13042473	+	GCUGAACUCUCGUGGGUCUGCAGUAUUUACAAGCGGCCACAUCGUUCAUGUAGCACCAUGAGAUUCAGCUC
aga-miR-9a	miRBase	MI0001631		chr2L	15089290	15089370	-	GUCAAUGUUCUCUUUGGUUAUCUAGCUGUAUGAGUGUAUUUUAAACGUCAUAAAGCUAGCAUACCGAAGUUAAUAAUUGAC
aga-miR-9b	miRBase	MI0001634		chr3R	5887786	5887878	-	UGCCACUUAUUGGGACUUUGGUGAUUUUAGCUGUAUGUUGAAUGCAUUCCUAACCACAUAUAGCUUUAUCACCAAAAACCUAAUGUGUGUGUA
aga-miR-9c	miRBase	MI0001635		chr3R	5891167	5891256	-	UUUCCGGCUGUAUCUUUGGUAUUCUAGCUGUAGAAUGUUGUUUUCAUUGUAAUAUCUCUAAAGCUUUAGUACCAGAGGUCCAACUGGGAA
aga-miR-iab-4	miRBase	MI0001636		chr2R	60297556	60297639	+	GUGCCGCUUCAUGAACGUAUACUGAAUGUAUCCUGAGUGCUACUUAUCCGGUAUACCUUCAGUAUACGUAACAAGAGGCGACAC
aga-miR-N12	Fu X. 2017			2R	7197866	7197955	-	UGGCGAUUCAGGCACGAUCUUCCUCCGUGAAUGACGCGUAUCCCCGCGUAUAUAGACGUGCAUUCAGUGGGGCGGUCGUGCCUGGCGCUU
asu-miR-79-5p	MapMI		MIMAT0021472	2L	28768420	28768514	+	CCGCCCCGCCGUAAGAAAGCACGUGAGUGGUUGCGUCUGUGCAUGUGUGCCUGUGCAGAGUGUCCUGGCAUUUGGUUAUCUGGCUGUGUUAGUGG
bhv5-miR-B12	MapMI		MIMAT0035709	2R	11145300	11145402	-	GAGAAAGCGUCACCGUAGGCGAGCAGGGUGGGCCUGAAUGCCUGAACAAUGCACAGGCAUUGUACCAGGCCGGCGGGGCUCCCAGAGCCUCCACUACCUUUCC
bma-miR-36a	MapMI		MIMAT0031749	3R	3124194	3124320	-	CCCACCGGGGCAUGGACUCCGGGUGACAUUUGUUCUAUUUUCACCGGGUGCACGUGCGGGUGGUGUCGUGCGUGCGUGCGCCACACACGUCGUCCGGAUGCUGUGGGAGAACACGAGGCUCGAGGGG
cqu-miR-309	MapMI		MIMAT0014444	2L	3536890	3536990	-	GAAGCGCGAGUCUACACAUCGUUAUGCGACUAACUUCGUUCAGGUGAUGUUCAUUAAGCAAAAUUCCAUCACUGGGCAAAGUUUGUCGCAUAAACCAUUUC
ebv-miR-BART19-3p	MapMI		MIMAT0003718	3R	21272588	21272706	+	AGGGGCGGGGGGAAAUUAAACCUGGCAAACGGAUGCCAAACGUCAAUCAGUCAGUGGGAGGGACCUUUUGUUUGAUUGGUAAUGCUUUGCGCGAGAGAGGAAAGCCUUUGCCCGCCGUU
hcmv-miR-UL70-3p	MapMI		MIMAT0003343	2L	17952417	17952533	+	UCCGUUGGUUGAUGAUCCGGGUCGAUCUGCUCCACAUCGGGAUGGGCUGGCGCACGAUCACCCGUGGCAGGCGGCUGUCUUGGUGGAGUUUGUUGCUGGGGUGCGGGAAUAGUCGGA
hcmv-miR-UL70-5p	MapMI		MIMAT0003342	3R	2896834	2896961	+	GCAGUUCUGGUGCGGGCAGGUCAGCUGCUCGGUCGUCGCAAUCACGCCCGUCUCCGGAUCGACCGUGAACUGCGUCUCGGCGUCGGCCAGAUAGUACGUGAUCUUGCUAUUAUCCCCCAGAUCGCUGU
hco-miR-5919	MapMI		MIMAT0023392	2L	47953342	47953446	+	CCCACAGGUUCGCUGUUUGGUUGCCGUUCUGAGGGGGGAAAUACAAAAGACUACAAAAGAAACAUUUUCGCUCCCUUUCUCUCUAAUGAAACCUGGACUAAUGGG
hhv6b-miR-Ro6-2-5p	MapMI		MIMAT0026458	3L	34980131	34980249	+	CUUGCCCGGGGAAGCGUCUGAUGGUGGCUGACGGUGGCAGCCGCCGGCGUUAUUGUCACUGCCGUGUGGCCGACGUUGGUGCUGUGCGGUGCGAUUACCUGUGCGGGCGAAAGGGCGGG
hsa-miR-1178-5p	MapMI		MIMAT0022940	2L	24599481	24599605	-	CAGCGGCAUGAAAUUGUAGCGCCCGCACUCUCCUGCUGCAGGGUCAGCUGAGCGUGGGCAGUGAGCGCUGGCUGGCUGGAGGUAGUUAGUGUUGUACAUAUGCGUAGGAUUUGUGGUUCAAACUG
hsa-miR-1181	MapMI		MIMAT0005826	X	19630119	19630245	-	AUGGCGUACAGGGGGAUGAUGAGCUGAUUCUGGAACGUGCCGUCGCCGCCGCGCGAACCGGCCGUGCCCGUUCCGGUGGCUGGCGGCAGAUUACCGGCCGCACUGCGCCCGUUCCCGGACAGGUUGU
hsa-miR-1202	MapMI		MIMAT0005865	3L	23837941	23838065	-	UCUGUACGCGGAUGCGGCCGCCAGCACACCGGCGGCGGGGCUGAUCAAUGGUGCGGCCGGCGGUGGUGCCAGCGGCAGUGGGGGCCCGGUGUGCGGGCACCCUCCAUCAGCCCGCGGACGACGGA
hsa-miR-1231	MapMI		MIMAT0005586	2L	16326460	16326580	+	UUCGGGUGGGAGGGUAAGGAUAUUAAACUGUGCAAAUUAUAUUGUCACAAGAUGUAGUUCGCAUCAAGAUGUGUCUGGGCGCACUGCUGCAUGAGAUUGUUCAUCAUGCGAAACACAAGAA
hsa-miR-1273f	MapMI		MIMAT0020601	2L	43067169	43067291	+	UGCCGCAUAUCGUCCGCUUGCCCCUCCUCGUCGGACAGCUCGUCGUCGAGUAGGAUCGAUUGGCUGGUGGAGAUGGAGGAUGCAAUGCUUUUGUCGCUUGGUUCCCGUUUGAUUGGGGCGGCG
hsa-miR-135b-5p	MapMI		MIMAT0000758	2R	47547810	47547937	-	CUUUCCAUUCCCAUCUUCCUCUGCUCAAGGGACAUACAGUGGAUGCAAAUAUUCUAUAGCAGAGACGGAGUAUGGCUUUUCAUUCCUGUGUGUAAACUCAUCAAUAUGAUAAAGGUGAUGAUGGUCGG
hsa-miR-1587	MapMI		MIMAT0019077	X	18636029	18636151	-	GCCAUAGUACAGGGCGGCGCCGCCCUCGGAGGCGCGCCGAUGGGCUGGGUUGGGCUGGGCCGCGCUCAGCCCGGAUCCGACUGCGCCAGAGCCGGUCGCGGCGCCAGACCCGGUGCUGCCGGC
hsa-miR-181b-2-3p	MapMI		MIMAT0031893	X	4504198	4504323	-	GAACGCUUCAGGGCGUCGUGCAUGCAACGAUACUGCGCGGCUCACUGAUCUAUCAACGCACGGACGUGCCAGCUUUUGGGCCACCUUUGGGCAGUAUACUGCUCGAAGGUCCUAAGGCAGUAGUUC
hsa-miR-1908-3p	MapMI		MIMAT0026916	X	16955627	16955751	+	GCUAGGGCACCAAUGGCGGCUGCACCACCGGCUCCGGCCCCGAAGCAGCCCGUCGUGCAGCAGGCUGCACCGGCCGCCGUCGCCGCCCCGAUGGCCGCCCCGUCCCAGGGUCCCGGCCUGAUGGC
hsa-miR-2861	MapMI		MIMAT0013802	X	5359905	5360024	-	CACUUCGAGUCGAACAAUCGCAUCUGGACGGCGGGCCUGGUGGUGGGCGAGAUCUGCGACGAGCCGUCGCACUGGCGCAGCAAGCUGACGCUGUCGGAGUGGAUGGCCCGGCACGGUGUG
hsa-miR-3196	MapMI		MIMAT0015080	2L	28009928	28010051	+	CGAAAUUUGUGGCAUAUUUUAAGGUAGUUUUGUGGUUUGUCGGGGCGGCAGGUGCCUUUUGGGUUGAUCUAAAAGCGCACCCGGUGAAGGACAAAACCGGUAUUGCUGCCUGUGACAGUGAUUG
hsa-miR-324-3p	MapMI		MIMAT0000762	3R	32921044	32921170	-	GGCCCGGGCUGGAUCCGGUCUUGUCCUUACGCCCACCGGUCGGACUGGGCGGCUGGGAACCGUGCUGACUGCCCCCGUUGCUGCUGCUGCCACCGUGCCCGUGUGGACCCGGUUCCGGCACCUUGCC
hsa-miR-3529-3p	MapMI		MIMAT0022741	2L	8302878	8303005	+	CGGUUAUAUUCGGUAGCGAGGGGCAAACUUUGUAGAAAGACGAGAGAUUUAUUGUUAGUAUCAUAAGCCAAACAACAAAAUCACUAGUCUUCCAUACAAUGUUUUGCCAUGGCAGCAGAGGAUGUUCG
hsa-miR-3620-5p	MapMI		MIMAT0022967	X	18636051	18636176	-	CCGAGCCCCACUCACCCUUGCGCCCGCCAUAGUACAGGGCGGCGCCGCCCUCGGAGGCGCGCCGAUGGGCUGGGUUGGGCUGGGCCGCGCUCAGCCCGGAUCCGACUGCGCCAGAGCCGGUCGCGG
hsa-miR-4278	MapMI		MIMAT0016910	3L	18105227	18105348	-	UCCUGCUCCUUCCUUCCCGUUUUUUUCCCCUCUCCCACUCCGCUUCUCUAGCUGUGUUGACUCUCUAGGGGGUUUCCCGGUGUUGGUGUGGGGGGAAAAAGGGGUGUUGGGGGGAGUUUGGA
hsa-miR-4292	MapMI		MIMAT0016919	UNKN	32618884	32619001	-	GCUGCCGACGCUGUAGGGCAUGCGGUAGCUGCUGCUCUCGCCGUCCAGGCUGAGGGUCAGGUCACCCUGGGCCCGCAUUGGCAGACGUACCUGCUGCAUCCCCUGCAACUCGGCAGGC
hsa-miR-4299	MapMI		MIMAT0016851	2L	17579806	17579930	-	GCUGCUGGGCAGCAACGGCCACCGUACUCAUCGUCCGCCCCGGAGACGUGACACUUGCCGCUGCAGGCGCUGGUGACGUCCGAGGCGUCGGUGUCGAAGUGGCGGCUAAUGACGCGUUUGGCGGC
hsa-miR-4305	MapMI		MIMAT0016857	3R	26751848	26751908	+	GGUUGGAGGGGGGGUGUGUGGUGAUGGUGUAGUCUUUAACUAGACACCUCCAGUUCCUACC
hsa-miR-4312	MapMI		MIMAT0016864	X	17070961	17071079	-	ACCGGCAAUAGACCCGGUGCGCCUUUGCAUCGCCUUGUUGCUGUCCUCAUCUUCCCCCAGAUCCAGUCAUCUAGGGGGUGAUGGGAGGGUUGUGAGCUGGUGCUGGGUUUUUUGCUGGU
hsa-miR-4651	MapMI		MIMAT0019715	2R	6949976	6950094	-	UCCGGUGUGCGCAUUCGCGGUCAUUCGCUCUUGAUUCGCCCGGCACCCCGCGUCCCGAUGUCCCCGCGAGGGGUGGGUGAGUUCGGGCAAAGUGUGAAAUGGUUGCUGCUCACUAAGGG
hsa-miR-4701-3p	MapMI		MIMAT0019799	3L	10035869	10035959	-	GCACAUACACACAUACCCAUACACACAACAUACAAGAUACUGUAGAAGAACUUUUUACGUGAUUUGAUGGGUGAUGGGCGUGGUGUGUGGC
hsa-miR-4734	MapMI		MIMAT0019859	2L	26768156	26768283	-	GCACGGCACUGUUGUUGCCACCGGCAUCGUUGCGCGGGCGCUGCGGGUUGCGGCCACGGCGCGGGAACCGUCCGCGUCCACCGGAGCCGCGGCCCUGCAUGCCACCGCCCCGGCGCGGUGCCAUCUGC
hsa-miR-518e-3p	MapMI		MIMAT0002861	3L	21487675	21487789	+	GCGCGUUGAGCACGAUACACCCAGCCUUGCAGCGCAAAAGCGCUGCCCUUUCGAGUGUAGUUGUACGCGAAGUGGGGCCGCCGCUUUCAGUGUGUUGGUGUGUUGGCGGGCGCGC
hsa-miR-557	MapMI		MIMAT0003221	2R	49746460	49746583	-	GGUUCGUUUUAUCAGAUUUUUGCAUUGCCAUUUGUUUGCACGGGAUGGCCUUGUGUCUUACGACGGUAAGAGACGGGAGUUACCCGUGUACAAAUGGUGGUGGACGUGGGCCACGACACUAACC
hsa-miR-5787	MapMI		MIMAT0023252	X	10939429	10939549	-	UAGCCUCCGCCGUGUCCCGCUGUCCCUGUCGCUGGCUGGGGCUCGGGUAGGUGCCAAUUUGGACCCGUCCGGCUGACGCUGCUGCACGGUGUUUCUCAUGCCGAGACGAUGGGCGGGGUUG
hsa-miR-601	MapMI		MIMAT0003269	3R	50706543	50706672	-	GGUCCGAAAUCGAGCGUCUAACGCGAGAGCUGGAUCAGGUGAGCAGCGAAAAUAUUCAAUCUGCCAAAUAUGGUCUAGGAUUGUUGGAGGAAAAGCAGAACUUGCAAGUGAAAUGCGAAGAACUGGAGUC
hsa-miR-6070	MapMI		MIMAT0023695	2R	25155262	25155380	+	UGGCGGUGCUCACGGGUUCUAUCGUUAUGCCAUUGCCGGUUCCAGUCGCUGGACCGCCGAACCCGUUCACAUUGCUGGUGGUGGUAGCGGCGGUGGCAGUCGUGGUGGUGGUGUUGCCA
hsa-miR-6090	MapMI		MIMAT0023715	2R	23946013	23946116	-	GUCCGAGCGAAAAGGGCGCUAAACGGGGAGCGAACGCCGGGGCGUGACAGGGACCAGGACGCACUGGUGGACGCUUUCCGUGGCCGGUGUCCUGUGAGUCGGGC
hsa-miR-6133	MapMI		MIMAT0024617	2L	31588900	31589023	-	UGUGUCUUGUCGUCACCAACUCAGUGACCCUUUCGCGCUUCUUACUCCCUCUCCUUCUCUAAGUUGGGGAGGGAGGAGGUUGGGGGAUUGGCCAGUCAUGUCAGCAGUGUUGUGGCAGGUUACA
hsa-miR-6134	MapMI		MIMAT0024618	X	14990134	14990258	+	UGUGUAGAAUGAGUCAUGCGAUGCUCGAGACCGGUUCUCCGAUUAUCGUUUCGUUUCAGUUUGUAUUGAGGUGGUAGGUAGUAGAUGGUGCCGCUGUUUUAGCAUUACAUACUGAAAAAUAUGUA
hsa-miR-646	MapMI		MIMAT0003316	3R	14988119	14988242	-	GAUUCGUCUGUCCAUUUUGCGCUUUCUUAUCUGAAAAGCAGCUGCUUGUGAGGCGAAGCACACAUUGUUCGCUUGGUGCAAGAAAUGGCCUUUCACGCUACGUAGCGUUUAAUGCAGCCGAAUU
hsa-miR-668-5p	MapMI		MIMAT0026636	3R	30703367	30703458	-	GCUCUCUGCGCCUCGGUUGAGCAAGUUCACCACCGCCGGCUGAGCGCUCUAGUUCAGUCGGUUCGGUAGCAAGCAACCGACCAGCAGCGAGC
hsa-miR-6763-5p	MapMI		MIMAT0027426	3R	1113058	1113181	-	UCCUCCCUCAUAUGAUCGAUUAGAGUGGGCGGGUUUGUCUGGGGAGUGUCUGGGGAGUAGAAAUUAUGCAACAGAGAGCUUUUUAUUAGCAUGUUUUGCUUUAAUAAAAAAGGAUGAUUCUGGA
hsa-miR-6834-5p	MapMI		MIMAT0027568	3L	15422416	15422540	-	CAAGUUUUACUUCGCGUUUUCCGCCGCACGAAGCUUUAGUGAGGGACUGGGACUGGUGGUGGUGGCGCGAAAUGUUGCUUACGGUCAGCAUAAUUCAAUCGACCUCAGAACCAGCCCCACUCUUG
hsa-miR-6870-5p	MapMI		MIMAT0027640	2L	37914042	37914166	+	AUUGUUCUGCAUGCGCUUCGGGAGACGUUUGGUUUUUGGGGGAGUUGGUGGUUGAGCAAUUUAAGAUUGACCCAUCUUUUUAAUCCCUGCUUCAUCGUAGACUUGAGGUGACGUAUGCAAACAAU
hsa-miR-6891-5p	MapMI		MIMAT0027682	2R	31793740	31793850	-	UACUAAGAUUGCCGGUUGAAAAGAUGAAGGAGGAGGAUGAGGGGGAGGUAGUUUUGGGAAGGAGUGCGUGAUCAUUAUUCUGCUUGGGUGUGAUGGAGGGUGGCAGUAGUG
hsa-miR-7154-3p	MapMI		MIMAT0028219	3L	37334714	37334835	+	GCAAUGCAGGACCUGACCGGGGGACUGACGGAGUUUUAUCAGCCGAAAAAGAUGGCCGACGGGCAGGAGGACCAGCUGUGGGAUAUCUUGCGCAGUGGGUCCGAGAUGGGGUCACUGUUUGC
hsa-miR-7847-3p	MapMI		MIMAT0030422	2R	54822083	54822209	+	GACGUGGUAAACGAGACGCCCAACAAGCACAUCUUCUUCGUGGAGGACGAGCAGGAGGCGACGGAAUUUAAUCUGGCCGAACGACUGGACACACACCCAGAUCUGGUGGGCCGUCGGUCCAAUCGUC
hsv2-miR-H9-5p	MapMI		MIMAT0015376	3R	32242029	32242150	+	GGGGCAGGCCUUUUUCUCGAUCGUUAUUUUAUCAUCCUUCACGAGCUUCCGAUUAACUCGUCCGAGAGACUCGGAGGGGGAGUCUCGGUAACGAUCCAGGCCGUUCGCGCGCGCGCGCCACU
iltv-miR-I5-3p	MapMI		MIMAT0012729	2R	18375936	18376062	+	GUCGGGCUGGCGGUUUUCUCCCGCGGUGUCGUUGGAGCGGCCGGUGCCGCGACUGCGCCACCGGAAGAAGACGACGACGAGGAGGAGCUGGAACCACCGCCACCAUCACCGCCUCCGCCGCCUGUAC
aga-miR-N1015	mirdeep*			3R	28807692	28807770	-	GACCAGCCGGGCCGACCACCGUGGAGUGGCACAGCUGAUGUUGACAGCUGGUCGUGCGCGGUGCUCGCUCGGUUUGUUU
aga-miR-N103	mirdeep*			2R	27239743	27239821	+	AAUGCGCAAUUUUGUAGCAGCUUCUCGCGCUUUCCGUAGUUACCGCGUAAAGCACGAGAAGCUGUGGAAGGUAACGCAA
aga-miR-N1044	mirdeep*			3R	49358787	49358867	-	CAUAAUGUAAACCAGGAACAACUUUCCGGCUUGUAAGAUUAUUGCAGAAAGCUACACCUGGUUGAACAUUUUACCUAUGAG
aga-miR-N1081	mirdeep*			UNKN	2400660	2400738	-	AGCUAAAGCGUUACUUAGCGAGUGCUCGAACCACAGUAUAACGCUAUGGGUUCUGUAUUCGGAUGUAGACAAAAACACA
aga-miR-N1174	mirdeep*			UNKN	10596263	10596343	-	UCAAGCCCUCCGCUGUCAGGACCGUCGGACGCUUGGUCGGUGGUCGGACAGACUGGUUCGGGACCGCGGAGGUGCCUGGGC
aga-miR-N1194	mirdeep*			UNKN	12729146	12729224	-	UUGUGCAAGCGACAAUCUUGAGUUUUGGAACACACUACCCUUUCGGAUAGAGCAUUCCGAACCUUCACAAUUGUCGUUU
aga-miR-N1213	mirdeep*			UNKN	15564373	15564453	-	GAAAUUAUGCGCCUAGGAUCUCCGAACAUAGUAGCCACUACUUCCAAUUUCUUCAAAACUUCCUGCGCUGAUGUCGUCUUU
aga-miR-N1306	mirdeep*			UNKN	33068226	33068304	-	UUCAACUUUUUCGUAGAAUCCGGAAGCAAGUUUCUUGUCGAUCUCUGAUGCGUAGCGUUCUCGAAGAGCAAGUGGUACA
aga-miR-N1325	mirdeep*			UNKN	36098504	36098582	-	AGGCACGGAUGUACGGGGUUGUCCUGGUUGAAUGAAAACUAUUUUUUUGCGUUUCUCGGGAGGUACAGCAGUUGAAGUG
aga-miR-N1342	mirdeep*			UNKN	41764009	41764089	-	GGAGCAGGUGCAAUCACGGAGCGGCACGAAGCAGGAACAUAGCACCGUUCAGGCACGAUGAGGACCGGAGCAAAUGCGAUC
aga-miR-N135	mirdeep*			2R	51644876	51644954	+	CUGUGUCUCCUAACCGUGUGUGUGUGGGGGGAAUAAUUCUCCAUUCCUCGGACACACACACCCUUCGGAGUGACAGCUU
aga-miR-N1354	mirdeep*			X	3341435	3341505	-	CGUUCAACUUUGUCGUUACGGGCCUGGACAUAUGGGGGCGACGAUUCGAUGAGGGUUGUGACGGCGAUGAC
aga-miR-N148	mirdeep*			2R	58016876	58016950	+	UCGUUUUAGCUGUGAGAAAGGUUUGCUAGAAUAUGACUCUUAUGUUUUCGUUAAUGAUCUAGAUACAAAAUUUAU
aga-miR-N149	mirdeep*			2R	58018111	58018189	+	AAGCAUUUAGCUCGUCCUAGUUGAUCUUAUAUGGAGUCUACUUUAGGUAAUGGAAAUUUAUCAGGGAGCAACUUUUUGU
aga-miR-N225	mirdeep*			3L	21091568	21091644	+	CAUGACCUAUCGAUGCGUGCCUUGAUCAUGUGCAACAUCCAGUUUAUGGUUUGCACUAGCUCGAAUUCAAUUGUGUC
aga-miR-N261	mirdeep*			3R	12701219	12701297	+	GCGCUGUCCACGUCGUCGUCGGGCUCGUCUUCGUCCUGCAUCUCCGAGGCCAGCCUAUCGUCGGCGACGGGGAGCAGCA
aga-miR-N275	mirdeep*			3R	26417091	26417171	+	CUUUCGAUUCAUUGCCAUCGUGAGUGCGGGCGAACGCGCGCGCGCGCGCACGCUCGCGCUCUCGAUCGCAUAACCCGCUCG
aga-miR-N420	mirdeep*			UNKN	6602177	6602255	+	CUCUCGCUGAUAUUUGAAAACUGACGCGGCAAGAGUCUGUUUCCUUCCGGGUUACGUUGGCUGUCCAGCAGAGCUCUAG
aga-miR-N496	mirdeep*			UNKN	15425583	15425659	+	CCUUGGAAAGUGUUGUGUUCGGAUGUCCGUUCACUUAUUUGAAUAAACCACUGAACUAAGCACAACUAAAAGGUUAC
aga-miR-N56	mirdeep*			2L	16964503	16964583	+	UCAGAUUAAGUCAUGACCUUUGGACACCUCAAAGAACAAAUCUUUGGUUACUUCAUAAGAUCGUACUGACCGCAAAAUAAA
aga-miR-N629	mirdeep*			UNKN	41778487	41778561	+	AGUGAGCGCCCAAGAGUGUCCAGCUGUAGCUACCCGCCAAGGACUACAGAAGGAUUCUAGGGCUGUGUCGAGUUG
aga-miR-N636	mirdeep*			X	2865931	2866007	+	CGUGCAACGCAUACGCAUACACAGGCGCGGCUCAUCAACCUGUUCGCUUCUGUGCGUGCGUGCGUGUGUGUGUUUGU
aga-miR-N638	mirdeep*			X	3309780	3309860	+	CAUCCCGCCGUGGUAGUCGGACACGGGCACGCUGCGUACCAUCUCGGCGCCCAUGGAUGUGGUAGCUACCACCGCUGUACG
aga-miR-N645	mirdeep*			X	5903581	5903659	+	AUAUAGAAUUUCGCUCGGAAAGUUAUAAAAGGCUUAUAUAAACUGUAUAGAGCCGUCUAACUUUCCGAGCAAAAUACUA
aga-miR-N651	mirdeep*			X	10547313	10547391	+	GAGAGCGCGGUACACGUUCGGGUCCCGUAGAAGACGACGGCGGUUCGCCCGGGCCCCGAUCGUGUGUGAUACCGUGGCU
aga-miR-N652	mirdeep*			X	11603373	11603451	+	UUUUCUGAUUUUCUUAUACAUGUUAUACUGUCCAAUGGAUCCUCCUGUCGGUAUGUUGUGCUUUGUCUAGUAUGUCGUU
aga-miR-N680	mirdeep*			X	17436365	17436437	+	UGAUUCUCACUCAUGGACGAAAACUGGUAGUCGACGCACGAUCGGUUCACGCGGCAGAUGAAUGUGAGUAUGU
aga-miR-N769	mirdeep*			2L	2383221	2383299	-	UGCAUUCGGGCGUGGGCAGGCCCGUGGACGCCGUCUGUACGCACACAUUCGGCCGUAUCGGGGAGCUCGUUUGUUCCCG
aga-miR-N794	mirdeep*			2L	19261230	19261308	-	GCAACUGCGGCUCGAGUGGGCUGUUGUACGGUUUGGCCACGAACGCCUUGCGGUCAACAACUCACAAAGCGGAUGAUAA
aga-miR-N814	mirdeep*			2L	34847398	34847476	-	GAGCGAGUGCAGUGCGUAGGCGGUUGUCGUAGACGUAACCCACCACGUGCUACGGGGUCUGUCUGCACGCGCACGGGUA
aga-miR-N857	mirdeep*			2R	22071600	22071678	-	AACUUCGGUAUGGCCUUCUUGACGCUGUUCCGUGUGGCCACCGGUGACAACUGGAACGGCAUCAUGAAGGACACGCUGC
aga-miR-N859	mirdeep*			2R	28861150	28861230	-	CUGGGCGCGAGAUCCGUUGGCGCGGGAUGUACGAUGAGUGUUUCCCGUGCGUCCAGUGGCAACGGCGCCACACCCAUCCGG
aga-miR-N89	mirdeep*			2R	13036405	13036483	+	UCUACACACCAAGCACACCACACCGAGCGCGCGGCUGACUGAGUUGCCCUGCGUCGUCGUGGUCGUGAUAUGGUGUACC
aga-miR-N900	mirdeep*			2R	60129286	60129366	-	AAUCGAGUGACACGCACACUGUGGUCGUCGCUGUAACGGAAUGCAACGUUACUGCGACGAUCCUGUGUGAAAUAUUUCCGU
aga-miR-N920	mirdeep*			3L	1179819	1179895	-	GAUCUGAGUGUUGCACGUGCAAGUGGGAGUGGGAGCUUCUGGACCAUGUUUGAUCUGCUCGAGGAGGAAAGUAAUUG
aga-miR-N951	mirdeep*			3L	12745645	12745723	-	UCGGGUGACGCAUGAUUGGGGUGGUGUGUGCGUCCUUUUUAUUGCGGUGCCGCUCCCCCAAUCACACGUCACCCGAUCU
aga-miR-N96	mirdeep*			2R	21030533	21030613	+	GUCCGGUUAGUUGCAUCAUGGCAAACACGGACUGCAUUGGUUCCAAGGUGUGCAGCGUUCGUUCUUGAAUUGAUGCGAUAG
aga-miR-N962	mirdeep*			3L	22040248	22040322	-	CGGGCCGAACAAGAAGCUGAACAUUCCCGCAUUCAACAAUGCGGGAAAAACGGUCGGCGUUGAGGUAUGGCGUGU
aga-miR-N966	mirdeep*			3L	25713841	25713915	-	AUCCUGGUUUGCCAAAUAACACUUAACUGUUCGCGAUGUGUGUUUUGAGUCGUUAUCAUGCUGAAAGAUGUAAUG
prv-miR-LLT7	MapMI		MIMAT0025310	3R	6720769	6720888	+	GCUGGACGAUAAAGCGGACGAAGAGGAAAUGUGGUAAAAAAAUGGGCGAAUGGAAGUUUCGCUUCGCCCGGGGGGUUGAUGUGGCUUUUAUUUUUCCUUUUAUCGAUGGUUAUUGAUAGC
prv-miR-LLT9	MapMI		MIMAT0025312	3L	36639913	36640017	+	UCCCGACGAGGCGAGGCAUCGAGGAGAAGGGGAGGGGUUUGCAAAUUUAAGAACCUUCCUAAGUGUGUCCGUCUCUCAGGUCCUUUCUUGCUCUCGAUUUCGGGA
rlcv-miR-rL1-22-5p	MapMI		MIMAT0019189	UNKN	21772246	21772349	+	UGUCUUGCACUAGGAAGCCGUCGGAGUUUUCAAUCGCCCGACCGUUGUUAGAACCGUUCGGUGGGGGGAAAGGGUAGAUCUUUAUUCCUUUUUAGUGUAGGGCA
sma-miR-8446-5p	MapMI		MIMAT0033602	3R	33533038	33533153	+	GGGGACAGUGCUUGCGCGCCUCCUUCGAUUUGACCAGCUGCGCCUUGUCCUUGUCUUUCCACUGGAUCAGGAAGAGCAGCUCAUUGUCUCCCUCGGUGGCGCCGAGAAUCUUCUCC
sma-miR-8451-3p	MapMI		MIMAT0033613	3L	24838612	24838729	-	CUGGCGGCGGCGGCGGCACCACCCGCCAGAUUGCUGCUGCUGUCGACGAUGCUGCUGAUGCUGCCAGCAGCCCACGCGAUGGGGCUGGCGGCGACAGUGCCGUCGAAGAUCGAACCAG
sma-miR-8475-3p	MapMI		MIMAT0033672	2R	18823591	18823709	+	GAUAAAGCUCCUAUCCGAACCCUCCUUCCCCGGGUGACGGGUGACAUCGGGUCGCCUUUGCCAUCCCGGGUGAUGGAGGAUGGAGGGUUUGGCGAAAUAAAUUGUCUGCCCAUAGUAUC

## Sheet: aga_mature
ID	source	miRBase ID	chrom. (AgamP4)	start	end	strand	sequence (mature)
aae-miR-193	MapMI		3L	30135973	30135994	+	UACUGGCCUACUAAGUCCCAAC
aae-miR-2765	MapMI		UNKN	36488052	36488073	-	UGGUAACUCCACCACCGUUGGC
aae-miR-2943	MapMI		2L	5667730	5667752	+	UUAAGUAGGCACUUGCAGGCAAA
aae-miR-71-3p	MapMI		2L	37759477	37759498	-	UCUCACUACCUUGUCUUUCAUG
aae-miR-71-5p	MapMI		2L	37759547	37759568	-	AGAAAGACAUGGGUAGUGAGAU
aga-bantam-3p	miRBase	MIMAT0001494	chr2R	33274567	33274588	+	UGAGAUCACUUUGAAAGCUGAU
aga-bantam-5p	miRBase		chr2R	33274524	33274547	+	CCGGUUUUCAUUUUCGAUCUGACU
aga-chr2L_10799-3p	Biryukova I. 2014		chr2L	5507616	5507640	+	UUUUGGAACACAAGCUCGGCAGGCC
aga-chr2L_10799-5p	Biryukova I. 2014		chr2L	5507567	5507590	+	UCUGCCGACCUCACCACGCGACGA
aga-chr2L_13183-3p	Biryukova I. 2014		chr2L	9916635	9916656	+	UGUGGUGGCACACUUUGACAAC
aga-chr2L_13183-5p	Biryukova I. 2014		chr2L	9916590	9916613	+	AGUCACGGUUCGCGAUCACAUUCG
aga-chr2L_1641-3p	Biryukova I. 2014		chr2L	479404	479428	+	CGAUACACGAACUGGGGCUCUCUCC
aga-chr2L_1641-5p	Biryukova I. 2014		chr2L	479361	479386	+	GGAGAGAUAAUCGGUGAUCGGUCUUC
aga-chr2L_23370-3p	Biryukova I. 2014		chr2L	42944652	42944674	+	CUACGAACUACUCCAGACAACUC
aga-chr2L_23370-5p	Biryukova I. 2014		chr2L	42944574	42944591	+	GUAGUCCGGAGUGGAGUC
aga-chr2L_24989-3p	Biryukova I. 2014		chr2L	47752226	47752247	+	ACUCCGGUCGACUCUGGACGAC
aga-chr2L_24989-5p	Biryukova I. 2014		chr2L	47752190	47752211	+	UCCAGAAUCGUCCGUAAUCUUC
aga-chr2L_349-3p	Biryukova I. 2014		chr2L	66138	66162	+	UUGAAUUACGUCGGCAAUUUUUGGG
aga-chr2L_349-5p	Biryukova I. 2014		chr2L	66073	66091	+	UUCGACGCCGGUUCGAAGA
aga-chr2L_4162-3p	Biryukova I. 2014		chr2L	1264737	1264759	+	CAAAUGACCUUUCGUAGUCUGAU
aga-chr2L_4162-5p	Biryukova I. 2014		chr2L	1264702	1264726	+	AGGAUUACGAUGAAGUGUUUGCGCC
aga-chr2L_42099-3p	Biryukova I. 2014		chr2L	17042960	17042984	-	UAGUUAGUUUUUGGCUAAGUGGAGC
aga-chr2L_42099-5p	Biryukova I. 2014		chr2L	17043016	17043040	-	UACUUUCGCAAAUAGAUCGCUGCCU
aga-chr2L_43038-3p	Biryukova I. 2014		chr2L	19622707	19622725	-	GAUUUGUCCAAAAAGGAUG
aga-chr2L_43038-5p	Biryukova I. 2014		chr2L	19622732	19622749	-	UCGUUUUCGGACAGACUU
aga-chr2L_9650-3p	Biryukova I. 2014		chr2L	5268991	5269010	+	GGCUUGUGUUAGUGCCUGGG
aga-chr2L_9650-5p	Biryukova I. 2014		chr2L	5268925	5268948	+	UAGGAUCUAUUGACAUUGCAGCCU
aga-chr2R_54340-3p	Biryukova I. 2014		chr2R	8915454	8915473	+	GAUGCUAUAGAGUACAUUUC
aga-chr2R_54340-5p	Biryukova I. 2014		chr2R	8915400	8915420	+	AAUUGGACUCUGUGGCACCCU
aga-chr2R_55298-3p	Biryukova I. 2014		chr2R	12617451	12617472	+	AGAUGCAAUAGAAUCCAGUUCC
aga-chr2R_55298-5p	Biryukova I. 2014		chr2R	12617384	12617404	+	AAUUGGACUCUGUGGCACCCU
aga-chr2R_67619-3p	Biryukova I. 2014		chr2R	49467566	49467587	+	UGAGAGAACGAAAGCAUUCCUU
aga-chr2R_67619-5p	Biryukova I. 2014		chr2R	49467505	49467524	+	AGGGUGUGAUUGUUCUUCCA
aga-chr2R_70383-3p	Biryukova I. 2014		chr2R	57684067	57684088	+	CGGGCUGUUGCAGCAGGUGCCU
aga-chr2R_70383-5p	Biryukova I. 2014		chr2R	57684036	57684059	+	ACGCCUGUCAGCAGUCAGUGAGUG
aga-chr2R_78185-3p	Biryukova I. 2014		chr2R	2995189	2995210	-	ACGUCGUCGAGCGAUUCCUUCC
aga-chr2R_78185-5p	Biryukova I. 2014		chr2R	2995230	2995251	-	AUGGAUUCGAUCGAUCGAGUGC
aga-chr2R_79100-3p	Biryukova I. 2014		chr2R	5800613	5800634	-	ACGAGGCGAAGACUUUGUUGCC
aga-chr2R_79100-5p	Biryukova I. 2014		chr2R	5800649	5800671	-	UAACAGAGCCUGGCGCCUUGCGC
aga-chr2R_79518-3p	Biryukova I. 2014		chr2R	7197877	7197897	-	UGCAUUCAGUGGGGCGGUCGU
aga-chr2R_79518-5p	Biryukova I. 2014		chr2R	7197917	7197939	-	AUCUUCCUCCGUGAAUGACGCGU
aga-chr2R_79603-3p	Biryukova I. 2014		chr2R	7609908	7609928	-	AAUUGGACUCUAUAGCACCCU
aga-chr2R_79603-5p	Biryukova I. 2014		chr2R	7609964	7609987	-	UAGCUGUGGGACGCUUUAUUAACC
aga-chr2R_79712-3p	Biryukova I. 2014		chr2R	8265180	8265201	-	UGUUAACUGUAAGACUGUGUCU
aga-chr2R_79712-5p	Biryukova I. 2014		chr2R	8265218	8265240	-	ACGCGGUCAUGCAGUCUAAUAUU
aga-chr2R_81494-3p	Biryukova I. 2014		chr2R	15821043	15821065	-	UUGGUGUUAUAUCUUACAGUGAG
aga-chr2R_81494-5p	Biryukova I. 2014		chr2R	15821097	15821119	-	UGGCUGUAAGUAGAACAGCAAGC
aga-chr2R_93879-3p	Biryukova I. 2014		chr2R	52693317	52693337	-	CUGCUGCCCAAGUGCUUAUCG
aga-chr2R_93879-5p	Biryukova I. 2014		chr2R	52693350	52693371	-	CUAAGUACUAGUGCCGCAGGAG
aga-chr3L_104349-3p	Biryukova I. 2014		chr3L	1101122	1101146	+	UGAACACCCAUUUAUUGCCGACAGG
aga-chr3L_104349-5p	Biryukova I. 2014		chr3L	1101081	1101107	+	UUUGUACCGGUCAAUUUUUGCUUCACC
aga-chr3L_118320-3p	Biryukova I. 2014		chr3L	34333736	34333755	+	CCCGGGUAAAACCCGCACCA
aga-chr3L_118320-5p	Biryukova I. 2014		chr3L	34333697	34333717	+	AUGGGGUUUGACCUGCUGGGC
aga-chr3L_120666-3p	Biryukova I. 2014		chr3L	41925900	41925921	+	GCCGUAUCGGAGAAAUCGUUCG
aga-chr3L_120666-5p	Biryukova I. 2014		chr3L	41925855	41925876	+	AACGAGUUUCCCGAUACGACUG
aga-chr3L_130625-3p	Biryukova I. 2014		chr3L	9986750	9986776	-	UUCCCCGUCUAGUGCCAAAUUAGUGCC
aga-chr3L_130625-5p	Biryukova I. 2014		chr3L	9986787	9986811	-	UUGGUCUGAUUGCCUACACUGGCUU
aga-chr3L_135613-3p	Biryukova I. 2014		chr3L	31252136	31252160	-	CCGUAUAUACUGGUAUGCCCUUUUU
aga-chr3L_135613-5p	Biryukova I. 2014		chr3L	31252163	31252187	-	UAAGUGCAAAUCGUUGUAGUCGGUU
aga-chr3R_150582-3p	Biryukova I. 2014		chr3R	39778777	39778795	+	UUAGCAAGCGUAUUCAGCG
aga-chr3R_150582-5p	Biryukova I. 2014		chr3R	39778750	39778771	+	UUGACUGUCGCCUCUGCGGAUG
aga-chr3R_157264-3p	Biryukova I. 2014		chr3R	52847759	52847782	+	AAAGUUGGCAAAAAUCCGGAGUCG
aga-chr3R_157264-5p	Biryukova I. 2014		chr3R	52847722	52847746	+	AGGAUUCGUAGUGCUACUGUGCAGA
aga-chr3R_158076-3p	Biryukova I. 2014		chr3R	506935	506956	-	UAGUACGAAUACGUACGAGGGA
aga-chr3R_158076-5p	Biryukova I. 2014		chr3R	506973	506995	-	CCUUGAUCGUGUUCGCUACUGCU
aga-chr3R_160262-3p	Biryukova I. 2014		chr3R	10043657	10043677	-	CUCGCUGGCUGUCCGCAAACU
aga-chr3R_160262-5p	Biryukova I. 2014		chr3R	10043691	10043713	-	AUUGCGCAUCGUCAACUGGUAGU
aga-chr3R_162293-3p	Biryukova I. 2014		chr3R	17944237	17944260	-	UCGUUUGUAGGGUCCCUUGCGUUG
aga-chr3R_162293-5p	Biryukova I. 2014		chr3R	17944276	17944298	-	UUGCGAGAGGACCUAUAAUGACU
aga-chr3R_162944-3p	Biryukova I. 2014		chr3R	19372154	19372175	-	UUAUACUUCCUGCUUCACCGAU
aga-chr3R_162944-5p	Biryukova I. 2014		chr3R	19372215	19372239	-	CGUGUGAGACAUGGGAGUAUUAGGA
aga-chr3R_167898-3p	Biryukova I. 2014		chr3R	37678002	37678023	-	UAGGCCCGACCAGAACUCGCUG
aga-chr3R_167898-5p	Biryukova I. 2014		chr3R	37678037	37678058	-	AUGAGUUCGGAUCGGGUCAUGA
aga-chrUNKN_283499-3p	Biryukova I. 2014		chrUNKN	9146921	9146947	-	UCAUCGUUGAUGGAUUUCGACCCUCGA
aga-chrUNKN_283499-5p	Biryukova I. 2014		chrUNKN	9146985	9147009	-	UUGGAGAUCAAAAGACGAUGUUUUU
aga-chrUNKN_284349-3p	Biryukova I. 2014		chrUNKN	9437859	9437882	-	GCAUGAUUGCGCGCGACGUCGACG
aga-chrUNKN_284349-5p	Biryukova I. 2014		chrUNKN	9437895	9437919	-	UCUCCGUGGACGGCUGUCGAUGCCU
aga-chrUNKN_297420-3p	Biryukova I. 2014		chrUNKN	15528750	15528774	-	UAGACGAUUUCGGAAUGGCACAUCC
aga-chrUNKN_297420-5p	Biryukova I. 2014		chrUNKN	15528784	15528809	-	ACAAGUCAUACUGCAAACUGCUAUGA
aga-chrUNKN_300194-3p	Biryukova I. 2014		chrUNKN	17939223	17939246	-	CGCUCGACUAUUUAUCGCCCGAGA
aga-chrUNKN_300194-5p	Biryukova I. 2014		chrUNKN	17939277	17939297	-	CGGUUGGUCCGUGUACGAGCC
aga-chrUNKN_316148-3p	Biryukova I. 2014		chrUNKN	29814151	29814175	-	CCCUGUGGAACACCAUGUACGAUGG
aga-chrUNKN_316148-5p	Biryukova I. 2014		chrUNKN	29814191	29814215	-	AUCACGGCUGGUGUUCCACAGGGUU
aga-chrX_332673-3p	Biryukova I. 2014		chrX	10416017	10416038	+	UUAGAUUCCCAGAUCGUCAGAU
aga-chrX_332673-5p	Biryukova I. 2014		chrX	10415961	10415982	+	CGGGCGGCCGGGUGGUCUAGUC
aga-chrX_353716-3p	Biryukova I. 2014		chrX	2840460	2840481	-	GUCGACAGAGAGAUAAAUCACU
aga-chrX_353716-5p	Biryukova I. 2014		chrX	2840502	2840525	-	UGGUUUAUCUAGUCUGUCGAAACA
aga-chrX_354535-3p	Biryukova I. 2014		chrX	5083914	5083935	-	UGUCCAACCAGGGUGCUAUAGA
aga-chrX_354535-5p	Biryukova I. 2014		chrX	5083960	5083981	-	AAUGGCACUCUUGUUGGACAAG
aga-chrX_354908-3p	Biryukova I. 2014		chrX	6133084	6133105	-	AACCGACAGAUCAUUGGCCAGA
aga-chrX_354908-5p	Biryukova I. 2014		chrX	6133126	6133148	-	AUGCCGAUGCUCUGGUUGGUUCA
aga-chrX_364212-3p	Biryukova I. 2014		chrX	21031670	21031691	-	UCCGGCUACCGACUAACGGCUC
aga-chrX_364212-5p	Biryukova I. 2014		chrX	21031706	21031727	-	GCCACUAGUCUGCAGCCGGAGC
aga-let-7-3p	miRBase		chr3R	10270721	10270742	-	CUAUACAAUCCGCUAACUUACC
aga-let-7-5p	miRBase	MIMAT0001495	chr3R	10270763	10270783	-	UGAGGUAGUUGGUUGUAUAGU
aga-miR-1-3p	miRBase	MIMAT0001496	chr3R	10569169	10569190	-	UGGAAUGUAAAGAAGUAUGGAG
aga-miR-1-5p	miRBase		chr3R	10569210	10569231	-	CCAUGCUUCCUUGCAUUCAAUA
aga-miR-10-3p	miRBase		chr2R	59711784	59711806	-	CAAAUUCGGUUCUAGAGAGGUUU
aga-miR-10-5p	miRBase	MIMAT0001497	chr2R	59711825	59711845	-	ACCCUGUAGAUCCGAAUUUGU
aga-miR-100-3p	miRBase		chr3R	10274690	10274712	-	CAAGAACGGAUAUAUGGGAUUCU
aga-miR-100-5p	miRBase	MIMAT0001498	chr3R	10274733	10274754	-	AACCCGUAGAUCCGAACUUGUG
aga-miR-1000-3p	miRBase		chr2R	13241817	13241838	+	CUGUUGUUUCGGGACAUUUCCA
aga-miR-1000-5p	miRBase	MIMAT0010109	chr2R	13241779	13241799	+	AUAUUGUCCUGUCACAGCAGU
aga-miR-10355-3p	Biryukova I. 2014	MIMAT0041502	chrX	1724012	1724033	+	AGUAAGGGUUUUCUGUAAUGCA
aga-miR-10355-5p	Biryukova I. 2014	MIMAT0041501	chrX	1723972	1723993	+	CAUUACCGAUGGAUCCUUACCG
aga-miR-10356-3p	Castellano L. 2015	MIMAT0041510	chrUNKN	7269824	7269851	-	CAGUAAAAAAGUUUUCAAUGGGUAGCCU
aga-miR-10356-3p	Castellano L. 2015	MIMAT0041510	chrUNKN	42032491	42032518	+	CAGUAAAAAAGUUUUCAAUGGGUAGCCU
aga-miR-10356-5p	Castellano L. 2015	MIMAT0041509	chrUNKN	7269875	7269899	-	UUCAUUGAAAUGAAGUUUGGCUGGA
aga-miR-10356-5p	Castellano L. 2015	MIMAT0041509	chrUNKN	42032443	42032467	+	UUCAUUGAAAUGAAGUUUGGCUGGA
aga-miR-10357-3p	Castellano L. 2015	MIMAT0041512	chrX	24387661	24387685	-	UCUGAUGUUCUGCGCCCACCUGAAA
aga-miR-10357-5p	Castellano L. 2015	MIMAT0041511	chrX	24387716	24387740	-	CCAGAACCUGGUGCUGCAAGCUGCC
aga-miR-10358-3p	Castellano L. 2015	MIMAT0041514	chr3L	4968575	4968601	+	UGUCAUUUUCUUUUGCUCCUCGAUGUU
aga-miR-10358-3p	Castellano L. 2015	MIMAT0041514	chrX	22590644	22590670	-	UGUCAUUUUCUUUUGCUCCUCGAUGUU
aga-miR-10358-3p	Castellano L. 2015	MIMAT0041514	chrUNKN	1627510	1627536	-	UGUCAUUUUCUUUUGCUCCUCGAUGUU
aga-miR-10358-3p	Castellano L. 2015	MIMAT0041514	chrX	22709677	22709703	+	UGUCAUUUUCUUUUGCUCCUCGAUGUU
aga-miR-10358-3p	Castellano L. 2015	MIMAT0041514	chrX	22368030	22368056	-	UGUCAUUUUCUUUUGCUCCUCGAUGUU
aga-miR-10358-5p	Castellano L. 2015	MIMAT0041513	chr3L	4968538	4968562	+	UGAGAAGUAACUGUUAAAACUAUGU
aga-miR-10358-5p	Castellano L. 2015	MIMAT0041513	chrX	22590683	22590707	-	UGAGAAGUAACUGUUAAAACUAUGU
aga-miR-10358-5p	Castellano L. 2015	MIMAT0041513	chrUNKN	1627549	1627573	-	UGAGAAGUAACUGUUAAAACUAUGU
aga-miR-10358-5p	Castellano L. 2015	MIMAT0041513	chrX	22709640	22709664	+	UGAGAAGUAACUGUUAAAACUAUGU
aga-miR-10358-5p	Castellano L. 2015	MIMAT0041513	chrX	22368069	22368093	-	UGAGAAGUAACUGUUAAAACUAUGU
aga-miR-10359-3p	Castellano L. 2015	MIMAT0041518	chrX	20483929	20483955	+	UAAGGAUGACCCGGCCAAAGUUGAAGG
aga-miR-10359-5p	Castellano L. 2015	MIMAT0041517	chrX	20483864	20483888	+	UCAUUGAGCAAUUCGUCGUCCGUAU
aga-miR-10360-3p	Castellano L. 2015	MIMAT0041522	chr2R	52133142	52133167	-	UGGACUUGGCUUAUCCUGCACUACGG
aga-miR-10360-5p	Castellano L. 2015	MIMAT0041521	chr2R	52133206	52133230	-	UAGUUGAGAAGACGCUGAGCCGCCC
aga-miR-10361a-3p	Biryukova I. 2014	MIMAT0041526	chrX	1724650	1724672	+	UAAAUGAUCCUUUUAUCGUGUAC
aga-miR-10361a-3p	Castellano L. 2015	MIMAT0041526	chrX	1723504	1723526	+	UAAAUGAUCCUUUUAUCGUGUAC
aga-miR-10361a-3p	Castellano L. 2015	MIMAT0041526	chrX	1724650	1724672	+	UAAAUGAUCCUUUUAUCGUGUAC
aga-miR-10361a-5p	Biryukova I. 2014	MIMAT0041525	chrX	1724610	1724632	+	ACACGAUAAGAGGAAAGUUUACG
aga-miR-10361a-5p	Castellano L. 2015	MIMAT0041525	chrX	1723464	1723486	+	ACACGAUAAGAGGAAAGUUUACG
aga-miR-10361a-5p	Castellano L. 2015	MIMAT0041525	chrX	1724610	1724632	+	ACACGAUAAGAGGAAAGUUUACG
aga-miR-10361b-3p	Castellano L. 2015	MIMAT0041506	chrX	1722093	1722115	+	UAAAUGGUCUUUUUAUCGUGUAC
aga-miR-10361b-5p	Castellano L. 2015	MIMAT0041505	chrX	1722053	1722075	+	ACACGAUAAGAGGACAGUUUACG
aga-miR-10362-3p	Castellano L. 2015	MIMAT0041528	chrX	12989687	12989714	-	UGUAGUGUGGCCGCGCUCCAAGCAACGG
aga-miR-10362-5p	Castellano L. 2015	MIMAT0041527	chrX	12989753	12989777	-	UCGAUGAUCCGCGGCUCCGCAGCGC
aga-miR-10363-3p	Biryukova I. 2014	MIMAT0041530	chr2L	2780435	2780459	-	CCGGUGAACUGCUGUGCAGGGGCGC
aga-miR-10363-5p	Biryukova I. 2014	MIMAT0041529	chr2L	2780488	2780514	-	CGCGCUUGGGCCGCUCAGCCGGUACGG
aga-miR-10364-3p	Castellano L. 2015	MIMAT0041532	chrX	6190756	6190775	-	UAUGAUGCUGUUGAUGGGAU
aga-miR-10364-5p	Castellano L. 2015	MIMAT0041531	chrX	6190786	6190807	-	CCCAUUCCACAGCAUCACCAGA
aga-miR-10365-3p	Biryukova I. 2014	MIMAT0041536	chr3L	17216267	17216288	+	AAAAGUUUUCAUAUUCUUGCGG
aga-miR-10365-5p	Biryukova I. 2014	MIMAT0041535	chr3L	17216221	17216243	+	AUUAGAAUGUGGAAUCUGUUUUU
aga-miR-10366a-3p	Castellano L. 2015	MIMAT0041540	chrX	15153636	15153657	-	AAUCACCGGCUUUUUCAAUCAA
aga-miR-10366a-5p	Castellano L. 2015	MIMAT0041539	chrX	15153674	15153695	-	CAUUGAAAUCGGCUGGGGUAGC
aga-miR-10366b-3p	Castellano L. 2015	MIMAT0041544	chrX	15128214	15128234	-	CAAUCAUCGCCCUUUUUAAUG
aga-miR-10366b-5p	Castellano L. 2015	MIMAT0041543	chrX	15128249	15128270	-	AUUGAAAUCGGCUAUGAUAGCU
aga-miR-10367-3p	Castellano L. 2015	MIMAT0041542	chr2R	34624575	34624595	-	AACACUCUGUUUAUGCUCUCU
aga-miR-10367-5p	Castellano L. 2015	MIMAT0041541	chr2R	34624613	34624634	-	UAGGGUAUUGAACAGAUUUGUU
aga-miR-10368-3p	Castellano L. 2015	MIMAT0041549	chrX	7416770	7416791	-	ACACGACCCUGAUUGCUGUAGU
aga-miR-10368-5p	Castellano L. 2015	MIMAT0041548	chrX	7416812	7416834	-	UGCAGCAAUCUAGGCAGCGUUCU
aga-miR-10369-3p	Castellano L. 2015	MIMAT0041551	chrX	15179879	15179900	-	UAGUGACACUUUUUAAUGAAAU
aga-miR-10369-5p	Castellano L. 2015	MIMAT0041550	chrX	15179918	15179934	-	UUCAUUAAAAGGGGCUA
aga-miR-10370-2-5p	Castellano L. 2015	MIMAT0041554	chrX	15153392	15153415	-	CUCAUUAAAAUGGACAACGAUAGU
aga-miR-10370-3p	Castellano L. 2015	MIMAT0041553	chrX	15180515	15180536	-	UAAUGUCCAUGGUUAAUGAAAU
aga-miR-10370-3p	Castellano L. 2015	MIMAT0041553	chrX	15153352	15153373	-	UAAUGUCCAUGGUUAAUGAAAU
aga-miR-10370-5p	Castellano L. 2015	MIMAT0041552	chrX	15180555	15180578	-	CUCAUUAAAAUGGACAACGAUAGC
aga-miR-10371-3p	Castellano L. 2015	MIMAT0041556	chr3L	4060852	4060873	+	UGACAUGUAUUGAGGUAGAAUA
aga-miR-10371-5p	Castellano L. 2015	MIMAT0041555	chr3L	4060794	4060818	+	UGUUUGAUUUUGGAUACGGUCGCCA
aga-miR-10372a-3p	Castellano L. 2015	MIMAT0041558	chrX	15152858	15152880	-	CCUUAGUUACCCUUUUUCAAUGA
aga-miR-10372a-5p	Castellano L. 2015	MIMAT0041557	chrX	15152895	15152916	-	AUUGAAAUAGGAUACUAAAGCG
aga-miR-10372b-3p	Castellano L. 2015	MIMAT0041562	chrX	15179292	15179313	-	CCUAUGUUGCAUUUUUCAAUGU
aga-miR-10372b-5p	Castellano L. 2015	MIMAT0041561	chrX	15179328	15179349	-	AUUGAAAAAGGCAACAGAAGCG
aga-miR-10373-3p	Castellano L. 2015	MIMAT0041560	chr3L	4587634	4587658	+	GAGAGAAACAUUUGUGAAGGCGUAU
aga-miR-10373-5p	Castellano L. 2015	MIMAT0041559	chr3L	4587583	4587607	+	AAUACGUCUAGCUUUGGUAGCUUCU
aga-miR-10374-3p	Castellano L. 2015	MIMAT0041563	chr2L	18098773	18098795	+	CUUUGUUUAAAUUGUUUGUCGCC
aga-miR-10374-5p	Castellano L. 2015		chr2L	18098727	18098751	+	UGAGUUAACAAUCGAUGACAGGUUG
aga-miR-10375a-3p	Castellano L. 2015	MIMAT0041571	chrX	1722377	1722398	+	UAAUGCGCUUUCUAUGAUGUAG
aga-miR-10375a-5p	Castellano L. 2015	MIMAT0041570	chrX	1722335	1722357	+	ACAUCAUAGAAAGUGUUAAUGCG
aga-miR-10375b-3p	Castellano L. 2015	MIMAT0041573	chrchrX	1722592	1722613	+	UUGGGCGCUAUCUACAAUGUAG
aga-miR-10375b-3p	Castellano L. 2015	MIMAT0041573	chrchrX	1723299	1723320	+	UUGGGCGCUAUCUACAAUGUAG
aga-miR-10375b-3p	Castellano L. 2015	MIMAT0041573	chrchrX	1724445	1724466	+	UUGGGCGCUAUCUACAAUGUAG
aga-miR-10375b-5p	Castellano L. 2015	MIMAT0041572	chrchrX	1722550	1722572	+	ACAUUGUAGAAAGGGUCAAAAUG
aga-miR-10375b-5p	Castellano L. 2015	MIMAT0041572	chrchrX	1723257	1723279	+	ACAUUGUAGAAAGGGUCAAAAUG
aga-miR-10375b-5p	Castellano L. 2015	MIMAT0041572	chrchrX	1724403	1724425	+	ACAUUGUAGAAAGGGUCAAAAUG
aga-miR-10376-3p	Castellano L. 2015	MIMAT0041575	chr2R	2995232	2995253	+	ACUCGAUCGAUCGAAUCCAUCC
aga-miR-10376-5p	Castellano L. 2015	MIMAT0041574	chr2R	2995191	2995212	+	AAGGAAUCGCUCGACGACGUGC
aga-miR-10377a-3p	Castellano L. 2015	MIMAT0041577	chr3R	19372881	19372901	-	UAAAGCCAUUCCUCAAUUCUA
aga-miR-10377a-5p	Castellano L. 2015	MIMAT0041576	chr3R	19372951	19372971	-	GGAGUUGGAGAGUGGCUUAAC
aga-miR-10377b-3p	Castellano L. 2015	MIMAT0041581	chr3R	19372530	19372551	-	UCAUCAUCAGUUUCUAAUUCCA
aga-miR-10377b-5p	Castellano L. 2015	MIMAT0041580	chr3R	19372602	19372623	-	GGAGUUGGAAAUUGACGUAACC
aga-miR-10378-3p	Castellano L. 2015	MIMAT0041583	chr2R	18852638	18852658	-	UCUAUCAUUUGAGUACCAUGA
aga-miR-10378-5p	Castellano L. 2015	MIMAT0041582	chr2R	18852689	18852709	-	CGUGGUACUCUUGUGGUAAGG
aga-miR-10379-3p	Castellano L. 2015	MIMAT0041585	chrX	7417611	7417632	-	UGGAAGAACGAACAAGACUGUA
aga-miR-10379-5p	Castellano L. 2015	MIMAT0041584	chrX	7417646	7417667	-	ACUGUUUUGUUCGUUGUUCUCA
aga-miR-10380-3p	Castellano L. 2015	MIMAT0041587	chrX	23965341	23965363	+	AAUUCUCAACCUCACAUUACAGA
aga-miR-10380-5p	Castellano L. 2015	MIMAT0041586	chrX	23965282	23965308	+	GUGAGUAAUGUGUUGCUGAAUGUUUGA
aga-miR-10381-5p	Castellano L. 2015	MIMAT0041588	chr3R	42055853	42055874	+	GUGAGUAAACGCGCAAAGCGGA
aga-miR-11-3p	miRBase	MIMAT0007856	chr2R	13042084	13042105	+	CAUCACAGUCUGAGUUCUUGCU
aga-miR-11-5p	miRBase		chr2R	13042030	13042054	+	CAAGAACUUGGAACUGUGAUCUGUG
aga-miR-1174-3p	miRBase	MIMAT0005524	chr2R	9129644	9129665	+	UCAGAUCUACUUCAUACCCAUG
aga-miR-1174-5p	miRBase		chr2R	9129508	9129530	+	GUGGGUAUUUUAGAUCAUCGACA
aga-miR-1175-3p	miRBase	MIMAT0005525	chr2R	9129834	9129857	+	UGAGAUUCUACUUCUCCGACUUAA
aga-miR-1175-5p	miRBase		chr2R	9129796	9129819	+	AAGUGGAGUAGUGGUCUCAUCGCU
aga-miR-12-3p	miRBase		chr2R	37888037	37888058	-	CAGUACUUGUGUUAUACUCUCC
aga-miR-12-5p	miRBase	MIMAT0005527	chr2R	37888125	37888147	-	UGAGUAUUACAUCAGGUACUGGU
aga-miR-124-3p	miRBase	MIMAT0001499	chr3R	29002032	29002054	+	UAAGGCACGCGGUGAAUGCCAAG
aga-miR-124-5p	miRBase		chr3R	29001992	29002014	+	GGUGUUCACUGUAGGCCUGUAUG
aga-miR-12413-3p	Fu X. 2017		UNKN	30034512	30034535	-	UGACUUGUCUGCCUGAGCAAGGGG
aga-miR-12413-3p	Fu X. 2017	MIMAT0050467	UNKN	30034514	30034537	-	UAUGACUUGUCUGCCUGAGCAAGG
aga-miR-12414-3p	Fu X. 2017	MIMAT0050468	2R	36376068	36376090	-	AAGACGCUGGUUCUCUUCACACA
aga-miR-12415-3p	Fu X. 2017	MIMAT0050469	UNKN	9226306	9226326	-	GUGGAACCGCGUAGGCUGCCU
aga-miR-12416-3p	Fu X. 2017	MIMAT0050470	X	23502561	23502580	+	UGACGGGUUUGGUCUCUCCA
aga-miR-12417-5p	Fu X. 2017	MIMAT0050471	2L	48562298	48562320	+	UAGUCGUUUUCUGCUUUGCGGUU
aga-miR-12418-3p	Fu X. 2017	MIMAT0050472	3R	44916373	44916394	-	UGUUCGAUCGUUACUGUCAUAU
aga-miR-12419-5p	Fu X. 2017	MIMAT0050473	3L	7171919	7171940	-	AGCUGUUCUGACUUGAUGUACU
aga-miR-125-3p	miRBase		chr3R	10270182	10270202	-	ACAAGUUUUGAUCUCCGGUAU
aga-miR-125-5p	miRBase	MIMAT0001500	chr3R	10270221	10270242	-	UCCCUGAGACCCUAACUUGUGA
aga-miR-133	miRBase	MIMAT0001501	chr3R	15075209	15075230	-	UUGGUCCCCUUCAACCAGCUGU
aga-miR-137-3p	miRBase	MIMAT0010107	chr2L	11039480	11039501	+	UAUUGCUUGAGAAUACACGUAG
aga-miR-137-5p	miRBase		chr2L	11039441	11039460	+	ACGCGUAUUCUUGGGUUACU
aga-miR-13b-3p	miRBase	MIMAT0001502	chr2L	37757581	37757602	-	UAUCACAGCCAUUUUGACGAGU
aga-miR-13b-5p	miRBase		chr2L	37757622	37757643	-	UCGUAAAAAUGGUUGUGCCGUG
aga-miR-14-3p	miRBase	MIMAT0001503	chr3R	24898098	24898118	+	UCAGUCUUUUUCUCUCUCCUA
aga-miR-14-5p	miRBase		chr3R	24898056	24898077	+	GGGAGCGAGAUUAAGGCUUGCU
aga-miR-184-3p	miRBase	MIMAT0001504	chr3R	42632407	42632427	+	UGGACGGAGAACUGAUAAGGG
aga-miR-184-5p	miRBase		chr3R	42632370	42632391	+	CCUUAUCAUUCUUUCGCCCCGU
aga-miR-1889-3p	miRBase	MIMAT0007859	chr2R	37888805	37888825	-	ACACAUUACAGAUUGGGAUUA
aga-miR-1889-5p	miRBase		chr2R	37888878	37888901	-	CAAUCUCAAAUUGUAAUAGUGUGU
aga-miR-1890-3p	miRBase	MIMAT0007861	chr3R	21181098	21181117	-	UGAAAUCUUUGAUUAGGUCU
aga-miR-1890-5p	miRBase		chr3R	21181140	21181162	-	AGAGCUAAUUGGAGUAUUUCUUG
aga-miR-1891-3p	miRBase		chr3R	5819059	5819080	-	ACACGUCCAUUAACUCUGGUAC
aga-miR-1891-5p	miRBase	MIMAT0007862	chr3R	5819094	5819116	-	UGAGGAGUUAAUUUGCGUGUUUU
aga-miR-190-3p	miRBase		chr2L	46755786	46755807	-	CCCAGGAAUCAAACAUAUUAUU
aga-miR-190-5p	miRBase	MIMAT0010100	chr2L	46755826	46755849	-	AGAUAUGUUUGAUAUUCUUGGUUG
aga-miR-2-1-3p	miRBase	MIMAT0009202	chr2L	37757110	37757132	-	UAUCACAGCCAGCUUUGAUGAGC
aga-miR-2-1-5p	miRBase		chr2L	37757157	37757178	-	CUCUCAAAGUGGCUGUGAAAUG
aga-miR-2-2-3p	miRBase	MIMAT0009202	chr2L	37758716	37758738	-	UAUCACAGCCAGCUUUGAUGAGC
aga-miR-2-2-5p	miRBase		chr2L	37758757	37758777	-	UCAUCAAACUUGGUUGUUGUA
aga-miR-210-3p	miRBase	MIMAT0001505	chrX	21450383	21450403	+	UUGUGCGUGUGACAACGGCUA
aga-miR-210-5p	miRBase		chrX	21450347	21450369	+	AGCUGCUGACCACUGCACAAGAU
aga-miR-219-3p	miRBase		chr2L	21839680	21839702	-	AGAGUUGUGACUGGACAUCCGUG
aga-miR-219-5p	miRBase	MIMAT0001506	chr2L	21839726	21839748	-	UGAUUGUCCAAACGCAAUUCUUG
aga-miR-263a-3p	miRBase		chr3R	12395530	12395551	+	CGUGUUCUCUUAGUGGCAUACC
aga-miR-263a-5p	miRBase	MIMAT0001507	chr3R	12395486	12395509	+	UGUAAUGGCACUGGAAGAAUUCAC
aga-miR-263b-3p	miRBase		chr2L	17784504	17784525	+	GUGGAUCUUUUCGUGCCAUCGU
aga-miR-263b-5p	miRBase	MIMAT0010111	chr2L	17784459	17784479	+	CUUGGCACUGGGAGAAUUCAC
aga-miR-275-3p	miRBase	MIMAT0001508	chr3R	38377402	38377424	+	UCAGGUACCUGAAGUAGCGCGCG
aga-miR-275-5p	miRBase		chr3R	38377359	38377381	+	CGCGCUAAGCAGGAACCGGGACU
aga-miR-276-3p	miRBase	MIMAT0006782	chr2L	18991808	18991829	+	UAGGAACUUCAUACCGUGCUCU
aga-miR-276-5p	miRBase	MIMAT0001509	chr2L	18991767	18991786	+	AGCGAGGUAUAGAGUUCCUA
aga-miR-277-3p	miRBase	MIMAT0001510	chr2R	28234532	28234554	-	UAAAUGCACUAUCUGGUACGACA
aga-miR-277-5p	miRBase		chr2R	28234581	28234601	-	CGUGUCAGAGGUGCAUUUACA
aga-miR-278-3p	miRBase	MIMAT0001511	chr3L	34112629	34112650	-	UCGGUGGGACUUUCGUCCGUUU
aga-miR-278-5p	miRBase		chr3L	34112669	34112691	-	ACGGACGAUAGUCUUCAACGACC
aga-miR-279-3p	miRBase	MIMAT0001512	chr2R	55573339	55573360	-	UGACUAGAUCCACACUCAUUAA
aga-miR-279-5p	miRBase		chr2R	55573378	55573401	-	AAUGGGUGUGAAUCUAGUGAUUUC
aga-miR-2796-3p	Biryukova I. 2014	MIMAT0041534	chr2R	22427321	22427343	+	GUAGGCCGGCGGAAACUACUUGC
aga-miR-2796-5p	Biryukova I. 2014	MIMAT0041533	chr2R	22427284	22427305	+	AGGGGUUUCUUUCGGCCUCCAG
aga-miR-281-3p	miRBase	MIMAT0001513	chr2L	17362444	17362466	-	UGUCAUGGAAUUGCUCUCUUUAU
aga-miR-281-5p	miRBase		chr2L	17362482	17362503	-	AAGAGAGCUAUCCGUCGACAGU
aga-miR-282-3p	miRBase		chr2L	17496169	17496190	-	ACAUAGCCUGUCAGAGGUUAGG
aga-miR-282-5p	miRBase	MIMAT0001514	chr2L	17496209	17496236	-	AAUCUAGCCUCUUCUAGGCUUUGUCUGU
aga-miR-283-3p	miRBase		chr2R	37890048	37890067	-	CGGGAUUUCAGCUGAUAUCC
aga-miR-283-5p	miRBase	MIMAT0001515	chr2R	37890092	37890112	-	UAAAUAUCAGCUGGUAAUUCU
aga-miR-285-3p	Biryukova I. 2014	MIMAT0041520	chr3L	39242708	39242729	+	UAGCACCAUUCGAAAUCAGUAC
aga-miR-285-5p	Biryukova I. 2014	MIMAT0041519	chr3L	39242666	39242688	+	ACUGGCUUCCUAUCGGUGCUUAG
aga-miR-286-3p	miRBase	MIMAT0010110	chr3R	43009408	43009430	-	UGACUAGACCGAACACUCGCGUC
aga-miR-286-5p	miRBase		chr3R	43009457	43009476	-	CGAUUGUCGGACUAGUCGCU
aga-miR-286b-3p	Biryukova I. 2014	MIMAT0041567	chr2L	3537483	3537505	-	UGACUAGACCGAACACUCGUAUC
aga-miR-286b-5p	Biryukova I. 2014	MIMAT0041566	chr2L	3537527	3537547	-	GCGAAUGUCGGAGUAGUCGCU
aga-miR-2944a-3p	Biryukova I. 2014	MIMAT0041504	chr2L	3537080	3537101	-	UAUCACAGUAGUUGUACUUUAA
aga-miR-2944a-3p	Biryukova I. 2014	MIMAT0041504	chr3R	43008879	43008900	-	UAUCACAGUAGUUGUACUUUAA
aga-miR-2944a-3p	Castellano L. 2015	MIMAT0041504	chr2L	3537080	3537101	-	UAUCACAGUAGUUGUACUUUAA
aga-miR-2944a-5p	Biryukova I. 2014	MIMAT0041503	chr2L	3537115	3537136	-	GAAGGAACUUCUGCUGUGAUCU
aga-miR-2944a-5p	Biryukova I. 2014	MIMAT0041503	chr3R	43008913	43008934	-	GAAGGAACUUCUGCUGUGAUCU
aga-miR-2944a-5p	Castellano L. 2015	MIMAT0041503	chr2L	3537115	3537136	-	GAAGGAACUUCUGCUGUGAUCU
aga-miR-2944b-3p	Biryukova I. 2014	MIMAT0041508	chr3R	43009067	43009087	-	UAUCACAGCGGUAGUUACCUG
aga-miR-2944b-5p	Biryukova I. 2014	MIMAT0041507	chr3R	43009105	43009127	-	GAAGGAACUCCCGGUGUGAUAUG
aga-miR-2945-3p	Biryukova I. 2014	MIMAT0041516	chr3R	10314331	10314353	-	UGACUAGAGGCAGACUCGUUUGG
aga-miR-2945-5p	Biryukova I. 2014	MIMAT0041515	chr3R	10314371	10314397	-	AGCGAGUCUGCACUCUGGAAUAACAUG
aga-miR-2b-3p	Biryukova I. 2014	MIMAT0041565	chr2L	37757412	37757432	-	UAUCACAGCCAGCUUUGAAGA
aga-miR-2b-5p	Biryukova I. 2014	MIMAT0041564	chr2L	37757470	37757490	-	UCUCAAAGUGGCUGUGAAAUG
aga-miR-2c-3p	Castellano L. 2015	MIMAT0041579	chr2L	37758093	37758114	-	UAUCACAGCCAUUUUGAUGAGC
aga-miR-2c-5p	Castellano L. 2015	MIMAT0041578	chr2L	37758165	37758185	-	GCUCAUCAAUUGGUUGUGGCU
aga-miR-305-3p	miRBase		chr3R	38386300	38386322	+	CGGCACAUGUUGGAGUACACUCU
aga-miR-305-5p	miRBase	MIMAT0001518	chr3R	38386260	38386282	+	AUUGUACUUCAUCAGGUGCUCUG
aga-miR-306-3p	miRBase		chr3R	5888610	5888629	-	CUGAGGGCCUUCUGGUACCU
aga-miR-306-5p	miRBase	MIMAT0005530	chr3R	5888646	5888667	-	UCAGGUACUGGAUGACUCUCAG
aga-miR-307-3p	miRBase	MIMAT0001519	chr3L	34537967	34537986	+	UCACAACCUCCUUGAGUGAG
aga-miR-307-5p	miRBase		chr3L	34537931	34537953	+	ACUCACUCAACCUGGGUGUGAUG
aga-miR-308-3p	miRBase	MIMAT0001520	chr3L	40899928	40899945	-	AAUCACAGGAGUAUACUG
aga-miR-308-5p	miRBase		chr3L	40899958	40899980	-	UAUAUCCCUGUGAGUUUGCUACU
aga-miR-309-3p	miRBase	MIMAT0010112	chr3R	43008715	43008736	-	UCACUGGGCAAAGUUUGUCGCA
aga-miR-309-5p	miRBase		chr3R	43008756	43008778	-	CGACAAACUCCGUCCAGAGGGUG
aga-miR-31-3p	Biryukova I. 2014	MIMAT0041569	chrX	14375959	14375980	+	AGCUAUUCAACUUCUUGUUUAU
aga-miR-31-5p	Biryukova I. 2014	MIMAT0041568	chrX	14375923	14375943	+	UGGCAAGAUGUUGGCAUAGCU
aga-miR-315-3p	miRBase		chr2R	33703213	33703234	+	CUUUCGGGCAGUAAUCAAAGUC
aga-miR-315-5p	miRBase	MIMAT0001521	chr2R	33703171	33703192	+	UUUUGAUUGUUGCUCAGAAAGC
aga-miR-317-3p	miRBase	MIMAT0001522	chr2R	28252007	28252031	-	UGAACACAUCUGGUGGUAUCUCAGU
aga-miR-317-5p	miRBase		chr2R	28252053	28252074	-	UGGGAUACUCCUUGUGCUCGCU
aga-miR-33-3p	Biryukova I. 2014	MIMAT0041524	chrX	1256014	1256035	-	CAGUACUUCUGCAAUGCAACCC
aga-miR-33-5p	Biryukova I. 2014	MIMAT0041523	chrX	1256058	1256078	-	GUGCAUUGUAGUUGCAUUGCA
aga-miR-34-3p	miRBase		chr2R	28232677	28232699	-	CAGCCACUAUCCGCCCUGCCGUC
aga-miR-34-5p	miRBase	MIMAT0005526	chr2R	28232721	28232740	-	UGGCAGUGUGGUUAGCUGGU
aga-miR-375-3p	miRBase	MIMAT0007860	chr3R	51640581	51640602	-	UUUGUUCGUUUGGCUCGAGUUA
aga-miR-375-5p	miRBase		chr3R	51640619	51640642	-	ACUUAAGCCACGCGUACAGAAACU
aga-miR-7-3p	miRBase		chr2L	8302910	8302931	-	CAAUAAAUCUCUCGUCUUUCUA
aga-miR-7-5p	miRBase	MIMAT0001523	chr2L	8302949	8302971	-	UGGAAGACUAGUGAUUUUGUUGU
aga-miR-79-3p	miRBase	MIMAT0001524	chr3R	5888312	5888333	-	UAAAGCUAGAUUACCAAAGCAU
aga-miR-79-5p	miRBase		chr3R	5888353	5888375	-	GCUUUGGCGCUUUAGCUGUAUGA
aga-miR-8-3p	miRBase	MIMAT0001525	chr3L	38943098	38943120	+	UAAUACUGUCAGGUAAAGAUGUC
aga-miR-8-5p	miRBase		chr3L	38943058	38943079	+	CAUCUUACCGGGCAGCAUUAGA
aga-miR-87-3p	miRBase	MIMAT0007858	chrX	261196	261216	-	GGUGAGCAAAUAUUCAGGUGU
aga-miR-87-5p	miRBase		chrX	261236	261258	-	CCAGCCUGAAAUUUGCUAAACCU
aga-miR-927-3p	miRBase		chrX	18737424	18737444	+	CAAAGCGUUUGGAUUCUGAAA
aga-miR-927-5p	miRBase	MIMAT0010102	chrX	18737383	18737404	+	UUUAGAAUUCCUACGCUUUACC
aga-miR-929-3p	miRBase	MIMAT0010101	chr2R	38819450	38819470	-	CUCCCUAACGGAGUCAGAUUG
aga-miR-929-5p	miRBase		chr2R	38819487	38819507	-	AAAUUGACUCUAGUAGGGAGU
aga-miR-92a-3p	miRBase	MIMAT0001527	chr2R	39181165	39181186	+	UAUUGCACUUGUCCCGGCCUAU
aga-miR-92a-5p	miRBase		chr2R	39181129	39181150	+	CGGCCGGCUCAAGAGCAAAAUU
aga-miR-92b-3p	miRBase	MIMAT0001528	chr2R	39200661	39200682	+	AAUUGCACUUGUCCCGGCCUGC
aga-miR-92b-5p	miRBase		chr2R	39200621	39200644	+	AGGACGUGACAGGUGCAUUAUUUG
aga-miR-932-3p	Biryukova I. 2014	MIMAT0041546	chr2R	15199877	15199898	+	UGCAAGCAUUGUGGGAGUGAAG
aga-miR-932-5p	Biryukova I. 2014	MIMAT0041545	chr2R	15199832	15199854	+	UCAAUUCCGUAGUGCAUUGCAGU
aga-miR-957-3p	miRBase	MIMAT0010106	chr3L	14911286	14911307	+	UGAAACCGUCCAAAACUGAGGC
aga-miR-957-5p	miRBase		chr3L	14911242	14911264	+	GUUAGUUUUGGGCGGGUUUUAGU
aga-miR-965-1-3p	miRBase	MIMAT0010108	chr3R	11096231	11096252	+	UAAGCGUAUAGCUUUUCCCAUU
aga-miR-965-1-5p	miRBase	MIMAT0037353	chr3R	11096193	11096215	+	AGGGGAAUGCUGUACACUCUAUG
aga-miR-965-2-3p	miRBase	MIMAT0010108	chr3R	11101750	11101771	+	UAAGCGUAUAGCUUUUCCCAUU
aga-miR-965-2-5p	miRBase	MIMAT0037353	chr3R	11101712	11101734	+	AGGGGAAUGCUGUACACUCUAUG
aga-miR-970-3p	miRBase	MIMAT0010105	chrX	112036	112056	-	UCAUAAGACACACGCGGCUAU
aga-miR-970-5p	miRBase		chrX	112080	112103	-	AGCCAGCGUUUGUUUUAUUUGGUA
aga-miR-980-3p	Castellano L. 2015	MIMAT0041538	chr2R	21985899	21985917	-	UAGCUGCCUAGUGAAGGGC
aga-miR-980-5p	Castellano L. 2015	MIMAT0041537	chr2R	21985933	21985956	-	CGGUCGUUCAUUAGGUCAUCUAGC
aga-miR-981-3p	miRBase	MIMAT0007857	chrX	1228349	1228368	+	UUCGUUGUCGACGAAACCUG
aga-miR-981-5p	miRBase		chrX	1228300	1228322	+	CGGGUUUCGCUGGCUAACGUGUU
aga-miR-988-3p	miRBase	MIMAT0010104	chr2L	39359119	39359140	+	CCCCUUGUUGCAAACCUCACGC
aga-miR-988-5p	miRBase		chr2L	39359079	39359100	+	GUGUGUUUUGUGACAAUGAGAU
aga-miR-989-3p	miRBase	MIMAT0005529	chr3L	2905485	2905505	+	UGUGAUGUGACGUAGUGGUAC
aga-miR-989-5p	miRBase		chr3L	2905420	2905442	+	CGCCGCUACGUUGCUUUCACUUG
aga-miR-993-3p	miRBase	MIMAT0010103	chr2R	59284615	59284639	-	GAAGCUCGUUUCUAUAGAGGUAUCU
aga-miR-993-5p	miRBase		chr2R	59284685	59284706	-	UACCCUGUAGUUCCGGGCUUUU
aga-miR-996-3p	miRBase	MIMAT0005528	chr2R	55572844	55572865	-	UGACUAGAUUACAUGCUCGUCU
aga-miR-996-5p	miRBase		chr2R	55572884	55572906	-	GCGUGCAUGUUUUCUAGUACACG
aga-miR-998-3p	Biryukova I. 2014	MIMAT0041500	chr2R	13042452	13042472	+	UAGCACCAUGAGAUUCAGCUC
aga-miR-998-5p	Biryukova I. 2014	MIMAT0041499	chr2R	13042402	13042422	+	GCUGAACUCUCGUGGGUCUGC
aga-miR-9a-3p	miRBase		chr2L	15089299	15089320	-	UAAAGCUAGCAUACCGAAGUUA
aga-miR-9a-5p	miRBase	MIMAT0001526	chr2L	15089338	15089360	-	UCUUUGGUUAUCUAGCUGUAUGA
aga-miR-9b-3p	miRBase		chr3R	5887799	5887820	-	UAUAGCUUUAUCACCAAAAACC
aga-miR-9b-5p	miRBase	MIMAT0001529	chr3R	5887842	5887864	-	ACUUUGGUGAUUUUAGCUGUAUG
aga-miR-9c-3p	miRBase		chr3R	5891177	5891198	-	UAAAGCUUUAGUACCAGAGGUC
aga-miR-9c-5p	miRBase	MIMAT0001530	chr3R	5891223	5891244	-	UCUUUGGUAUUCUAGCUGUAGA
aga-miR-iab-4-3p	miRBase		chr2R	60297604	60297622	+	CGGUAUACCUUCAGUAUAC
aga-miR-iab-4-5p	miRBase	MIMAT0001531	chr2R	60297570	60297591	+	ACGUAUACUGAAUGUAUCCUGA
aga-miR-N1015	mirdeep*		3R	28807702	28807723	-	CUGGUCGUGCGCGGUGCUCGCU
aga-miR-N103	mirdeep*		2R	27239790	27239811	+	UAAAGCACGAGAAGCUGUGGAA
aga-miR-N1044	mirdeep*		3R	49358797	49358819	-	AAGCUACACCUGGUUGAACAUUU
aga-miR-N1081	mirdeep*		UNKN	2400707	2400728	-	UUACUUAGCGAGUGCUCGAACC
aga-miR-N1174	mirdeep*		UNKN	10596273	10596295	-	CAGACUGGUUCGGGACCGCGGAG
aga-miR-N1194	mirdeep*		UNKN	12729156	12729177	-	UAGAGCAUUCCGAACCUUCACA
aga-miR-N12-3p	Fu X. 2017		2R	7197876	7197897	-	UGCAUUCAGUGGGGCGGUCGUG
aga-miR-N1213	mirdeep*		UNKN	15564383	15564405	-	UUCUUCAAAACUUCCUGCGCUGA
aga-miR-N1306	mirdeep*		UNKN	33068273	33068294	-	UCGUAGAAUCCGGAAGCAAGUU
aga-miR-N1325	mirdeep*		UNKN	36098514	36098535	-	UGCGUUUCUCGGGAGGUACAGC
aga-miR-N1342	mirdeep*		UNKN	41764019	41764041	-	UCAGGCACGAUGAGGACCGGAGC
aga-miR-N135	mirdeep*		2R	51644923	51644944	+	UCGGACACACACACCCUUCGGA
aga-miR-N1354	mirdeep*		X	3341478	3341495	-	UGUCGUUACGGGCCUGGA
aga-miR-N148	mirdeep*		2R	58016886	58016905	+	UGUGAGAAAGGUUUGCUAGA
aga-miR-N149	mirdeep*		2R	58018158	58018179	+	UAAUGGAAAUUUAUCAGGGAGC
aga-miR-N225	mirdeep*		3L	21091614	21091634	+	UGGUUUGCACUAGCUCGAAUU
aga-miR-N261	mirdeep*		3R	12701266	12701287	+	GGCCAGCCUAUCGUCGGCGACG
aga-miR-N275	mirdeep*		3R	26417139	26417161	+	CACGCUCGCGCUCUCGAUCGCAU
aga-miR-N420	mirdeep*		UNKN	6602224	6602245	+	CGGGUUACGUUGGCUGUCCAGC
aga-miR-N496	mirdeep*		UNKN	15425593	15425613	+	UGUUGUGUUCGGAUGUCCGUU
aga-miR-N56	mirdeep*		2L	16964551	16964573	+	UACUUCAUAAGAUCGUACUGACC
aga-miR-N629	mirdeep*		UNKN	41778497	41778516	+	CAAGAGUGUCCAGCUGUAGC
aga-miR-N636	mirdeep*		X	2865977	2865997	+	CUUCUGUGCGUGCGUGCGUGU
aga-miR-N638	mirdeep*		X	3309790	3309812	+	UGGUAGUCGGACACGGGCACGCU
aga-miR-N645	mirdeep*		X	5903628	5903649	+	UAGAGCCGUCUAACUUUCCGAG
aga-miR-N651	mirdeep*		X	10547360	10547381	+	CCCGGGCCCCGAUCGUGUGUGA
aga-miR-N652	mirdeep*		X	11603420	11603441	+	UCGGUAUGUUGUGCUUUGUCUA
aga-miR-N680	mirdeep*		X	17436375	17436393	+	UCAUGGACGAAAACUGGUA
aga-miR-N769	mirdeep*		2L	2383231	2383252	-	UUCGGCCGUAUCGGGGAGCUCG
aga-miR-N794	mirdeep*		2L	19261240	19261261	-	UUGCGGUCAACAACUCACAAAG
aga-miR-N814	mirdeep*		2L	34847445	34847466	-	AGUGCGUAGGCGGUUGUCGUAG
aga-miR-N857	mirdeep*		2R	22071647	22071668	-	UGGCCUUCUUGACGCUGUUCCG
aga-miR-N859	mirdeep*		2R	28861198	28861220	-	GAUCCGUUGGCGCGGGAUGUACG
aga-miR-N89	mirdeep*		2R	13036452	13036473	+	CCUGCGUCGUCGUGGUCGUGAU
aga-miR-N900	mirdeep*		2R	60129296	60129318	-	UUACUGCGACGAUCCUGUGUGAA
aga-miR-N920	mirdeep*		3L	1179829	1179849	-	UGUUUGAUCUGCUCGAGGAGG
aga-miR-N951	mirdeep*		3L	12745655	12745676	-	UGCCGCUCCCCCAAUCACACGU
aga-miR-N96	mirdeep*		2R	21030543	21030565	+	UUGCAUCAUGGCAAACACGGACU
aga-miR-N962	mirdeep*		3L	22040293	22040312	-	AAGAAGCUGAACAUUCCCGC
aga-miR-N966	mirdeep*		3L	25713851	25713870	-	UGAGUCGUUAUCAUGCUGAA
asu-miR-79-5p	MapMI		2L	28768490	28768510	+	UUUGGUUAUCUGGCUGUGUUA
bhv5-miR-B12	MapMI		2R	11145318	11145337	-	CAGGCCGGCGGGGCUCCCAG
bma-miR-36a	MapMI		3R	3124261	3124280	-	UCACCGGGUGCACGUGCGGG
cqu-miR-309	MapMI		2L	3536901	3536922	-	UCACUGGGCAAAGUUUGUCGCA
ebv-miR-BART19-3p	MapMI		3R	21272653	21272673	+	UUUUGUUUGAUUGGUAAUGCU
hcmv-miR-UL70-3p	MapMI		2L	17952454	17952473	+	CGGGAUGGGCUGGCGCACGA
hcmv-miR-UL70-5p	MapMI		3R	2896904	2896924	+	UGCGUCUCGGCGUCGGCCAGA
hco-miR-5919	MapMI		2L	47953356	47953376	+	GUUUGGUUGCCGUUCUGAGGG
hhv6b-miR-Ro6-2-5p	MapMI		3L	34980169	34980190	+	AGCCGCCGGCGUUAUUGUCACU
hsa-miR-1178-5p	MapMI		2L	24599550	24599567	-	CAGGGUCAGCUGAGCGUG
hsa-miR-1181	MapMI		X	19630186	19630206	-	CCGUCGCCGCCGCGCGAACCG
hsa-miR-1202	MapMI		3L	23837980	23838000	-	GUGCCAGCGGCAGUGGGGGCC
hsa-miR-1231	MapMI		2L	16326530	16326549	+	GUGUCUGGGCGCACUGCUGC
hsa-miR-1273f	MapMI		2L	43067237	43067255	+	GGAGAUGGAGGAUGCAAUG
hsa-miR-135b-5p	MapMI		2R	47547845	47547867	-	UAUGGCUUUUCAUUCCUGUGUGU
hsa-miR-1587	MapMI		X	18636093	18636112	-	AUGGGCUGGGUUGGGCUGGG
hsa-miR-181b-2-3p	MapMI		X	4504264	4504283	-	CUCACUGAUCUAUCAACGCA
hsa-miR-1908-3p	MapMI		X	16955696	16955716	+	CCGGCCGCCGUCGCCGCCCCG
hsa-miR-2861	MapMI		X	5359975	5359993	-	CGGGCCUGGUGGUGGGCGA
hsa-miR-3196	MapMI		2L	28009968	28009985	+	CGGGGCGGCAGGUGCCUU
hsa-miR-324-3p	MapMI		3R	32921084	32921103	-	ACUGCCCCCGUUGCUGCUGC
hsa-miR-3529-3p	MapMI		2L	8302948	8302971	+	AACAACAAAAUCACUAGUCUUCCA
hsa-miR-3620-5p	MapMI		X	18636091	18636112	-	AUGGGCUGGGUUGGGCUGGGCC
hsa-miR-4278	MapMI		3L	18105267	18105284	-	CUAGGGGGUUUCCCGGUG
hsa-miR-4292	MapMI		UNKN	32618921	32618938	-	ACCCUGGGCCCGCAUUGG
hsa-miR-4299	MapMI		2L	17579845	17579862	-	GCUGGUGACGUCCGAGGC
hsa-miR-4305	MapMI		3R	26751886	26751903	+	ACUAGACACCUCCAGUUC
hsa-miR-4312	MapMI		X	17071031	17071049	-	CGCCUUGUUGCUGUCCUCA
hsa-miR-4651	MapMI		2R	6950007	6950026	-	AGGGGUGGGUGAGUUCGGGC
hsa-miR-4701-3p	MapMI		3L	10035874	10035893	-	AUGGGUGAUGGGCGUGGUGU
hsa-miR-4734	MapMI		2L	26768223	26768244	-	GCUGCGGGUUGCGGCCACGGCG
hsa-miR-518e-3p	MapMI		3L	21487711	21487731	+	AAAGCGCUGCCCUUUCGAGUG
hsa-miR-557	MapMI		2R	49746528	49746550	-	GUUUGCACGGGAUGGCCUUGUGU
hsa-miR-5787	MapMI		X	10939498	10939517	-	UGGCUGGGGCUCGGGUAGGU
hsa-miR-601	MapMI		3R	50706581	50706602	-	UGGUCUAGGAUUGUUGGAGGAA
hsa-miR-6070	MapMI		2R	25155297	25155315	+	CCGGUUCCAGUCGCUGGAC
hsa-miR-6090	MapMI		2R	23946074	23946092	-	GGGGAGCGAACGCCGGGGC
hsa-miR-6133	MapMI		2L	31588938	31588956	-	GGAGGGAGGAGGUUGGGGG
hsa-miR-6134	MapMI		X	14990200	14990218	+	UGAGGUGGUAGGUAGUAGA
hsa-miR-646	MapMI		3R	14988189	14988207	-	AAGCAGCUGCUUGUGAGGC
hsa-miR-668-5p	MapMI		3R	30703434	30703452	-	UGCGCCUCGGUUGAGCAAG
hsa-miR-6763-5p	MapMI		3R	1113125	1113143	-	CUGGGGAGUGUCUGGGGAG
hsa-miR-6834-5p	MapMI		3L	15422482	15422502	-	GUGAGGGACUGGGACUGGUGG
hsa-miR-6870-5p	MapMI		2L	37914078	37914096	+	UGGGGGAGUUGGUGGUUGA
hsa-miR-6891-5p	MapMI		2R	31793807	31793825	-	GAAGGAGGAGGAUGAGGGG
hsa-miR-7154-3p	MapMI		3L	37334778	37334797	+	AGGAGGACCAGCUGUGGGAU
hsa-miR-7847-3p	MapMI		2R	54822121	54822141	+	CGUGGAGGACGAGCAGGAGGC
hsv2-miR-H9-5p	MapMI		3R	32242098	32242117	+	CUCGGAGGGGGAGUCUCGGU
iltv-miR-I5-3p	MapMI		2R	18375998	18376022	+	GGAAGAAGACGACGACGAGGAGGAG
prv-miR-LLT7	MapMI		3R	6720836	6720854	+	CCGGGGGGUUGAUGUGGCU
prv-miR-LLT9	MapMI		3L	36639930	36639949	+	AUCGAGGAGAAGGGGAGGGG
rlcv-miR-rL1-22-5p	MapMI		UNKN	21772305	21772323	+	GGUGGGGGGAAAGGGUAGA
sma-miR-8446-5p	MapMI		3R	33533066	33533084	+	UUUGACCAGCUGCGCCUUG
sma-miR-8451-3p	MapMI		3L	24838671	24838689	-	UGUCGACGAUGCUGCUGAU
sma-miR-8475-3p	MapMI		2R	18823654	18823672	+	UCCCGGGUGAUGGAGGAUG
