# Supplementary material for: MicroRNAs from saliva of anopheline mosquitoes mimic human endogenous miRNAs and may contribute to vector-host-pathogen interactions
Source: Sci Rep. 2019 Feb 27;9:2955. doi: 10.1038/s41598-019-39880-1 (PMC6393464; doi:10.1038/s41598-019-39880-1)
Supplement: Supplementary file 3 — Supplementary file S2 [file 41598_2019_39880_MOESM3_ESM.xlsx]

## Sheet: aco_mature_214
An. coluzzii ID	An. gambiae ID	source	miRBase ID (aga)	VectorBase ID (aco)	seq	length	AgSal1 counts	AgSal2 counts	S1 counts	S2 counts	S3 counts	G1 counts	G2 counts	G3 counts	F1 counts	F2 counts	F3 counts	M1 counts	M2 counts	M3 counts	AgSal1 cpm	AgSal2 cpm	S1 cpm	S2 cpm	S3 cpm	S mean cpm	G1 cpm	G2 cpm	G3 cpm	G mean cpm	F1 cpm	F2 cpm	F3 cpm	F mean cpm	M1 cpm	M2 cpm	M3 cpm	M mean cpm
aco-aae-miR-193	aae-miR-193	MapMI			UACUGGCCUACUAAGUCCCAAC	22	0	0	0	0	0	0	0	0	13	11	13	12	10	8	0	0	0	0	0	0	0	0	0	0	6.19549	6.32907	5.80376	6.10944	5.32193	5.40404	3.78597	4.83731
aco-aae-miR-2765	aae-miR-2765	MapMI			UGGUAACUCCACCACCGUUGGC	22	0	1	0	0	0	10	18	11	135	107	166	142	129	134	0	180.915	0	0	0	36.1829	22.9505	42.5425	31.3417	32.2782	64.3378	61.5645	74.1095	66.6706	62.9762	69.7121	63.415	65.3678
aco-aae-miR-71-3p	aae-miR-71-3p	MapMI		ACOM043019	UCUCACUACCUUGUCUUUCAUG	22	0	0	0	2	0	186	114	110	987	1090	1423	1269	928	1262	0	0	0	1978.5	0	395.7	426.88	269.436	313.417	336.578	470.381	627.153	635.288	577.607	562.794	501.495	597.237	553.842
aco-aae-miR-71-5p	aae-miR-71-5p	MapMI		ACOM043019	AGAAAGACAUGGGUAGUGAGAU	22	21	18	1	1	15	625	464	400	5700	6316	5601	7298	6058	7070	2583.65	3256.46	896.101	989.25	1367.5	1818.59	1434.41	1096.65	1139.7	1223.59	2716.49	3634.03	2500.53	2950.35	3236.62	3273.77	3345.85	3285.41
aco-bantam-3p	aga-bantam-3p	miRBase	MIMAT0001494		UGAGAUCACUUUGAAAGCUGAU	22	379	110	8	12	216	4899	6849	3189	24276	22837	19047	20271	14318	18856	46628.8	19900.6	7168.8	11871	19691.9	21052.2	11243.5	16187.4	9086.24	12172.4	11569.4	13139.7	8503.4	11070.8	8990.07	7737.51	8923.53	8550.37
aco-bantam-5p	aga-bantam-5p	miRBase			CCGGUUUUCAUUUUCGAUCUGACU	24	25	7	0	0	13	622	656	383	1874	1834	1444	2164	1380	1528	3075.78	1266.4	0	0	1185.16	1105.47	1427.52	1550.44	1091.26	1356.41	893.104	1055.23	644.663	864.332	959.722	745.758	723.12	809.533
aco-chr2L_13183-3p	aga-chr2L_13183-3p	Biryukova I. 2014			UGUGGUGGCACACUUUGACAAC	22	0	0	0	0	0	0	0	0	20	11	9	17	14	20	0	0	0	0	0	0	0	0	0	0	9.53153	6.32907	4.01798	6.62619	7.5394	7.56566	9.46492	8.18999
aco-chr2L_1641-3p	aga-chr2L_1641-3p	Biryukova I. 2014			CGAUACACGAACUGGGGCUCUCUCC	25	0	0	0	0	0	0	0	0	13	24	11	5	4	5	0	0	0	0	0	0	0	0	0	0	6.19549	13.8089	4.91087	8.30508	2.21747	2.16162	2.36623	2.24844
aco-chr2L_4162-5p	aga-chr2L_4162-5p	Biryukova I. 2014			AGGAUUACGAUGAAGUGUUUGCGCC	25	0	0	0	0	0	0	0	0	5	25	13	3	1	0	0	0	0	0	0	0	0	0	0	0	2.38288	14.3842	5.80376	7.52363	1.33048	0.540404	0	0.623629
aco-chr2L_42099-3p	aga-chr2L_42099-3p	Biryukova I. 2014			UAGUUAGUUUUUGGCUAAGUGGAGC	25	0	0	0	0	0	0	0	0	9	18	7	0	0	0	0	0	0	0	0	0	0	0	0	0	4.28919	10.3567	3.1251	5.92365	0	0	0	0
aco-chr2L_42099-5p	aga-chr2L_42099-5p	Biryukova I. 2014			UACUUUCGCAAAUAGAUCGCUGCCU	25	1	0	0	0	0	1	0	0	33	104	60	3	1	1	123.031	0	0	0	0	24.6062	2.29505	0	0	0.765018	15.727	59.8384	26.7866	34.1173	1.33048	0.540404	0.473246	0.781378
aco-chr2R_79712-3p	aga-chr2R_79712-3p	Biryukova I. 2014		ACOM042966	UGUUAACUGUAAGACUGUGUCU	22	10	34	13	8	116	2131	2666	1725	34540	12761	12945	31700	14834	19558	1230.31	6151.1	11649.3	7914	10575.3	7504	4890.76	6301.02	4914.95	5368.91	16461	7342.29	5779.2	9860.81	14058.8	8016.35	9255.75	10443.6
aco-chr2R_79712-5p	aga-chr2R_79712-5p	Biryukova I. 2014		ACOM042966	ACGCGGUCAUGCAGUCUAAUAUU	23	0	0	0	0	1	18	14	14	46	53	48	67	51	47	0	0	0	0	91.1664	18.2333	41.311	33.0886	39.8894	38.0963	21.9225	30.4946	21.4293	24.6155	29.7141	27.5606	22.2426	26.5058
aco-chr2R_81494-3p	aga-chr2R_81494-3p	Biryukova I. 2014			UUGGUGUUAUAUCUUACAGUGAG	23	0	2	0	0	0	1	0	0	164	82	119	125	105	143	0	361.829	0	0	0	72.3659	2.29505	0	0	0.765018	78.1585	47.1803	53.1267	59.4885	55.4368	56.7424	67.6742	59.9511
aco-chr2R_93879-3p	aga-chr2R_93879-3p	Biryukova I. 2014		ACOM043034	CUGCUGCCCAAGUGCUUAUCG	21	0	0	0	0	0	28	7	19	64	111	119	125	129	167	0	0	0	0	0	0	64.2615	16.5443	54.1356	44.9805	30.5009	63.866	53.1267	49.1645	55.4368	69.7121	79.0321	68.0603
aco-chr2R_93879-5p	aga-chr2R_93879-5p	Biryukova I. 2014		ACOM043034	CUAAGUACUAGUGCCGCAGGAG	22	11	12	6	5	18	2297	942	1399	12867	13843	19226	39711	33053	35166	1353.34	2170.98	5376.6	4946.25	1640.99	3097.63	5271.74	2226.39	3986.09	3828.07	6132.11	7964.84	8583.31	7560.09	17611.6	17862	16642.2	17371.9
aco-chr3L_118320-5p	aga-chr3L_118320-5p	Biryukova I. 2014			AUGGGGUUUGACCUGCUGGGC	21	0	0	0	0	0	7	6	5	6	11	13	10	10	11	0	0	0	0	0	0	16.0654	14.1808	14.2462	14.8308	2.85946	6.32907	5.80376	4.99743	4.43494	5.40404	5.20571	5.0149
aco-chr3L_130625-5p	aga-chr3L_130625-5p	Biryukova I. 2014			UUGGUCUGAUUGCCUACACUGGCUU	25	0	0	0	0	0	0	0	0	84	118	66	4	4	5	0	0	0	0	0	0	0	0	0	0	40.0324	67.8936	29.4652	45.7971	1.77398	2.16162	2.36623	2.10061
aco-chr3R_150582-5p	aga-chr3R_150582-5p	Biryukova I. 2014			UUGACUGUCGCCUCUGCGGAUG	22	0	0	0	0	0	0	0	1	78	147	70	5	3	2	0	0	0	0	0	0	0	0	2.84924	0.949748	37.173	84.5793	31.251	51.0011	2.21747	1.62121	0.946492	1.59506
aco-chr3R_157264-5p	aga-chr3R_157264-5p	Biryukova I. 2014			AGGAUUCGUAGUGCUACUGUGCAGA	25	0	0	0	0	0	0	0	0	12	41	17	0	0	1	0	0	0	0	0	0	0	0	0	0	5.71892	23.5902	7.58953	12.2995	0	0	0.473246	0.157749
aco-chr3R_160262-3p	aga-chr3R_160262-3p	Biryukova I. 2014			CUCGCUGGCUGUCCGCAAACU	21	1	0	0	0	0	32	62	38	23	23	25	47	30	36	123.031	0	0	0	0	24.6062	73.4417	146.535	108.271	109.416	10.9613	13.2335	11.1611	11.7853	20.8442	16.2121	17.0369	18.0311
aco-chrUNKN_283499-5p	aga-chrUNKN_283499-5p	Biryukova I. 2014			UUGGAGAUCAAAAGACGAUGUUUUU	25	0	0	0	0	0	0	0	0	3	8	7	0	0	0	0	0	0	0	0	0	0	0	0	0	1.42973	4.60296	3.1251	3.0526	0	0	0	0
aco-chrX_353716-3p	aga-chrX_353716-3p	Biryukova I. 2014			GUCGACAGAGAGAUAAAUCACU	22	12	10	0	2	9	745	499	634	1579	1480	1500	2146	1371	1474	1476.37	1809.15	0	1978.5	820.497	1216.9	1709.81	1179.37	1806.42	1565.2	752.514	851.547	669.664	757.908	951.739	740.894	697.565	796.733
aco-chrX_353716-5p	aga-chrX_353716-5p	Biryukova I. 2014			UGGUUUAUCUAGUCUGUCGAAACA	24	11	2	3	2	27	235	573	213	1041	980	855	1077	1041	1292	1353.34	361.829	2688.3	1978.5	2461.49	1768.69	539.338	1354.27	606.889	833.499	496.116	563.862	381.709	480.562	477.643	562.561	611.434	550.546
aco-let-7-3p	aga-let-7-3p	miRBase			CUAUACAAUCCGCUAACUUACC	22	0	0	0	0	0	6	9	9	32	18	24	25	27	22	0	0	0	0	0	0	13.7703	21.2713	25.6432	20.2283	15.2504	10.3567	10.7146	12.1072	11.0874	14.5909	10.4114	12.0299
aco-let-7-5p	aga-let-7-5p	miRBase	MIMAT0001495		UGAGGUAGUUGGUUGUAUAGU	21	133	49	39	11	453	7991	13554	7217	37675	22413	25708	56652	39841	49339	16363.1	8864.82	34947.9	10881.7	41298.4	22471.2	18339.8	32034.5	20563	23645.8	17955	12895.8	11477.2	14109.3	25124.8	21530.2	23349.5	23334.9
aco-miR-1-3p	aga-miR-1-3p	miRBase	MIMAT0001496	ACOM042967	UGGAAUGUAAAGAAGUAUGGAG	22	569	72	73	166	935	2230	1656	461	304317	176093	201531	212700	176857	250876	70004.7	13025.9	65415.3	164215	85240.5	79580.4	5117.97	3913.91	1313.5	3448.46	145030	101319	89972.1	112107	94331.3	95574.2	118726	102877
aco-miR-10-3p	aga-miR-10-3p	miRBase		ACOM042944	CAAAUUCGGUUCUAGAGAGGUUU	23	21	16	1	1	40	557	944	520	3968	5287	4151	7034	5211	5756	2583.65	2894.64	896.101	989.25	3646.65	2202.06	1278.34	2231.12	1481.61	1663.69	1891.06	3041.98	1853.18	2262.07	3119.54	2816.05	2724	2886.53
aco-miR-10-5p	aga-miR-10-5p	miRBase	MIMAT0001497	ACOM042944	ACCCUGUAGAUCCGAAUUUGU	21	58	54	11	13	332	3451	4960	3370	56352	31845	25926	72002	42548	52613	7135.8	9769.39	9857.11	12860.2	30267.2	13978	7920.23	11722.8	9601.95	9748.34	26856	18322.6	11574.5	18917.7	31932.5	22993.1	24898.9	26608.2
aco-miR-100-3p	aga-miR-100-3p	miRBase		ACOM042969	CAAGAACGGAUAUAUGGGAUUCU	23	11	1	0	0	17	1201	1205	850	3670	4229	4025	3663	3352	3586	1353.34	180.915	0	0	1549.83	616.817	2756.36	2847.99	2421.86	2675.4	1749.04	2433.24	1796.93	1993.07	1624.52	1811.43	1697.06	1711.01
aco-miR-100-5p	aga-miR-100-5p	miRBase	MIMAT0001498	ACOM042969	AACCCGUAGAUCCGAACUUGUG	22	856	197	95	59	1034	57118	105210	51459	194788	141452	116551	237721	190806	232619	105315	35640.2	85129.6	58365.7	94266	75743.2	131089	248661	146619	175456	92831.4	81387.2	52033.4	75417.3	105428	103112	110086	106209
aco-miR-1000-3p	aga-miR-1000-3p	miRBase			CUGUUGUUUCGGGACAUUUCCA	22	0	0	0	0	0	0	0	0	6	5	9	10	4	8	0	0	0	0	0	0	0	0	0	0	2.85946	2.87685	4.01798	3.25143	4.43494	2.16162	3.78597	3.46084
aco-miR-1000-5p	aga-miR-1000-5p	miRBase	MIMAT0010109		AUAUUGUCCUGUCACAGCAGU	21	0	0	0	0	0	0	0	0	145	67	128	174	104	98	0	0	0	0	0	0	0	0	0	0	69.1036	38.5498	57.1447	54.9327	77.168	56.202	46.3781	59.9161
aco-miR-10355-3p	aga-miR-10355-3p	Biryukova I. 2014	MIMAT0041502		AGUAAGGGUUUUCUGUAAUGCA	22	0	0	0	0	0	0	1	0	4	6	5	6	3	10	0	0	0	0	0	0	0	2.36347	0	0.787825	1.90631	3.45222	2.23221	2.53025	2.66097	1.62121	4.73246	3.00488
aco-miR-10355-5p	aga-miR-10355-5p	Biryukova I. 2014	MIMAT0041501		CAUUACCGAUGGAUCCUUACCG	22	0	0	0	0	0	0	0	0	3	5	2	50	43	45	0	0	0	0	0	0	0	0	0	0	1.42973	2.87685	0.892886	1.73315	22.1747	23.2374	21.2961	22.2361
aco-miR-10357-5p	aga-miR-10357-5p	Castellano L. 2015			CCAGAACCUGGUGCUGCAAGCUGCC	25	0	0	0	0	0	0	0	0	21	49	26	0	0	0	0	0	0	0	0	0	0	0	0	0	10.0081	28.1931	11.6075	16.6029	0	0	0	0
aco-miR-10358-5p	aga-miR-10358-5p	Castellano L. 2015			UGAGAAGUAACUGUUAAAACUAUGU	25	0	0	0	0	0	0	0	0	15	23	15	2	0	2	0	0	0	0	0	0	0	0	0	0	7.14865	13.2335	6.69664	9.02626	0.886989	0	0.946492	0.61116
aco-miR-10359-5p	aga-miR-10359-5p	Castellano L. 2015			UCAUUGAGCAAUUCGUCGUCCGUAU	25	0	0	0	0	0	0	0	0	36	83	52	0	1	0	0	0	0	0	0	0	0	0	0	0	17.1568	47.7557	23.215	29.3758	0	0.540404	0	0.180135
aco-miR-10360-5p	aga-miR-10360-5p	Castellano L. 2015			UAGUUGAGAAGACGCUGAGCCGCCC	25	0	0	0	0	0	0	0	0	30	86	45	0	2	2	0	0	0	0	0	0	0	0	0	0	14.2973	49.4818	20.0899	27.9563	0	1.08081	0.946492	0.675767
aco-miR-10362-5p	aga-miR-10362-5p	Castellano L. 2015			UCGAUGAUCCGCGGCUCCGCAGCGC	25	0	0	0	0	0	0	0	0	83	132	80	0	1	1	0	0	0	0	0	0	0	0	0	0	39.5558	75.9488	35.7154	50.4067	0	0.540404	0.473246	0.337883
aco-miR-10363-3p	aga-miR-10363-3p	Biryukova I. 2014	MIMAT0041530		CCGGUGAACUGCUGUGCAGGGGCGC	25	0	0	0	0	0	0	0	0	18	40	22	2	2	1	0	0	0	0	0	0	0	0	0	0	8.57838	23.0148	9.82174	13.805	0.886989	1.08081	0.473246	0.813681
aco-miR-10365-3p	aga-miR-10365-3p	Biryukova I. 2014	MIMAT0041536		AAAAGUUUUCAUAUUCUUGCGG	22	0	0	0	0	0	0	1	0	16	10	18	8	14	15	0	0	0	0	0	0	0	2.36347	0	0.787825	7.62522	5.7537	8.03597	7.1383	3.54796	7.56566	7.09869	6.07077
aco-miR-10365-5p	aga-miR-10365-5p	Biryukova I. 2014	MIMAT0041535		AUUAGAAUGUGGAAUCUGUUUUU	23	14	4	8	0	34	66	76	31	725	340	432	921	517	620	1722.43	723.659	7168.8	0	3099.66	2542.91	151.474	179.624	88.3266	139.808	345.518	195.626	192.863	244.669	408.458	279.389	293.413	327.087
aco-miR-10367-5p	aga-miR-10367-5p	Castellano L. 2015			UAGGGUAUUGAACAGAUUUGUU	22	0	0	0	0	0	0	1	0	2	2	4	14	7	16	0	0	0	0	0	0	0	2.36347	0	0.787825	0.953153	1.15074	1.78577	1.29655	6.20892	3.78283	7.57194	5.85456
aco-miR-10368-3p	aga-miR-10368-3p	Castellano L. 2015			ACACGACCCUGAUUGCUGUAGU	22	0	0	0	0	0	2	0	0	10	8	10	449	400	429	0	0	0	0	0	0	4.59011	0	0	1.53004	4.76576	4.60296	4.46443	4.61105	199.129	216.162	203.023	206.104
aco-miR-10370-3p	aga-miR-10370-3p	Castellano L. 2015			UAAUGUCCAUGGUUAAUGAAAU	22	0	0	0	0	0	1	0	0	1	0	1	6	6	7	0	0	0	0	0	0	2.29505	0	0	0.765018	0.476576	0	0.446443	0.307673	2.66097	3.24242	3.31272	3.07204
aco-miR-10371-5p	aga-miR-10371-5p	Castellano L. 2015			UGUUUGAUUUUGGAUACGGUCGCCA	25	0	0	0	0	0	0	0	0	7	10	10	2	0	2	0	0	0	0	0	0	0	0	0	0	3.33604	5.7537	4.46443	4.51805	0.886989	0	0.946492	0.61116
aco-miR-10372a-5p	aga-miR-10372a-5p	Castellano L. 2015			AUUGAAAUAGGAUACUAAAGCG	22	0	0	0	0	0	0	0	0	2	0	0	10	4	6	0	0	0	0	0	0	0	0	0	0	0.953153	0	0	0.317718	4.43494	2.16162	2.83948	3.14535
aco-miR-10375a-3p	aga-miR-10375a-3p	Castellano L. 2015			UAAUGCGCUUUCUAUGAUGUAG	22	0	0	0	0	0	0	0	0	3	2	7	9	6	6	0	0	0	0	0	0	0	0	0	0	1.42973	1.15074	3.1251	1.90186	3.99145	3.24242	2.83948	3.35778
aco-miR-10375b-3p	aga-miR-10375b-3p	Castellano L. 2015	MIMAT0041573		UUGGGCGCUAUCUACAAUGUAG	22	0	0	0	0	0	2	6	1	26	27	20	37	45	71	0	0	0	0	0	0	4.59011	14.1808	2.84924	7.20673	12.391	15.535	8.92886	12.2849	16.4093	24.3182	33.6005	24.776
aco-miR-10376-5p	aga-miR-10376-5p	Castellano L. 2015	MIMAT0041574		AAGGAAUCGCUCGACGACGUGC	22	0	0	0	0	0	1	1	2	1	3	5	0	4	3	0	0	0	0	0	0	2.29505	2.36347	5.69849	3.45234	0.476576	1.72611	2.23221	1.4783	0	2.16162	1.41974	1.19378
aco-miR-10378-3p	aga-miR-10378-3p	Castellano L. 2015	MIMAT0041583		UCUAUCAUUUGAGUACCAUGA	21	0	0	0	0	0	53	26	29	261	238	355	278	249	240	0	0	0	0	0	0	121.638	61.4503	82.6281	88.5721	124.386	136.938	158.487	139.937	123.291	134.561	113.579	123.81
aco-miR-10378-5p	aga-miR-10378-5p	Castellano L. 2015	MIMAT0041582		CGUGGUACUCUUGUGGUAAGG	21	3	1	0	0	0	24	17	16	506	656	913	623	548	641	369.093	180.915	0	0	0	110.002	55.0813	40.1791	45.5879	46.9494	241.148	377.442	407.602	342.064	276.297	296.141	303.351	291.93
aco-miR-10379-3p	aga-miR-10379-3p	Castellano L. 2015	MIMAT0041585		UGGAAGAACGAACAAGACUGUA	22	0	0	0	0	2	2	3	1	25	13	23	653	557	798	0	0	0	0	182.333	36.4665	4.59011	7.09042	2.84924	4.84326	11.9144	7.4798	10.2682	9.88747	289.602	301.005	377.65	322.752
aco-miR-10379-5p	aga-miR-10379-5p	Castellano L. 2015	MIMAT0041584		ACUGUUUUGUUCGUUGUUCUCA	22	0	0	0	0	0	0	1	0	1	1	2	18	16	12	0	0	0	0	0	0	0	2.36347	0	0.787825	0.476576	0.57537	0.892886	0.648277	7.9829	8.64647	5.67895	7.43611
aco-miR-10380-3p	aga-miR-10380-3p	Castellano L. 2015	MIMAT0041587		AAUUCUCAACCUCACAUUACAGA	23	0	0	0	0	0	11	15	4	21	25	22	22	24	25	0	0	0	0	0	0	25.2456	35.4521	11.397	24.0316	10.0081	14.3842	9.82174	11.4047	9.75688	12.9697	11.8312	11.5192
aco-miR-10380-5p	aga-miR-10380-5p	Castellano L. 2015	MIMAT0041586		GUGAGUAAUGUGUUGCUGAAUGUUUGA	27	0	0	0	1	0	1	2	1	5	2	2	2	1	1	0	0	0	989.25	0	197.85	2.29505	4.72695	2.84924	3.29041	2.38288	1.15074	0.892886	1.4755	0.886989	0.540404	0.473246	0.633546
aco-miR-11-3p	aga-miR-11-3p	miRBase	MIMAT0007856	ACOM042991	CAUCACAGUCUGAGUUCUUGCU	22	11	1	7	1	26	3026	2216	2319	6048	8681	7933	8299	4959	5848	1353.34	180.915	6272.7	989.25	2370.33	2233.31	6944.83	5237.46	6607.4	6263.23	2882.33	4994.78	3541.63	3806.25	3680.56	2679.86	2767.54	3042.66
aco-miR-11-5p	aga-miR-11-5p	miRBase		ACOM042991	CAAGAACUUGGAACUGUGAUCUGUG	25	8	1	2	0	39	145	195	132	978	609	650	677	593	751	984.248	180.915	1792.2	0	3555.49	1302.57	332.783	460.877	376.1	389.92	466.092	350.4	290.188	368.893	300.246	320.46	355.408	325.371
aco-miR-1174-3p	aga-miR-1174-3p	miRBase	MIMAT0005524		UCAGAUCUACUUCAUACCCAUG	22	0	0	1	0	0	37	1	3	2196	1816	2174	812	620	767	0	0	896.101	0	0	179.22	84.917	2.36347	8.54773	31.9427	1046.56	1044.87	970.567	1020.67	360.117	335.051	362.98	352.716
aco-miR-1174-5p	aga-miR-1174-5p	miRBase			GUGGGUAUUUUAGAUCAUCGACA	23	0	0	0	0	0	1	0	1	113	107	106	39	45	65	0	0	0	0	0	0	2.29505	0	2.84924	1.71477	53.8531	61.5645	47.3229	54.2469	17.2963	24.3182	30.761	24.1252
aco-miR-1175-3p	aga-miR-1175-3p	miRBase	MIMAT0005525		UGAGAUUCUACUUCUCCGACUUAA	24	0	0	0	0	0	35	2	12	3416	4435	5469	1545	1502	1422	0	0	0	0	0	0	80.3269	4.72695	34.1909	39.7482	1627.99	2551.76	2441.6	2207.11	685.199	811.687	672.956	723.281
aco-miR-1175-5p	aga-miR-1175-5p	miRBase			AAGUGGAGUAGUGGUCUCAUCGCU	24	0	0	7	3	3	72	2	12	3552	4579	3907	2637	2196	2391	0	0	6272.7	2967.75	273.499	1902.79	165.244	4.72695	34.1909	68.0539	1692.8	2634.62	1744.25	2023.89	1169.49	1186.73	1131.53	1162.58
aco-miR-12-3p	aga-miR-12-3p	miRBase			CAGUACUUGUGUUAUACUCUCC	22	8	1	1	1	7	2142	2426	1943	1358	1033	1111	724	695	807	984.248	180.915	896.101	989.25	638.164	737.736	4916	5733.79	5536.08	5395.29	647.191	594.357	495.998	579.182	321.09	375.581	381.91	359.527
aco-miR-12-5p	aga-miR-12-5p	miRBase	MIMAT0005527		UGAGUAUUACAUCAGGUACUGGU	23	7	0	1	2	1	2406	1509	2270	1509	960	1419	1077	642	836	861.217	0	896.101	1978.5	91.1664	765.397	5521.9	3566.48	6467.78	5185.39	719.154	552.355	633.502	635.004	477.643	346.939	395.634	406.739
aco-miR-124-3p	aga-miR-124-3p	miRBase	MIMAT0001499	ACOM043012	UAAGGCACGCGGUGAAUGCCAAG	23	0	0	0	0	0	4	0	0	311	224	387	416	478	445	0	0	0	0	0	0	9.18021	0	0	3.06007	148.215	128.883	172.773	149.957	184.494	258.313	210.595	217.8
aco-miR-124-5p	aga-miR-124-5p	miRBase		ACOM043012	GGUGUUCACUGUAGGCCUGUAUG	23	0	0	0	0	1	1	1	0	331	215	195	475	492	489	0	0	0	0	91.1664	18.2333	2.29505	2.36347	0	1.55284	157.747	123.704	87.0563	122.836	210.66	265.879	231.417	235.985
aco-miR-12414-3p	aga-miR-12414-3p	Fu X. 2017	MIMAT0050468		AAGACGCUGGUUCUCUUCACACA	23	9	11	4	0	7	28	24	9	3494	2094	1797	3137	2761	3536	1107.28	1990.06	3584.4	0	638.164	1463.98	64.2615	56.7234	25.6432	48.876	1665.16	1204.82	802.258	1224.08	1391.24	1492.06	1673.4	1518.9
aco-miR-12416-3p	aga-miR-12416-3p	Fu X. 2017	MIMAT0050470		UGACGGGUUUGGUCUCUCCA	20	0	0	0	0	0	0	2	3	9	13	4	4	2	3	0	0	0	0	0	0	0	4.72695	8.54773	4.42489	4.28919	7.4798	1.78577	4.51825	1.77398	1.08081	1.41974	1.42484
aco-miR-12418-3p	aga-miR-12418-3p	Fu X. 2017	MIMAT0050472		UGUUCGAUCGUUACUGUCAUAU	22	1	0	2	0	0	10	24	7	31	20	11	45	28	37	123.031	0	1792.2	0	0	383.046	22.9505	56.7234	19.9447	33.2062	14.7739	11.5074	4.91087	10.3974	19.9572	15.1313	17.5101	17.5329
aco-miR-12419-5p	aga-miR-12419-5p	Fu X. 2017	MIMAT0050473		AGCUGUUCUGACUUGAUGUACU	22	1	0	0	0	0	3	14	2	6	10	5	18	15	9	123.031	0	0	0	0	24.6062	6.88516	33.0886	5.69849	15.2241	2.85946	5.7537	2.23221	3.61512	7.9829	8.10606	4.25922	6.78273
aco-miR-125-3p	aga-miR-125-3p	miRBase		ACOM042968	ACAAGUUUUGAUCUCCGGUAU	21	1	0	0	0	0	63	62	65	214	142	172	218	176	170	123.031	0	0	0	0	24.6062	144.588	146.535	185.201	158.775	101.987	81.7025	76.7882	86.826	96.6818	95.1111	80.4518	90.7482
aco-miR-125-5p	aga-miR-125-5p	miRBase	MIMAT0001500	ACOM042968	UCCCUGAGACCCUAACUUGUGA	22	46	17	18	13	130	17635	15415	16125	12535	15101	15672	23765	29353	27349	5659.43	3075.55	16129.8	12860.2	11851.6	9915.33	40473.3	36432.9	45944.1	40950.1	5973.89	8688.66	6996.65	7219.73	10539.6	15862.5	12942.8	13115
aco-miR-133	aga-miR-133	miRBase	MIMAT0001501	ACOM042982	UUGGUCCCCUUCAACCAGCUGU	22	0	5	3	3	4	45	3	28	3527	2751	3227	6437	4768	4782	0	904.573	2688.3	2967.75	364.665	1385.06	103.277	7.09042	79.7788	63.3822	1680.89	1582.84	1440.67	1568.13	2854.77	2576.65	2263.06	2564.83
aco-miR-137-3p	aga-miR-137-3p	miRBase	MIMAT0010107	ACOM043010	UAUUGCUUGAGAAUACACGUAG	22	0	2	0	0	0	46	24	9	758	649	878	865	837	960	0	361.829	0	0	0	72.3659	105.572	56.7234	25.6432	62.6463	361.245	373.415	391.977	375.546	383.623	452.318	454.316	430.086
aco-miR-13b-3p	aga-miR-13b-3p	miRBase	MIMAT0001502	ACOM043020	UAUCACAGCCAUUUUGACGAGU	22	2	1	0	0	2	137	84	112	1212	651	871	1055	555	588	246.062	180.915	0	0	182.333	121.862	314.422	198.532	319.115	277.356	577.611	374.566	388.852	447.009	467.887	299.924	278.269	348.693
aco-miR-13b-5p	aga-miR-13b-5p	miRBase		ACOM043020	UCGUAAAAAUGGUUGUGCCGUG	22	0	0	0	0	0	8	2	7	73	77	63	35	28	30	0	0	0	0	0	0	18.3604	4.72695	19.9447	14.344	34.7901	44.3035	28.1259	35.7398	15.5223	15.1313	14.1974	14.9503
aco-miR-14-3p	aga-miR-14-3p	miRBase	MIMAT0001503	ACOM042951	UCAGUCUUUUUCUCUCUCCUA	21	140	41	10	9	141	8650	4299	7858	23559	46273	62759	65200	46340	48917	17224.3	7417.5	8961.01	8903.25	12854.5	11072.1	19852.2	10160.6	22389.4	17467.4	11227.7	26624.1	28018.3	21956.7	28915.8	25042.3	23149.8	25702.6
aco-miR-14-5p	aga-miR-14-5p	miRBase		ACOM042951	GGGAGCGAGAUUAAGGCUUGCU	22	1	0	0	0	0	6	2	6	27	30	37	41	27	24	123.031	0	0	0	0	24.6062	13.7703	4.72695	17.0955	11.8642	12.8676	17.2611	16.5184	15.549	18.1833	14.5909	11.3579	14.7107
aco-miR-184-3p	aga-miR-184-3p	miRBase	MIMAT0001504	ACOM042998	UGGACGGAGAACUGAUAAGGG	21	540	390	67	83	605	12239	15068	7316	146582	126468	86033	163630	157572	195491	66436.8	70556.7	60038.7	82107.7	55155.6	66859.1	28089.2	35612.8	20845.1	28182.3	69857.5	72765.8	38408.8	60344.1	72569	85152.6	92515.4	83412.3
aco-miR-184-5p	aga-miR-184-5p	miRBase		ACOM042998	CCUUAUCAUUCUUUCGCCCCGU	22	0	0	0	0	0	12	5	8	35	69	51	57	69	64	0	0	0	0	0	0	27.5406	11.8174	22.794	20.7173	16.6802	39.7005	22.7686	26.3831	25.2792	37.2879	30.2878	30.9516
aco-miR-1889-3p	aga-miR-1889-3p	miRBase	MIMAT0007859		ACACAUUACAGAUUGGGAUUA	21	0	0	0	0	0	251	155	219	79	82	101	50	54	59	0	0	0	0	0	0	576.058	366.338	623.984	522.127	37.6495	47.1803	45.0907	43.3069	22.1747	29.1818	27.9215	26.426
aco-miR-1889-5p	aga-miR-1889-5p	miRBase			CAAUCUCAAAUUGUAAUAGUGUGU	24	6	2	0	0	1	571	437	553	287	156	303	217	160	129	738.186	361.829	0	0	91.1664	238.236	1310.48	1032.84	1575.63	1306.32	136.777	89.7577	135.272	120.602	96.2383	86.4647	61.0488	81.2506
aco-miR-1890-3p	aga-miR-1890-3p	miRBase	MIMAT0007861		UGAAAUCUUUGAUUAGGUCU	20	12	5	0	0	0	33	21	35	655	489	889	668	617	751	1476.37	904.573	0	0	0	476.189	75.7368	49.6329	99.7235	75.0311	312.158	281.356	396.888	330.134	296.254	333.429	355.408	328.364
aco-miR-1890-5p	aga-miR-1890-5p	miRBase			AGAGCUAAUUGGAGUAUUUCUUG	23	0	2	0	0	0	2	1	0	6	12	25	7	16	10	0	361.829	0	0	0	72.3659	4.59011	2.36347	0	2.31786	2.85946	6.90443	11.1611	6.97499	3.10446	8.64647	4.73246	5.49446
aco-miR-1891-3p	aga-miR-1891-3p	miRBase			ACACGUCCAUUAACUCUGGUAC	22	12	6	0	3	20	2	1	0	1782	1626	1613	2031	1740	1816	1476.37	1085.49	0	2967.75	1823.33	1470.59	4.59011	2.36347	0	2.31786	849.259	935.551	720.112	834.974	900.737	940.303	859.415	900.152
aco-miR-1891-5p	aga-miR-1891-5p	miRBase	MIMAT0007862		UGAGGAGUUAAUUUGCGUGUUUU	23	33	17	1	1	65	4	2	2	2923	2007	2424	3882	2046	2735	4060.02	3075.55	896.101	989.25	5925.81	2989.35	9.18021	4.72695	5.69849	6.53522	1393.03	1154.77	1082.18	1209.99	1721.65	1105.67	1294.33	1373.88
aco-miR-190-3p	aga-miR-190-3p	miRBase		ACOM043036	CCCAGGAAUCAAACAUAUUAUU	22	0	0	0	0	0	0	0	0	10	14	13	8	10	7	0	0	0	0	0	0	0	0	0	0	4.76576	8.05517	5.80376	6.20823	3.54796	5.40404	3.31272	4.08824
aco-miR-190-5p	aga-miR-190-5p	miRBase	MIMAT0010100	ACOM043036	AGAUAUGUUUGAUAUUCUUGGUUG	24	2	8	0	0	1	39	17	13	1569	966	1803	1729	1528	1702	246.062	1447.32	0	0	91.1664	356.909	89.5071	40.1791	37.0402	55.5754	747.748	555.807	804.936	702.831	766.802	825.737	805.465	799.335
aco-miR-2-1-3p	aga-miR-2-1-3p	miRBase	MIMAT0009202	ACOM043018	UAUCACAGCCAGCUUUGAUGAGC	23	2	1	0	0	0	38	13	31	295	215	268	368	243	221	246.062	180.915	0	0	0	85.3954	87.212	30.7252	88.3266	68.7546	140.59	123.704	119.647	127.98	163.206	131.318	104.587	133.037
aco-miR-2-1-5p	aga-miR-2-1-5p	miRBase		ACOM043018, ACOM043021	CUCUCAAAGUGGCUGUGAAAUG	22	2	1	0	0	26	1168	1601	1046	2525	2508	1542	1727	2463	2313	246.062	180.915	0	0	2370.33	559.46	2680.62	3783.92	2980.31	3148.28	1203.36	1443.03	688.415	1111.6	765.915	1331.02	1094.62	1063.85
aco-miR-2-2-3p	aga-miR-2-2-3p	miRBase	MIMAT0009202	ACOM043018	UAUCACAGCCAGCUUUGAUGAGC	23	1	0	0	0	1	286	63	211	1090	802	1356	893	675	702	123.031	0	0	0	91.1664	42.8395	656.385	148.899	601.19	468.825	519.468	461.446	605.376	528.764	396.04	364.773	332.219	364.344
aco-miR-210-3p	aga-miR-210-3p	miRBase	MIMAT0001505	ACOM042933	UUGUGCGUGUGACAACGGCUA	21	1	4	0	0	2	1	2	0	2457	1974	2622	4612	2207	2413	123.031	723.659	0	0	182.333	205.805	2.29505	4.72695	0	2.34067	1170.95	1135.78	1170.57	1159.1	2045.4	1192.67	1141.94	1460
aco-miR-210-5p	aga-miR-210-5p	miRBase		ACOM042933	AGCUGCUGACCACUGCACAAGAU	23	0	0	0	1	0	0	2	2	512	783	914	747	840	780	0	0	0	989.25	0	197.85	0	4.72695	5.69849	3.47514	244.007	450.514	408.049	367.523	331.29	453.939	369.132	384.787
aco-miR-219-3p	aga-miR-219-3p	miRBase		ACOM043029	AGAGUUGUGACUGGACAUCCGUG	23	1	1	0	0	4	0	0	0	238	76	82	213	224	253	123.031	180.915	0	0	364.665	133.722	0	0	0	0	113.425	43.7281	36.6083	64.5872	94.4643	121.051	119.731	111.749
aco-miR-219-5p	aga-miR-219-5p	miRBase	MIMAT0001506	ACOM043029	UGAUUGUCCAAACGCAAUUCUUG	23	0	1	0	0	0	0	0	0	2	1	4	9	10	8	0	180.915	0	0	0	36.1829	0	0	0	0	0.953153	0.57537	1.78577	1.10476	3.99145	5.40404	3.78597	4.39382
aco-miR-263a-3p	aga-miR-263a-3p	miRBase		ACOM042976	CGUGUUCUCUUAGUGGCAUACC	22	0	1	0	0	0	3	3	4	3	2	1	5	3	1	0	180.915	0	0	0	36.1829	6.88516	7.09042	11.397	8.45752	1.42973	1.15074	0.446443	1.00897	2.21747	1.62121	0.473246	1.43731
aco-miR-263a-5p	aga-miR-263a-5p	miRBase	MIMAT0001507	ACOM042976	UGUAAUGGCACUGGAAGAAUUCAC	24	965	186	339	96	2127	42240	90961	40671	39423	39644	30491	45209	49954	54647	118725	33650.1	303778	94968	193911	149006	96943.1	214984	115882	142603	18788.1	22810	13612.5	18403.5	20049.9	26995.3	25861.5	24302.3
aco-miR-263b-5p	aga-miR-263b-5p	miRBase	MIMAT0010111	ACOM043003	CUUGGCACUGGGAGAAUUCAC	21	186	48	125	17	790	384	222	140	18167	19742	18854	43437	55030	58083	22883.8	8683.91	112013	16817.2	72021.4	46483.8	881.3	524.691	398.894	601.629	8657.96	11358.9	8417.23	9478.05	19264.1	29738.4	27487.6	25496.7
aco-miR-275-3p	aga-miR-275-3p	miRBase	MIMAT0001508	ACOM042960	UCAGGUACCUGAAGUAGCGCGCG	23	11	6	6	6	57	6159	4266	5852	19042	18992	22809	22276	22272	24676	1353.34	1085.49	5376.6	5935.5	5196.48	3789.48	14135.2	10082.6	16673.8	13630.5	9074.97	10927.4	10182.9	10061.8	9879.28	12035.9	11677.8	11197.7
aco-miR-275-5p	aga-miR-275-5p	miRBase		ACOM042960	CGCGCUAAGCAGGAACCGGGACU	23	2	1	0	4	26	86	120	122	123	174	86	358	284	251	246.062	180.915	0	3957	2370.33	1350.86	197.375	283.617	347.608	276.2	58.6189	100.114	38.3941	65.7091	158.771	153.475	118.785	143.677
aco-miR-276-3p	aga-miR-276-3p	miRBase	MIMAT0006782	ACOM043000	UAGGAACUUCAUACCGUGCUCU	22	1912	776	187	152	1264	20574	16393	12403	626895	397189	356656	860168	514701	612914	235235	140390	167571	150366	115234	161759	47218.4	38744.4	35339.2	40434	298763	228530	159226	228840	381480	278147	290059	316562
aco-miR-276-5p	aga-miR-276-5p	miRBase	MIMAT0001509	ACOM043000, ACOM043001	AGCGAGGUAUAGAGUUCCUA	20	0	3	0	0	1	11	1	10	210	301	307	352	287	316	0	542.744	0	0	91.1664	126.782	25.2456	2.36347	28.4924	18.7005	100.081	173.186	137.058	136.775	156.11	155.096	149.546	153.584
aco-miR-277-3p	aga-miR-277-3p	miRBase	MIMAT0001510	ACOM043030, ACOM043001	UAAAUGCACUAUCUGGUACGACA	23	47	8	4	8	31	898	560	733	20493	23183	37353	37012	31923	35307	5782.46	1447.32	3584.4	7914	2826.16	4310.87	2060.96	1323.55	2088.5	1824.33	9766.48	13338.8	16676	13260.4	16414.6	17251.3	16708.9	16791.6
aco-miR-277-5p	aga-miR-277-5p	miRBase		ACOM043030	CGUGUCAGAGGUGCAUUUACA	21	2	0	0	0	0	4	3	3	236	255	491	768	518	685	246.062	0	0	0	0	49.2124	9.18021	7.09042	8.54773	8.27279	112.472	146.719	219.203	159.465	340.604	279.929	324.174	314.902
aco-miR-278-3p	aga-miR-278-3p	miRBase	MIMAT0001511	ACOM043008	UCGGUGGGACUUUCGUCCGUUU	22	7	13	0	0	10	84	38	61	2166	1720	2756	4914	3535	3420	861.217	2351.89	0	0	911.664	824.954	192.784	89.812	173.804	152.133	1032.26	989.636	1230.4	1084.1	2179.33	1910.33	1618.5	1902.72
aco-miR-278-5p	aga-miR-278-5p	miRBase		ACOM043008	ACGGACGAUAGUCUUCAACGACC	23	1	1	0	0	1	2	4	1	324	121	113	284	228	269	123.031	180.915	0	0	91.1664	79.0224	4.59011	9.45389	2.84924	5.63108	154.411	69.6197	50.448	91.4928	125.952	123.212	127.303	125.489
aco-miR-279-3p	aga-miR-279-3p	miRBase	MIMAT0001512	ACOM042994	UGACUAGAUCCACACUCAUUAA	22	28	19	2	1	35	739	503	495	3204	5289	5494	3278	2959	3351	3444.87	3437.38	1792.2	989.25	3190.82	2570.9	1696.04	1188.83	1410.38	1431.75	1526.95	3043.13	2452.76	2340.95	1453.77	1599.06	1585.85	1546.23
aco-miR-279-5p	aga-miR-279-5p	miRBase		ACOM042994	AAUGGGUGUGAAUCUAGUGAUUUC	24	2	0	0	0	0	6	8	4	80	94	150	75	63	69	246.062	0	0	0	0	49.2124	13.7703	18.9078	11.397	14.6917	38.1261	54.0847	66.9664	53.0591	33.2621	34.0455	32.654	33.3205
aco-miR-2796-3p	aga-miR-2796-3p	Biryukova I. 2014	MIMAT0041534		GUAGGCCGGCGGAAACUACUUGC	23	7	18	5	3	21	178	104	46	9121	10223	8800	16830	18872	18550	861.217	3256.46	4480.5	2967.75	1914.49	2696.09	408.52	245.801	131.065	261.795	4346.85	5882	3928.7	4719.18	7464.01	10198.5	8778.72	8813.74
aco-miR-281-3p	aga-miR-281-3p	miRBase	MIMAT0001513	ACOM043005	UGUCAUGGAAUUGCUCUCUUUAU	23	2	17	14	15	57	19334	17347	17504	55033	60302	53175	47068	27507	37529	246.062	3075.55	12545.4	14838.7	5196.48	7180.45	44372.6	40999.2	49873.2	45081.6	26227.4	34695.9	23739.6	28221	20874.4	14864.9	17760.5	17833.2
aco-miR-281-5p	aga-miR-281-5p	miRBase		ACOM043005	AAGAGAGCUAUCCGUCGACAGU	22	9	36	15	11	40	19425	21036	18830	20757	33410	26937	21442	17252	20730	1107.28	6512.93	13441.5	10881.7	3646.65	7118.02	44581.4	49718	53651.3	49316.9	9892.3	19223.1	12025.8	13713.7	9509.41	9323.05	9810.39	9547.62
aco-miR-283-3p	aga-miR-283-3p	miRBase		ACOM043027	CGGGAUUUCAGCUGAUAUCC	20	0	0	0	0	0	7	12	2	11	17	9	7	6	8	0	0	0	0	0	0	16.0654	28.3617	5.69849	16.7085	5.24234	9.78128	4.01798	6.3472	3.10446	3.24242	3.78597	3.37762
aco-miR-283-5p	aga-miR-283-5p	miRBase	MIMAT0001515	ACOM043027	UAAAUAUCAGCUGGUAAUUCU	21	10	7	1	3	5	3886	2999	3413	3376	4159	4279	1889	1806	2110	1230.31	1266.4	896.101	2967.75	455.832	1363.28	8918.58	7088.06	9724.47	8577.03	1608.92	2392.96	1910.33	1970.74	837.761	975.97	998.549	937.427
aco-miR-285-3p	aga-miR-285-3p	Biryukova I. 2014	MIMAT0041520		UAGCACCAUUCGAAAUCAGUAC	22	1	1	1	2	3	6	5	2	3382	5000	5439	4244	4649	5072	123.031	180.915	896.101	1978.5	273.499	690.409	13.7703	11.8174	5.69849	10.4287	1611.78	2876.85	2428.2	2305.61	1882.19	2512.34	2400.3	2264.94
aco-miR-285-5p	aga-miR-285-5p	Biryukova I. 2014	MIMAT0041519		ACUGGCUUCCUAUCGGUGCUUAG	23	0	0	0	0	0	0	0	0	7	2	6	4	9	6	0	0	0	0	0	0	0	0	0	0	3.33604	1.15074	2.67866	2.38848	1.77398	4.86364	2.83948	3.15903
aco-miR-286-3p	aga-miR-286-3p	miRBase	MIMAT0010110	ACOM043007	UGACUAGACCGAACACUCGCGUC	23	0	0	0	0	0	3	4	2	10	14	11	14	10	21	0	0	0	0	0	0	6.88516	9.45389	5.69849	7.34585	4.76576	8.05517	4.91087	5.9106	6.20892	5.40404	9.93817	7.18371
aco-miR-286b-3p	aga-miR-286b-3p	Biryukova I. 2014	MIMAT0041567	ACOM042980	UGACUAGACCGAACACUCGUAUC	23	0	0	0	0	0	1	2	4	29	25	18	14	16	17	0	0	0	0	0	0	2.29505	4.72695	11.397	6.13966	13.8207	14.3842	8.03597	12.0803	6.20892	8.64647	8.04518	7.63352
aco-miR-2944b-5p	aga-miR-2944b-5p	Biryukova I. 2014	MIMAT0041507		GAAGGAACUUCUGCUGUGAUCU	22	0	0	0	0	0	6	13	2	20	32	27	36	24	26	0	0	0	0	0	0	13.7703	30.7252	5.69849	16.7313	9.53153	18.4118	12.054	13.3324	15.9658	12.9697	12.3044	13.7466
aco-miR-2945-3p	aga-miR-2945-3p	Biryukova I. 2014	MIMAT0041516	ACOM042970	UGACUAGAGGCAGACUCGUUUGG	23	62	24	2	6	22	8065	6001	6342	8314	11232	10275	15334	14030	14021	7627.93	4341.95	1792.2	5935.5	2005.66	4340.65	18509.6	14183.2	18069.9	16920.9	3962.26	6462.55	4587.2	5004	6800.54	7581.87	6635.38	7005.93
aco-miR-2945-5p	aga-miR-2945-5p	Biryukova I. 2014	MIMAT0041515	ACOM042970	AGCGAGUCUGCACUCUGGAAUAACAUG	27	1	1	0	0	0	182	175	123	191	149	167	229	277	311	123.031	180.915	0	0	0	60.7891	417.7	413.608	350.457	393.922	91.0261	85.7301	74.5559	83.7707	101.56	149.692	147.18	132.811
aco-miR-2b-3p	aga-miR-2b-3p	Biryukova I. 2014	MIMAT0041565	ACOM043018, ACOM043021	UAUCACAGCCAGCUUUGAAGA	21	12	9	2	3	21	6383	3553	4941	13925	20384	21297	5816	8558	7960	1476.37	1628.23	1792.2	2967.75	1914.49	1955.81	14649.3	8397.42	14078.1	12375	6636.33	11728.3	9507.89	9290.85	2579.36	4624.78	3767.04	3657.06
aco-miR-2b-5p	aga-miR-2b-5p	Biryukova I. 2014	MIMAT0041564	ACOM043018, ACOM043021	UCUCAAAGUGGCUGUGAAAUG	21	0	0	0	0	0	2	3	1	6	7	11	8	5	12	0	0	0	0	0	0	4.59011	7.09042	2.84924	4.84326	2.85946	4.02759	4.91087	3.93264	3.54796	2.70202	5.67895	3.97631
aco-miR-2c-3p	aga-miR-2c-3p	Castellano L. 2015	MIMAT0041579		UAUCACAGCCAUUUUGAUGAGC	22	2	0	1	0	0	13	10	22	89	87	105	66	66	62	246.062	0	896.101	0	0	228.433	29.8357	23.6347	62.6834	38.7179	42.4153	50.0572	46.8765	46.4497	29.2706	35.6667	29.3413	31.4262
aco-miR-2c-5p	aga-miR-2c-5p	Castellano L. 2015	MIMAT0041578		GCUCAUCAAUUGGUUGUGGCU	21	1	0	0	1	1	65	57	47	264	157	114	124	144	140	123.031	0	0	989.25	91.1664	240.689	149.178	134.718	133.914	139.27	125.816	90.333	50.8945	89.0146	54.9933	77.8182	66.2545	66.3553
aco-miR-305-3p	aga-miR-305-3p	miRBase		ACOM042930	CGGCACAUGUUGGAGUACACUCU	23	0	0	0	0	6	162	98	170	1139	808	644	1864	1136	1227	0	0	0	0	546.998	109.4	371.799	231.62	484.371	362.597	542.821	464.899	287.509	431.743	826.674	613.899	580.673	673.749
aco-miR-305-5p	aga-miR-305-5p	miRBase	MIMAT0001518	ACOM042930	AUUGUACUUCAUCAGGUGCUCUG	23	15	11	1	5	35	1024	485	771	14529	8669	12793	10771	9264	10092	1845.47	1990.06	896.101	4946.25	3190.82	2573.74	2350.13	1146.28	2196.77	1897.73	6924.18	4987.88	5711.34	5874.47	4776.88	5006.3	4776	4853.06
aco-miR-306-3p	aga-miR-306-3p	miRBase			CUGAGGGCCUUCUGGUACCU	20	0	0	0	0	0	0	1	2	2	8	13	6	4	1	0	0	0	0	0	0	0	2.36347	5.69849	2.68732	0.953153	4.60296	5.80376	3.78662	2.66097	2.16162	0.473246	1.76528
aco-miR-306-5p	aga-miR-306-5p	miRBase	MIMAT0005530		UCAGGUACUGGAUGACUCUCAG	22	20	22	15	10	107	11832	16536	9515	50360	55587	42897	38117	39051	44062	2460.62	3980.12	13441.5	9892.5	9754.8	7905.91	27155.1	39082.4	27110.6	31116	24000.4	31983.1	19151.1	25044.8	16904.7	21103.3	20852.2	19620.1
aco-miR-307-3p	aga-miR-307-3p	miRBase	MIMAT0001519	ACOM043009	UCACAACCUCCUUGAGUGAG	20	0	0	0	0	0	8	3	4	90	50	71	58	47	56	0	0	0	0	0	0	18.3604	7.09042	11.397	12.2826	42.8919	28.7685	31.6974	34.4526	25.7227	25.399	26.5018	25.8745
aco-miR-308-3p	aga-miR-308-3p	miRBase	MIMAT0001520	ACOM043015	AAUCACAGGAGUAUACUG	18	1	0	0	0	0	5	2	1	2	7	5	3	4	2	123.031	0	0	0	0	24.6062	11.4753	4.72695	2.84924	6.35049	0.953153	4.02759	2.23221	2.40432	1.33048	2.16162	0.946492	1.47953
aco-miR-31-3p	aga-miR-31-3p	Biryukova I. 2014	MIMAT0041569		AGCUAUUCAACUUCUUGUUUAU	22	0	0	0	0	0	0	0	0	15	14	24	19	11	15	0	0	0	0	0	0	0	0	0	0	7.14865	8.05517	10.7146	8.63948	8.42639	5.94445	7.09869	7.15651
aco-miR-31-5p	aga-miR-31-5p	Biryukova I. 2014	MIMAT0041568		UGGCAAGAUGUUGGCAUAGCU	21	2	4	0	0	4	61	23	43	1364	1494	1718	1658	1038	1195	246.062	723.659	0	0	364.665	266.877	139.998	54.3599	122.517	105.625	650.05	859.602	766.989	758.88	735.314	560.939	565.529	620.594
aco-miR-315-3p	aga-miR-315-3p	miRBase		ACOM042999	CUUUCGGGCAGUAAUCAAAGUC	22	0	0	0	0	1	0	0	0	121	85	65	123	126	169	0	0	0	0	91.1664	18.2333	0	0	0	0	57.6658	48.9064	29.0188	45.197	54.5498	68.0909	79.9786	67.5398
aco-miR-315-5p	aga-miR-315-5p	miRBase	MIMAT0001521	ACOM042999	UUUUGAUUGUUGCUCAGAAAGC	22	1	3	0	0	55	1	2	0	1744	534	770	1281	969	1231	123.031	542.744	0	0	5014.15	1135.98	2.29505	4.72695	0	2.34067	831.149	307.247	343.761	494.053	568.116	523.652	582.566	558.111
aco-miR-317-3p	aga-miR-317-3p	miRBase	MIMAT0001522	ACOM043031	UGAACACAUCUGGUGGUAUCUCAGU	25	58	26	10	10	29	17068	8683	14657	13513	19594	19026	24496	24551	21309	7135.8	4703.78	8961.01	9892.5	2643.82	6667.38	39172	20522	41761.4	33818.5	6439.98	11273.8	8494.02	8735.93	10863.8	13267.5	10084.4	11405.2
aco-miR-317-5p	aga-miR-317-5p	miRBase		ACOM043031	UGGGAUACUCCUUGUGCUCGCU	22	6	3	1	3	127	331	150	310	823	504	688	869	849	792	738.186	542.744	896.101	2967.75	11578.1	3344.58	759.663	354.521	883.266	665.816	392.222	289.986	307.153	329.787	385.397	458.803	374.811	406.337
aco-miR-33-3p	aga-miR-33-3p	Biryukova I. 2014	MIMAT0041524	ACOM042938	CAGUACUUCUGCAAUGCAACCC	22	0	0	0	0	0	21	9	13	45	51	62	33	39	27	0	0	0	0	0	0	48.1961	21.2713	37.0402	35.5025	21.4459	29.3438	27.6795	26.1564	14.6353	21.0758	12.7776	16.1629
aco-miR-34-3p	aga-miR-34-3p	miRBase		ACOM043032	CAGCCACUAUCCGCCCUGCCGUC	23	3	4	0	2	13	1752	1848	1621	923	1294	1502	9458	8590	9687	369.093	723.659	0	1978.5	1185.16	851.283	4020.93	4367.7	4618.62	4335.75	439.88	744.528	670.557	618.322	4194.57	4642.07	4584.34	4473.66
aco-miR-34-5p	aga-miR-34-5p	miRBase	MIMAT0005526	ACOM043032	UGGCAGUGUGGUUAGCUGGU	20	195	103	18	15	94	20343	11376	16553	33146	49013	38166	78456	59893	55821	23991.1	18634.2	16129.8	14838.7	8569.64	16432.7	46688.3	26886.9	47163.5	40246.2	15796.6	28200.6	17038.9	20345.4	34794.8	32366.4	26417.1	31192.8
aco-miR-375-3p	aga-miR-375-3p	miRBase	MIMAT0007860		UUUGUUCGUUUGGCUCGAGUUA	22	1	0	6	5	4	22005	24852	19137	1155	888	1058	2063	1298	1746	123.031	0	5376.6	4946.25	364.665	2162.11	50502.6	58737	54526	54588.6	550.446	510.928	472.336	511.237	914.929	701.445	826.288	814.22
aco-miR-375-5p	aga-miR-375-5p	miRBase			ACUUAAGCCACGCGUACAGAAACU	24	0	0	0	0	0	248	105	263	2	3	8	4	7	7	0	0	0	0	0	0	569.173	248.165	749.351	522.23	0.953153	1.72611	3.57154	2.0836	1.77398	3.78283	3.31272	2.95651
aco-miR-7-3p	aga-miR-7-3p	miRBase		ACOM042942	CAAUAAAUCUCUCGUCUUUCUA	22	0	0	0	0	0	6	2	0	43	51	65	26	27	41	0	0	0	0	0	0	13.7703	4.72695	0	6.16576	20.4928	29.3438	29.0188	26.2851	11.5309	14.5909	19.4031	15.175
aco-miR-7-5p	aga-miR-7-5p	miRBase	MIMAT0001523	ACOM042942	UGGAAGACUAGUGAUUUUGUUGU	23	2165	483	326	29	595	290	412	169	36916	16263	18522	44188	23699	31453	266362	87381.8	292129	28688.2	54244	145761	665.565	973.751	481.522	706.946	17593.3	9357.24	8269.01	11739.8	19597.1	12807	14885	15763.1
aco-miR-79-3p	aga-miR-79-3p	miRBase	MIMAT0001524	ACOM042971	UAAAGCUAGAUUACCAAAGCAU	22	0	0	0	0	0	4	1	3	14	11	27	10	4	11	0	0	0	0	0	0	9.18021	2.36347	8.54773	6.69714	6.67207	6.32907	12.054	8.3517	4.43494	2.16162	5.20571	3.93409
aco-miR-79-5p	aga-miR-79-5p	miRBase		ACOM042971	GCUUUGGCGCUUUAGCUGUAUGA	23	0	0	0	0	0	6	1	6	20	19	42	18	22	18	0	0	0	0	0	0	13.7703	2.36347	17.0955	11.0764	9.53153	10.932	18.7506	13.0714	7.9829	11.8889	8.51843	9.46341
aco-miR-8-3p	aga-miR-8-3p	miRBase	MIMAT0001525	ACOM043017	UAAUACUGUCAGGUAAAGAUGUC	23	576	148	12	12	64	9900	3992	5492	57789	56067	59554	69909	39326	47935	70865.9	26775.4	10753.2	11871	5834.65	25220	22721	9434.99	15648	15934.7	27540.9	32259.2	26587.5	28795.9	31004.2	21251.9	22685.1	24980.4
aco-miR-8-5p	aga-miR-8-5p	miRBase		ACOM043017	CAUCUUACCGGGCAGCAUUAGA	22	260	28	25	20	173	36758	38897	24868	40991	63103	47827	46468	53747	63710	31988.1	5065.61	22402.5	19785	15771.8	19002.6	84361.6	91932	70855	82382.9	19535.3	36307.5	21352	25731.6	20608.3	29045.1	30150.5	26601.3
aco-miR-87-3p	aga-miR-87-3p	miRBase	MIMAT0007858		GGUGAGCAAAUAUUCAGGUGU	21	1	0	0	0	3	76	39	61	936	674	780	1129	675	744	123.031	0	0	0	273.499	79.306	174.424	92.1755	173.804	146.801	446.076	387.799	348.225	394.033	500.705	364.773	352.095	405.858
aco-miR-927-3p	aga-miR-927-3p	miRBase		ACOM042959	CAAAGCGUUUGGAUUCUGAAA	21	0	2	0	0	1	21	32	13	539	376	470	558	600	723	0	361.829	0	0	91.1664	90.5991	48.1961	75.6312	37.0402	53.6225	256.875	216.339	209.828	227.681	247.47	324.242	342.157	304.623
aco-miR-927-5p	aga-miR-927-5p	miRBase	MIMAT0010102	ACOM042959	UUUAGAAUUCCUACGCUUUACC	22	5	14	4	1	11	376	499	199	3560	3106	2853	4304	4729	5226	615.155	2532.81	3584.4	989.25	1002.83	1744.89	862.94	1179.37	567	869.771	1696.61	1787.1	1273.7	1585.8	1908.8	2555.57	2473.18	2312.52
aco-miR-929-5p	aga-miR-929-5p	miRBase		ACOM043026	AAAUUGACUCUAGUAGGGAGU	21	0	0	0	0	1	0	0	0	16	9	14	11	10	10	0	0	0	0	91.1664	18.2333	0	0	0	0	7.62522	5.17833	6.2502	6.35125	4.87844	5.40404	4.73246	5.00498
aco-miR-92a-3p	aga-miR-92a-3p	miRBase	MIMAT0001527		UAUUGCACUUGUCCCGGCCUAU	22	0	0	38	68	32	29	29	11	1239	2118	1853	790	591	568	0	0	34051.8	67269	2917.32	20847.6	66.5565	68.5407	31.3417	55.4797	590.478	1218.63	827.258	878.79	350.361	319.379	268.804	312.848
aco-miR-92a-5p	aga-miR-92a-5p	miRBase			CGGCCGGCUCAAGAGCAAAAUU	22	1	0	0	0	0	3	2	1	56	68	39	39	27	37	123.031	0	0	0	0	24.6062	6.88516	4.72695	2.84924	4.82045	26.6883	39.1251	17.4113	27.7416	17.2963	14.5909	17.5101	16.4658
aco-miR-92b-3p	aga-miR-92b-3p	miRBase	MIMAT0001528		AAUUGCACUUGUCCCGGCCUGC	22	0	0	2	0	6	12	2	6	855	1357	1324	397	367	367	0	0	1792.2	0	546.998	467.84	27.5406	4.72695	17.0955	16.4544	407.473	780.777	591.09	593.113	176.067	198.328	173.681	182.692
aco-miR-92b-5p	aga-miR-92b-5p	miRBase			AGGACGUGACAGGUGCAUUAUUUG	24	1	0	0	0	6	7	4	4	288	262	216	168	196	241	123.031	0	0	0	546.998	134.006	16.0654	9.45389	11.397	12.3054	137.254	150.747	96.4316	128.144	74.5071	105.919	114.052	98.1595
aco-miR-932-3p	aga-miR-932-3p	Biryukova I. 2014	MIMAT0041546	ACOM043006	UGCAAGCAUUGUGGGAGUGAAG	22	0	0	0	0	0	0	0	0	136	96	71	95	120	172	0	0	0	0	0	0	0	0	0	0	64.8144	55.2355	31.6974	50.5824	42.132	64.8485	81.3983	62.7929
aco-miR-932-5p	aga-miR-932-5p	Biryukova I. 2014	MIMAT0041545	ACOM043006	UCAAUUCCGUAGUGCAUUGCAGU	23	0	4	0	0	0	6	1	1	1409	742	1231	2064	1128	1191	0	723.659	0	0	0	144.732	13.7703	2.36347	2.84924	6.32768	671.496	426.924	549.571	549.331	915.372	609.576	563.636	696.195
aco-miR-957-3p	aga-miR-957-3p	miRBase	MIMAT0010106		UGAAACCGUCCAAAACUGAGGC	22	2	14	1	3	6	42	24	17	4115	3186	3039	5194	4796	5773	246.062	2532.81	896.101	2967.75	546.998	1437.94	96.3922	56.7234	48.4371	67.1843	1961.11	1833.13	1356.74	1716.99	2303.51	2591.78	2732.05	2542.45
aco-miR-957-5p	aga-miR-957-5p	miRBase			GUUAGUUUUGGGCGGGUUUUAGU	23	0	0	0	0	2	3	1	2	57	59	52	104	115	121	0	0	0	0	182.333	36.4665	6.88516	2.36347	5.69849	4.98237	27.1649	33.9468	23.215	28.1089	46.1234	62.1465	57.2628	55.1776
aco-miR-965-1-3p	aga-miR-965-1-3p	miRBase	MIMAT0010108	ACOM042972	UAAGCGUAUAGCUUUUCCCAUU	22	0	0	1	0	0	6	0	7	16	10	20	21	12	7	0	0	896.101	0	0	179.22	13.7703	0	19.9447	11.2383	7.62522	5.7537	8.92886	7.43592	9.31338	6.48485	3.31272	6.37032
aco-miR-965-1-5p	aga-miR-965-1-5p	miRBase	MIMAT0037353	ACOM042972	AGGGGAAUGCUGUACACUCUAUG	23	3	1	0	1	3	97	117	73	680	632	448	466	445	471	369.093	180.915	0	989.25	273.499	362.551	222.62	276.526	207.995	235.714	324.072	363.634	200.006	295.904	206.668	240.48	222.899	223.349
aco-miR-970-3p	aga-miR-970-3p	miRBase	MIMAT0010105		UCAUAAGACACACGCGGCUAU	21	0	4	0	2	4	1007	478	798	2222	2312	2915	5108	3417	3517	0	723.659	0	1978.5	364.665	613.365	2311.12	1129.74	2273.7	1904.85	1058.95	1330.25	1301.38	1230.2	2265.37	1846.56	1664.41	1925.45
aco-miR-980-3p	aga-miR-980-3p	Castellano L. 2015			UAGCUGCCUAGUGAAGGGC	19	0	0	0	0	0	3	3	2	15	13	11	20	23	29	0	0	0	0	0	0	6.88516	7.09042	5.69849	6.55802	7.14865	7.4798	4.91087	6.51311	8.86989	12.4293	13.7241	11.6744
aco-miR-980-5p	aga-miR-980-5p	Castellano L. 2015			CGGUCGUUCAUUAGGUCAUCUAGC	24	16	1	0	0	7	94	204	105	851	589	349	184	293	203	1968.5	180.915	0	0	638.164	557.515	215.735	482.149	299.171	332.351	405.567	338.893	155.809	300.089	81.603	158.338	96.069	112.003
aco-miR-981-3p	aga-miR-981-3p	miRBase	MIMAT0007857	ACOM042922	UUCGUUGUCGACGAAACCUG	20	1	2	0	1	8	25	11	3	3400	1825	2235	5050	4206	4601	123.031	361.829	0	989.25	729.331	440.688	57.3763	25.9982	8.54773	30.6408	1620.36	1050.05	997.8	1222.74	2239.65	2272.94	2177.41	2230
aco-miR-981-5p	aga-miR-981-5p	miRBase		ACOM042922	CGGGUUUCGCUGGCUAACGUGUU	23	0	0	0	0	0	0	0	0	9	8	6	20	14	18	0	0	0	0	0	0	0	0	0	0	4.28919	4.60296	2.67866	3.85693	8.86989	7.56566	8.51843	8.31799
aco-miR-988-3p	aga-miR-988-3p	miRBase	MIMAT0010104		CCCCUUGUUGCAAACCUCACGC	22	0	0	0	0	2	314	192	244	151	248	241	217	277	264	0	0	0	0	182.333	36.4665	720.647	453.787	695.215	623.216	71.963	142.692	107.593	107.416	96.2383	149.692	124.937	123.622
aco-miR-988-5p	aga-miR-988-5p	miRBase			GUGUGUUUUGUGACAAUGAGAU	22	0	2	0	0	0	12	0	5	36	25	43	27	19	16	0	361.829	0	0	0	72.3659	27.5406	0	14.2462	13.929	17.1568	14.3842	19.197	16.9127	11.9743	10.2677	7.57194	9.93799
aco-miR-989-3p	aga-miR-989-3p	miRBase	MIMAT0005529		UGUGAUGUGACGUAGUGGUAC	21	12	18	2	7	57	15	68	31	69915	109548	52573	114	123	179	1476.37	3256.46	1792.2	6924.75	5196.48	3729.25	34.4258	160.716	88.3266	94.4895	33319.8	63030.6	23470.8	39940.4	50.5584	66.4697	84.7111	67.2464
aco-miR-989-5p	aga-miR-989-5p	miRBase			CGCCGCUACGUUGCUUUCACUUG	23	0	0	0	0	0	0	0	2	117	244	156	0	1	3	0	0	0	0	0	0	0	0	5.69849	1.8995	55.7594	140.39	69.6451	88.5982	0	0.540404	1.41974	0.653381
aco-miR-993-3p	aga-miR-993-3p	miRBase	MIMAT0010103		GAAGCUCGUUUCUAUAGAGGUAUCU	25	0	1	0	0	0	0	0	2	64	67	85	105	88	102	0	180.915	0	0	0	36.1829	0	0	5.69849	1.8995	30.5009	38.5498	37.9476	35.6661	46.5669	47.5556	48.2711	47.4645
aco-miR-993-5p	aga-miR-993-5p	miRBase			UACCCUGUAGUUCCGGGCUUUU	22	0	1	0	0	0	4	0	1	132	62	118	179	148	130	0	180.915	0	0	0	36.1829	9.18021	0	2.84924	4.00982	62.9081	35.6729	52.6802	50.4204	79.3855	79.9798	61.522	73.6291
aco-miR-996-3p	aga-miR-996-3p	miRBase	MIMAT0005528	ACOM042993	UGACUAGAUUACAUGCUCGUCU	22	4	3	0	0	3	66	82	57	355	534	522	349	300	336	492.124	542.744	0	0	273.499	261.673	151.474	193.805	162.407	169.228	169.185	307.247	233.043	236.492	154.78	162.121	159.011	158.637
aco-miR-998-3p	aga-miR-998-3p	Biryukova I. 2014	MIMAT0041500		UAGCACCAUGAGAUUCAGCUC	21	0	1	0	1	0	275	126	256	335	706	626	248	243	279	0	180.915	0	989.25	0	234.033	631.14	297.798	729.406	552.781	159.653	406.211	279.473	281.779	109.987	131.318	132.036	124.447
aco-miR-9a-3p	aga-miR-9a-3p	miRBase		ACOM043004	UAAAGCUAGCAUACCGAAGUUA	22	0	0	0	0	0	2	2	3	43	46	86	74	39	50	0	0	0	0	0	0	4.59011	4.72695	8.54773	5.95493	20.4928	26.467	38.3941	28.4513	32.8186	21.0758	23.6623	25.8522
aco-miR-9a-5p	aga-miR-9a-5p	miRBase	MIMAT0001526	ACOM043004	UCUUUGGUUAUCUAGCUGUAUGA	23	79	16	8	3	63	1482	2391	1067	13192	9956	12636	13175	8974	11787	9719.45	2894.64	7168.8	2967.75	5743.48	5698.82	3401.27	5651.07	3040.14	4030.83	6287	5728.38	5641.25	5885.54	5843.04	4849.59	5578.15	5423.59
aco-miR-9b-3p	aga-miR-9b-3p	miRBase			UAUAGCUUUAUCACCAAAAACC	22	0	0	0	0	0	1	1	1	5	8	5	1	1	1	0	0	0	0	0	0	2.29505	2.36347	2.84924	2.50259	2.38288	4.60296	2.23221	3.07268	0.443494	0.540404	0.473246	0.485715
aco-miR-9b-5p	aga-miR-9b-5p	miRBase	MIMAT0001529		ACUUUGGUGAUUUUAGCUGUAUG	23	24	4	3	1	14	2295	3525	1784	8058	12242	10125	3567	2639	3439	2952.75	723.659	2688.3	989.25	1276.33	1726.06	5267.15	8331.24	5083.05	6227.15	3840.25	7043.67	4520.23	5134.72	1581.94	1426.13	1627.49	1545.19
aco-miR-9c-3p	aga-miR-9c-3p	miRBase			UAAAGCUUUAGUACCAGAGGUC	22	0	0	0	0	0	85	109	97	456	719	576	207	176	212	0	0	0	0	0	0	195.08	257.619	276.377	243.025	217.319	413.691	257.151	296.054	91.8033	95.1111	100.328	95.7475
aco-miR-9c-5p	aga-miR-9c-5p	miRBase	MIMAT0001530		UCUUUGGUAUUCUAGCUGUAGA	22	30	15	3	3	19	1993	3492	1536	10848	9982	8041	5248	3514	5378	3690.93	2713.72	2688.3	2967.75	1732.16	2758.57	4574.04	8253.25	4376.44	5734.58	5169.9	5743.34	3589.85	4834.36	2327.46	1898.98	2545.12	2257.19
aco-miR-iab-4-5p	aga-miR-iab-4-5p	miRBase	MIMAT0001531	ACOM042977	ACGUAUACUGAAUGUAUCCUGA	22	0	0	0	0	0	0	0	0	219	124	263	115	88	114	0	0	0	0	0	0	0	0	0	0	104.37	71.3458	117.414	97.7102	51.0019	47.5556	53.9501	50.8358
aco-miR-N1015	aga-miR-N1015	mirdeep*			CUGGUCGUGCGCGGUGCUCGCU	22	0	0	0	0	0	10	17	10	1	2	0	3	3	2	0	0	0	0	0	0	22.9505	40.1791	28.4924	30.5407	0.476576	1.15074	0	0.542439	1.33048	1.62121	0.946492	1.2994
aco-miR-N1044	aga-miR-N1044	mirdeep*			AAGCUACACCUGGUUGAACAUUU	23	2	0	2	1	17	43	10	23	32	29	40	41	28	29	246.062	0	1792.2	989.25	1549.83	915.468	98.6873	23.6347	65.5326	62.6182	15.2504	16.6857	17.8577	16.598	18.1833	15.1313	13.7241	15.6796
aco-miR-N1081	aga-miR-N1081	mirdeep*			UUACUUAGCGAGUGCUCGAACC	22	0	0	0	0	0	0	0	0	10	19	6	4	6	6	0	0	0	0	0	0	0	0	0	0	4.76576	10.932	2.67866	6.12548	1.77398	3.24242	2.83948	2.61863
aco-miR-N1174	aga-miR-N1174	mirdeep*			CAGACUGGUUCGGGACCGCGGAG	23	0	0	0	0	0	0	0	0	22	35	37	6	4	1	0	0	0	0	0	0	0	0	0	0	10.4847	20.1379	16.5184	15.7137	2.66097	2.16162	0.473246	1.76528
aco-miR-N1194	aga-miR-N1194	mirdeep*			UAGAGCAUUCCGAACCUUCACA	22	0	0	0	0	0	0	0	0	10	26	4	0	0	1	0	0	0	0	0	0	0	0	0	0	4.76576	14.9596	1.78577	7.17038	0	0	0.473246	0.157749
aco-miR-N1213	aga-miR-N1213	mirdeep*			UUCUUCAAAACUUCCUGCGCUGA	23	0	0	0	0	0	1	0	0	9	32	23	0	1	2	0	0	0	0	0	0	2.29505	0	0	0.765018	4.28919	18.4118	10.2682	10.9897	0	0.540404	0.946492	0.495632
aco-miR-N1306	aga-miR-N1306	mirdeep*			UCGUAGAAUCCGGAAGCAAGUU	22	0	0	0	0	0	0	0	0	17	43	16	5	1	2	0	0	0	0	0	0	0	0	0	0	8.1018	24.7409	7.14308	13.3286	2.21747	0.540404	0.946492	1.23479
aco-miR-N1325	aga-miR-N1325	mirdeep*			UGCGUUUCUCGGGAGGUACAGC	22	0	0	0	0	0	0	0	0	2	24	12	3	5	2	0	0	0	0	0	0	0	0	0	0	0.953153	13.8089	5.35731	6.70645	1.33048	2.70202	0.946492	1.65967
aco-miR-N1342	aga-miR-N1342	mirdeep*			UCAGGCACGAUGAGGACCGGAGC	23	0	0	0	0	0	0	0	0	10	31	8	0	0	0	0	0	0	0	0	0	0	0	0	0	4.76576	17.8365	3.57154	8.72459	0	0	0	0
aco-miR-N135	aga-miR-N135	mirdeep*			UCGGACACACACACCCUUCGGA	22	1	0	0	0	1	87	157	80	13	18	10	23	22	22	123.031	0	0	0	91.1664	42.8395	199.67	371.065	227.94	266.225	6.19549	10.3567	4.46443	7.00552	10.2004	11.8889	10.4114	10.8336
aco-miR-N1354	aga-miR-N1354	mirdeep*			UGUCGUUACGGGCCUGGA	18	0	0	0	0	0	0	0	0	11	15	15	4	2	5	0	0	0	0	0	0	0	0	0	0	5.24234	8.63054	6.69664	6.85651	1.77398	1.08081	2.36623	1.74034
aco-miR-N148	aga-miR-N148	mirdeep*			UGUGAGAAAGGUUUGCUAGA	20	0	0	0	0	0	0	0	0	62	122	84	2	1	2	0	0	0	0	0	0	0	0	0	0	29.5477	70.1951	37.5012	45.748	0.886989	0.540404	0.946492	0.791295
aco-miR-N149	aga-miR-N149	mirdeep*			UAAUGGAAAUUUAUCAGGGAGC	22	0	0	0	0	0	0	1	0	45	79	47	0	1	0	0	0	0	0	0	0	0	2.36347	0	0.787825	21.4459	45.4542	20.9828	29.2943	0	0.540404	0	0.180135
aco-miR-N225	aga-miR-N225	mirdeep*			UGGUUUGCACUAGCUCGAAUU	21	0	0	0	0	0	2	3	2	16	21	30	10	8	9	0	0	0	0	0	0	4.59011	7.09042	5.69849	5.793	7.62522	12.0828	13.3933	11.0338	4.43494	4.32323	4.25922	4.33913
aco-miR-N275	aga-miR-N275	mirdeep*			CACGCUCGCGCUCUCGAUCGCAU	23	0	0	0	0	0	2	1	1	5	3	3	3	4	7	0	0	0	0	0	0	4.59011	2.36347	2.84924	3.26761	2.38288	1.72611	1.33933	1.81611	1.33048	2.16162	3.31272	2.26827
aco-miR-N420	aga-miR-N420	mirdeep*			CGGGUUACGUUGGCUGUCCAGC	22	0	0	0	0	0	0	0	0	54	159	73	1	1	5	0	0	0	0	0	0	0	0	0	0	25.7351	91.4838	32.5903	49.9364	0.443494	0.540404	2.36623	1.11671
aco-miR-N56	aga-miR-N56	mirdeep*			UACUUCAUAAGAUCGUACUGACC	23	47	9	19	12	396	538	212	412	485	464	677	199	309	249	5782.46	1628.23	17025.9	11871	36101.9	14481.9	1234.74	501.056	1173.89	969.895	231.14	266.971	302.242	266.784	88.2554	166.985	117.838	124.36
aco-miR-N629	aga-miR-N629	mirdeep*			CAAGAGUGUCCAGCUGUAGC	20	0	0	0	0	0	0	0	0	51	57	28	1	1	2	0	0	0	0	0	0	0	0	0	0	24.3054	32.7961	12.5004	23.2006	0.443494	0.540404	0.946492	0.643464
aco-miR-N636	aga-miR-N636	mirdeep*			CUUCUGUGCGUGCGUGCGUGU	21	0	0	0	0	0	6	0	3	9	12	10	45	52	38	0	0	0	0	0	0	13.7703	0	8.54773	7.43935	4.28919	6.90443	4.46443	5.21935	19.9572	28.101	17.9834	22.0139
aco-miR-N638	aga-miR-N638	mirdeep*			UGGUAGUCGGACACGGGCACGCU	23	0	0	0	0	0	0	0	1	5	26	15	18	13	19	0	0	0	0	0	0	0	0	2.84924	0.949748	2.38288	14.9596	6.69664	8.01304	7.9829	7.02525	8.99168	7.99994
aco-miR-N645	aga-miR-N645	mirdeep*			UAGAGCCGUCUAACUUUCCGAG	22	1	0	0	0	0	45	47	45	23	23	18	6	8	8	123.031	0	0	0	0	24.6062	103.277	111.083	128.216	114.192	10.9613	13.2335	8.03597	10.7436	2.66097	4.32323	3.78597	3.59006
aco-miR-N651	aga-miR-N651	mirdeep*			CCCGGGCCCCGAUCGUGUGUGA	22	0	0	0	0	0	5	7	3	0	1	0	0	0	1	0	0	0	0	0	0	11.4753	16.5443	8.54773	12.1891	0	0.57537	0	0.19179	0	0	0.473246	0.157749
aco-miR-N652	aga-miR-N652	mirdeep*			UCGGUAUGUUGUGCUUUGUCUA	22	0	0	0	1	0	0	0	0	21	20	14	0	0	0	0	0	0	989.25	0	197.85	0	0	0	0	10.0081	11.5074	6.2502	9.25523	0	0	0	0
aco-miR-N680	aga-miR-N680	mirdeep*			UCAUGGACGAAAACUGGUA	19	1	0	0	0	0	0	0	0	9	17	5	0	0	0	123.031	0	0	0	0	24.6062	0	0	0	0	4.28919	9.78128	2.23221	5.43423	0	0	0	0
aco-miR-N769	aga-miR-N769	mirdeep*			UUCGGCCGUAUCGGGGAGCUCG	22	0	0	0	0	0	12	14	12	6	20	19	19	37	39	0	0	0	0	0	0	27.5406	33.0886	34.1909	31.6067	2.85946	11.5074	8.48241	7.61642	8.42639	19.995	18.4566	15.626
aco-miR-N794	aga-miR-N794	mirdeep*			UUGCGGUCAACAACUCACAAAG	22	0	0	0	0	0	8	9	6	2	0	2	3	2	1	0	0	0	0	0	0	18.3604	21.2713	17.0955	18.9091	0.953153	0	0.892886	0.615346	1.33048	1.08081	0.473246	0.961512
aco-miR-N89	aga-miR-N89	mirdeep*			CCUGCGUCGUCGUGGUCGUGAU	22	0	0	0	0	0	7	0	3	10	5	3	4	7	9	0	0	0	0	0	0	16.0654	0	8.54773	8.20437	4.76576	2.87685	1.33933	2.99398	1.77398	3.78283	4.25922	3.27201
aco-miR-N900	aga-miR-N900	mirdeep*			UUACUGCGACGAUCCUGUGUGAA	23	0	0	0	0	0	0	0	0	5	12	6	2	6	4	0	0	0	0	0	0	0	0	0	0	2.38288	6.90443	2.67866	3.98866	0.886989	3.24242	1.89298	2.00747
aco-miR-N920	aga-miR-N920	mirdeep*			UGUUUGAUCUGCUCGAGGAGG	21	0	0	0	0	0	0	0	0	8	18	15	0	1	0	0	0	0	0	0	0	0	0	0	0	3.81261	10.3567	6.69664	6.9553	0	0.540404	0	0.180135
aco-miR-N951	aga-miR-N951	mirdeep*			UGCCGCUCCCCCAAUCACACGU	22	1	0	4	0	1	351	265	297	222	215	180	317	443	465	123.031	0	3584.4	0	91.1664	759.72	805.564	626.32	846.225	759.37	105.8	123.704	80.3597	103.288	140.588	239.399	220.059	200.015
aco-miR-N96	aga-miR-N96	mirdeep*			UUGCAUCAUGGCAAACACGGACU	23	20	5	68	54	1928	678	300	651	687	962	1313	601	480	472	2460.62	904.573	60934.8	53419.5	175769	58697.7	1556.05	709.042	1854.86	1373.32	327.408	553.506	586.179	489.031	266.54	259.394	223.372	249.769
aco-miR-N966	aga-miR-N966	mirdeep*			UGAGUCGUUAUCAUGCUGAA	20	2	0	0	0	0	18	11	11	140	126	178	138	116	127	246.062	0	0	0	0	49.2124	41.311	25.9982	31.3417	32.8836	66.7207	72.4966	79.4668	72.8947	61.2022	62.6869	60.1023	61.3305

## Sheet: aco_S_77
An. coluzzii ID	An. gambiae ID	source	miRBase ID (aga)	VectorBase ID (aco)	seq	length	AgSal1 counts	AgSal2 counts	S1 counts	S2 counts	S3 counts	total S counts	G1 counts	G2 counts	G3 counts	F1 counts	F2 counts	F3 counts	M1 counts	M2 counts	M3 counts	AgSal1 cpm	AgSal2 cpm	S1 cpm	S2 cpm	S3 cpm	S mean cpm	G1 cpm	G2 cpm	G3 cpm	G mean cpm	F1 cpm	F2 cpm	F3 cpm	F mean cpm	M1 cpm	M2 cpm	M3 cpm	M mean cpm
aco-miR-276-3p	aga-miR-276-3p	miRBase	MIMAT0006782	ACOM043000	UAGGAACUUCAUACCGUGCUCU	22	1912	776	187	152	1264	4291	20574	16393	12403	626895	397189	356656	860168	514701	612914	235235	140390	167571	150366	115234	161759	47218.4	38744.4	35339.2	40434	298763	228530	159226	228840	381480	278147	290059	316562
aco-miR-263a-5p	aga-miR-263a-5p	miRBase	MIMAT0001507	ACOM042976	UGUAAUGGCACUGGAAGAAUUCAC	24	965	186	339	96	2127	3713	42240	90961	40671	39423	39644	30491	45209	49954	54647	118725	33650.1	303778	94968	193911	149006	96943.1	214984	115882	142603	18788.1	22810	13612.5	18403.5	20049.9	26995.3	25861.5	24302.3
aco-miR-7-5p	aga-miR-7-5p	miRBase	MIMAT0001523	ACOM042942	UGGAAGACUAGUGAUUUUGUUGU	23	2165	483	326	29	595	3598	290	412	169	36916	16263	18522	44188	23699	31453	266362	87381.8	292129	28688.2	54244	145761	665.565	973.751	481.522	706.946	17593.3	9357.24	8269.01	11739.8	19597.1	12807	14885	15763.1
aco-miR-1-3p	aga-miR-1-3p	miRBase	MIMAT0001496	ACOM042967	UGGAAUGUAAAGAAGUAUGGAG	22	569	72	73	166	935	1815	2230	1656	461	304317	176093	201531	212700	176857	250876	70004.7	13025.9	65415.3	164215	85240.5	79580.4	5117.97	3913.91	1313.5	3448.46	145030	101319	89972.1	112107	94331.3	95574.2	118726	102877
aco-miR-100-5p	aga-miR-100-5p	miRBase	MIMAT0001498	ACOM042969	AACCCGUAGAUCCGAACUUGUG	22	856	197	95	59	1034	2241	57118	105210	51459	194788	141452	116551	237721	190806	232619	105315	35640.2	85129.6	58365.7	94266	75743.2	131089	248661	146619	175456	92831.4	81387.2	52033.4	75417.3	105428	103112	110086	106209
aco-miR-184-3p	aga-miR-184-3p	miRBase	MIMAT0001504	ACOM042998	UGGACGGAGAACUGAUAAGGG	21	540	390	67	83	605	1685	12239	15068	7316	146582	126468	86033	163630	157572	195491	66436.8	70556.7	60038.7	82107.7	55155.6	66859.1	28089.2	35612.8	20845.1	28182.3	69857.5	72765.8	38408.8	60344.1	72569	85152.6	92515.4	83412.3
aco-miR-N96	aga-miR-N96	mirdeep*			UUGCAUCAUGGCAAACACGGACU	23	20	5	68	54	1928	2075	678	300	651	687	962	1313	601	480	472	2460.62	904.573	60934.8	53419.5	175769	58697.7	1556.05	709.042	1854.86	1373.32	327.408	553.506	586.179	489.031	266.54	259.394	223.372	249.769
aco-miR-263b-5p	aga-miR-263b-5p	miRBase	MIMAT0010111	ACOM043003	CUUGGCACUGGGAGAAUUCAC	21	186	48	125	17	790	1166	384	222	140	18167	19742	18854	43437	55030	58083	22883.8	8683.91	112013	16817.2	72021.4	46483.8	881.3	524.691	398.894	601.629	8657.96	11358.9	8417.23	9478.05	19264.1	29738.4	27487.6	25496.7
aco-miR-8-3p	aga-miR-8-3p	miRBase	MIMAT0001525	ACOM043017	UAAUACUGUCAGGUAAAGAUGUC	23	576	148	12	12	64	812	9900	3992	5492	57789	56067	59554	69909	39326	47935	70865.9	26775.4	10753.2	11871	5834.65	25220	22721	9434.99	15648	15934.7	27540.9	32259.2	26587.5	28795.9	31004.2	21251.9	22685.1	24980.4
aco-let-7-5p	aga-let-7-5p	miRBase	MIMAT0001495		UGAGGUAGUUGGUUGUAUAGU	21	133	49	39	11	453	685	7991	13554	7217	37675	22413	25708	56652	39841	49339	16363.1	8864.82	34947.9	10881.7	41298.4	22471.2	18339.8	32034.5	20563	23645.8	17955	12895.8	11477.2	14109.3	25124.8	21530.2	23349.5	23334.9
aco-bantam-3p	aga-bantam-3p	miRBase	MIMAT0001494		UGAGAUCACUUUGAAAGCUGAU	22	379	110	8	12	216	725	4899	6849	3189	24276	22837	19047	20271	14318	18856	46628.8	19900.6	7168.8	11871	19691.9	21052.2	11243.5	16187.4	9086.24	12172.4	11569.4	13139.7	8503.4	11070.8	8990.07	7737.51	8923.53	8550.37
aco-miR-92a-3p	aga-miR-92a-3p	miRBase	MIMAT0001527		UAUUGCACUUGUCCCGGCCUAU	22	0	0	38	68	32	138	29	29	11	1239	2118	1853	790	591	568	0	0	34051.8	67269	2917.32	20847.6	66.5565	68.5407	31.3417	55.4797	590.478	1218.63	827.258	878.79	350.361	319.379	268.804	312.848
aco-miR-8-5p	aga-miR-8-5p	miRBase		ACOM043017	CAUCUUACCGGGCAGCAUUAGA	22	260	28	25	20	173	506	36758	38897	24868	40991	63103	47827	46468	53747	63710	31988.1	5065.61	22402.5	19785	15771.8	19002.6	84361.6	91932	70855	82382.9	19535.3	36307.5	21352	25731.6	20608.3	29045.1	30150.5	26601.3
aco-miR-34-5p	aga-miR-34-5p	miRBase	MIMAT0005526	ACOM043032	UGGCAGUGUGGUUAGCUGGU	20	195	103	18	15	94	425	20343	11376	16553	33146	49013	38166	78456	59893	55821	23991.1	18634.2	16129.8	14838.7	8569.64	16432.7	46688.3	26886.9	47163.5	40246.2	15796.6	28200.6	17038.9	20345.4	34794.8	32366.4	26417.1	31192.8
aco-miR-N56	aga-miR-N56	mirdeep*			UACUUCAUAAGAUCGUACUGACC	23	47	9	19	12	396	483	538	212	412	485	464	677	199	309	249	5782.46	1628.23	17025.9	11871	36101.9	14481.9	1234.74	501.056	1173.89	969.895	231.14	266.971	302.242	266.784	88.2554	166.985	117.838	124.36
aco-miR-10-5p	aga-miR-10-5p	miRBase	MIMAT0001497	ACOM042944	ACCCUGUAGAUCCGAAUUUGU	21	58	54	11	13	332	468	3451	4960	3370	56352	31845	25926	72002	42548	52613	7135.8	9769.39	9857.11	12860.2	30267.2	13978	7920.23	11722.8	9601.95	9748.34	26856	18322.6	11574.5	18917.7	31932.5	22993.1	24898.9	26608.2
aco-miR-14-3p	aga-miR-14-3p	miRBase	MIMAT0001503	ACOM042951	UCAGUCUUUUUCUCUCUCCUA	21	140	41	10	9	141	341	8650	4299	7858	23559	46273	62759	65200	46340	48917	17224.3	7417.5	8961.01	8903.25	12854.5	11072.1	19852.2	10160.6	22389.4	17467.4	11227.7	26624.1	28018.3	21956.7	28915.8	25042.3	23149.8	25702.6
aco-miR-125-5p	aga-miR-125-5p	miRBase	MIMAT0001500	ACOM042968	UCCCUGAGACCCUAACUUGUGA	22	46	17	18	13	130	224	17635	15415	16125	12535	15101	15672	23765	29353	27349	5659.43	3075.55	16129.8	12860.2	11851.6	9915.33	40473.3	36432.9	45944.1	40950.1	5973.89	8688.66	6996.65	7219.73	10539.6	15862.5	12942.8	13115
aco-miR-306-5p	aga-miR-306-5p	miRBase	MIMAT0005530		UCAGGUACUGGAUGACUCUCAG	22	20	22	15	10	107	174	11832	16536	9515	50360	55587	42897	38117	39051	44062	2460.62	3980.12	13441.5	9892.5	9754.8	7905.91	27155.1	39082.4	27110.6	31116	24000.4	31983.1	19151.1	25044.8	16904.7	21103.3	20852.2	19620.1
aco-chr2R_79712-3p	aga-chr2R_79712-3p	Biryukova I. 2014		ACOM042966	UGUUAACUGUAAGACUGUGUCU	22	10	34	13	8	116	181	2131	2666	1725	34540	12761	12945	31700	14834	19558	1230.31	6151.1	11649.3	7914	10575.3	7504	4890.76	6301.02	4914.95	5368.91	16461	7342.29	5779.2	9860.81	14058.8	8016.35	9255.75	10443.6
aco-miR-281-3p	aga-miR-281-3p	miRBase	MIMAT0001513	ACOM043005	UGUCAUGGAAUUGCUCUCUUUAU	23	2	17	14	15	57	105	19334	17347	17504	55033	60302	53175	47068	27507	37529	246.062	3075.55	12545.4	14838.7	5196.48	7180.45	44372.6	40999.2	49873.2	45081.6	26227.4	34695.9	23739.6	28221	20874.4	14864.9	17760.5	17833.2
aco-miR-281-5p	aga-miR-281-5p	miRBase		ACOM043005	AAGAGAGCUAUCCGUCGACAGU	22	9	36	15	11	40	111	19425	21036	18830	20757	33410	26937	21442	17252	20730	1107.28	6512.93	13441.5	10881.7	3646.65	7118.02	44581.4	49718	53651.3	49316.9	9892.3	19223.1	12025.8	13713.7	9509.41	9323.05	9810.39	9547.62
aco-miR-317-3p	aga-miR-317-3p	miRBase	MIMAT0001522	ACOM043031	UGAACACAUCUGGUGGUAUCUCAGU	25	58	26	10	10	29	133	17068	8683	14657	13513	19594	19026	24496	24551	21309	7135.8	4703.78	8961.01	9892.5	2643.82	6667.38	39172	20522	41761.4	33818.5	6439.98	11273.8	8494.02	8735.93	10863.8	13267.5	10084.4	11405.2
aco-miR-9a-5p	aga-miR-9a-5p	miRBase	MIMAT0001526	ACOM043004	UCUUUGGUUAUCUAGCUGUAUGA	23	79	16	8	3	63	169	1482	2391	1067	13192	9956	12636	13175	8974	11787	9719.45	2894.64	7168.8	2967.75	5743.48	5698.82	3401.27	5651.07	3040.14	4030.83	6287	5728.38	5641.25	5885.54	5843.04	4849.59	5578.15	5423.59
aco-miR-2945-3p	aga-miR-2945-3p	Biryukova I. 2014	MIMAT0041516	ACOM042970	UGACUAGAGGCAGACUCGUUUGG	23	62	24	2	6	22	116	8065	6001	6342	8314	11232	10275	15334	14030	14021	7627.93	4341.95	1792.2	5935.5	2005.66	4340.65	18509.6	14183.2	18069.9	16920.9	3962.26	6462.55	4587.2	5004	6800.54	7581.87	6635.38	7005.93
aco-miR-277-3p	aga-miR-277-3p	miRBase	MIMAT0001510	ACOM043030, ACOM043001	UAAAUGCACUAUCUGGUACGACA	23	47	8	4	8	31	98	898	560	733	20493	23183	37353	37012	31923	35307	5782.46	1447.32	3584.4	7914	2826.16	4310.87	2060.96	1323.55	2088.5	1824.33	9766.48	13338.8	16676	13260.4	16414.6	17251.3	16708.9	16791.6
aco-miR-275-3p	aga-miR-275-3p	miRBase	MIMAT0001508	ACOM042960	UCAGGUACCUGAAGUAGCGCGCG	23	11	6	6	6	57	86	6159	4266	5852	19042	18992	22809	22276	22272	24676	1353.34	1085.49	5376.6	5935.5	5196.48	3789.48	14135.2	10082.6	16673.8	13630.5	9074.97	10927.4	10182.9	10061.8	9879.28	12035.9	11677.8	11197.7
aco-miR-989-3p	aga-miR-989-3p	miRBase	MIMAT0005529		UGUGAUGUGACGUAGUGGUAC	21	12	18	2	7	57	96	15	68	31	69915	109548	52573	114	123	179	1476.37	3256.46	1792.2	6924.75	5196.48	3729.25	34.4258	160.716	88.3266	94.4895	33319.8	63030.6	23470.8	39940.4	50.5584	66.4697	84.7111	67.2464
aco-miR-317-5p	aga-miR-317-5p	miRBase		ACOM043031	UGGGAUACUCCUUGUGCUCGCU	22	6	3	1	3	127	140	331	150	310	823	504	688	869	849	792	738.186	542.744	896.101	2967.75	11578.1	3344.58	759.663	354.521	883.266	665.816	392.222	289.986	307.153	329.787	385.397	458.803	374.811	406.337
aco-chr2R_93879-5p	aga-chr2R_93879-5p	Biryukova I. 2014		ACOM043034	CUAAGUACUAGUGCCGCAGGAG	22	11	12	6	5	18	52	2297	942	1399	12867	13843	19226	39711	33053	35166	1353.34	2170.98	5376.6	4946.25	1640.99	3097.63	5271.74	2226.39	3986.09	3828.07	6132.11	7964.84	8583.31	7560.09	17611.6	17862	16642.2	17371.9
aco-miR-1891-5p	aga-miR-1891-5p	miRBase	MIMAT0007862		UGAGGAGUUAAUUUGCGUGUUUU	23	33	17	1	1	65	117	4	2	2	2923	2007	2424	3882	2046	2735	4060.02	3075.55	896.101	989.25	5925.81	2989.35	9.18021	4.72695	5.69849	6.53522	1393.03	1154.77	1082.18	1209.99	1721.65	1105.67	1294.33	1373.88
aco-miR-9c-5p	aga-miR-9c-5p	miRBase	MIMAT0001530		UCUUUGGUAUUCUAGCUGUAGA	22	30	15	3	3	19	70	1993	3492	1536	10848	9982	8041	5248	3514	5378	3690.93	2713.72	2688.3	2967.75	1732.16	2758.57	4574.04	8253.25	4376.44	5734.58	5169.9	5743.34	3589.85	4834.36	2327.46	1898.98	2545.12	2257.19
aco-miR-2796-3p	aga-miR-2796-3p	Biryukova I. 2014	MIMAT0041534		GUAGGCCGGCGGAAACUACUUGC	23	7	18	5	3	21	54	178	104	46	9121	10223	8800	16830	18872	18550	861.217	3256.46	4480.5	2967.75	1914.49	2696.09	408.52	245.801	131.065	261.795	4346.85	5882	3928.7	4719.18	7464.01	10198.5	8778.72	8813.74
aco-miR-305-5p	aga-miR-305-5p	miRBase	MIMAT0001518	ACOM042930	AUUGUACUUCAUCAGGUGCUCUG	23	15	11	1	5	35	67	1024	485	771	14529	8669	12793	10771	9264	10092	1845.47	1990.06	896.101	4946.25	3190.82	2573.74	2350.13	1146.28	2196.77	1897.73	6924.18	4987.88	5711.34	5874.47	4776.88	5006.3	4776	4853.06
aco-miR-279-3p	aga-miR-279-3p	miRBase	MIMAT0001512	ACOM042994	UGACUAGAUCCACACUCAUUAA	22	28	19	2	1	35	85	739	503	495	3204	5289	5494	3278	2959	3351	3444.87	3437.38	1792.2	989.25	3190.82	2570.9	1696.04	1188.83	1410.38	1431.75	1526.95	3043.13	2452.76	2340.95	1453.77	1599.06	1585.85	1546.23
aco-miR-10365-5p	aga-miR-10365-5p	Biryukova I. 2014	MIMAT0041535		AUUAGAAUGUGGAAUCUGUUUUU	23	14	4	8	0	34	60	66	76	31	725	340	432	921	517	620	1722.43	723.659	7168.8	0	3099.66	2542.91	151.474	179.624	88.3266	139.808	345.518	195.626	192.863	244.669	408.458	279.389	293.413	327.087
aco-miR-11-3p	aga-miR-11-3p	miRBase	MIMAT0007856	ACOM042991	CAUCACAGUCUGAGUUCUUGCU	22	11	1	7	1	26	46	3026	2216	2319	6048	8681	7933	8299	4959	5848	1353.34	180.915	6272.7	989.25	2370.33	2233.31	6944.83	5237.46	6607.4	6263.23	2882.33	4994.78	3541.63	3806.25	3680.56	2679.86	2767.54	3042.66
aco-miR-10-3p	aga-miR-10-3p	miRBase		ACOM042944	CAAAUUCGGUUCUAGAGAGGUUU	23	21	16	1	1	40	79	557	944	520	3968	5287	4151	7034	5211	5756	2583.65	2894.64	896.101	989.25	3646.65	2202.06	1278.34	2231.12	1481.61	1663.69	1891.06	3041.98	1853.18	2262.07	3119.54	2816.05	2724	2886.53
aco-miR-375-3p	aga-miR-375-3p	miRBase	MIMAT0007860		UUUGUUCGUUUGGCUCGAGUUA	22	1	0	6	5	4	16	22005	24852	19137	1155	888	1058	2063	1298	1746	123.031	0	5376.6	4946.25	364.665	2162.11	50502.6	58737	54526	54588.6	550.446	510.928	472.336	511.237	914.929	701.445	826.288	814.22
aco-miR-2b-3p	aga-miR-2b-3p	Biryukova I. 2014	MIMAT0041565	ACOM043018, ACOM043021	UAUCACAGCCAGCUUUGAAGA	21	12	9	2	3	21	47	6383	3553	4941	13925	20384	21297	5816	8558	7960	1476.37	1628.23	1792.2	2967.75	1914.49	1955.81	14649.3	8397.42	14078.1	12375	6636.33	11728.3	9507.89	9290.85	2579.36	4624.78	3767.04	3657.06
aco-miR-1175-5p	aga-miR-1175-5p	miRBase			AAGUGGAGUAGUGGUCUCAUCGCU	24	0	0	7	3	3	13	72	2	12	3552	4579	3907	2637	2196	2391	0	0	6272.7	2967.75	273.499	1902.79	165.244	4.72695	34.1909	68.0539	1692.8	2634.62	1744.25	2023.89	1169.49	1186.73	1131.53	1162.58
aco-aae-miR-71-5p	aae-miR-71-5p	MapMI		ACOM043019	AGAAAGACAUGGGUAGUGAGAU	22	21	18	1	1	15	56	625	464	400	5700	6316	5601	7298	6058	7070	2583.65	3256.46	896.101	989.25	1367.5	1818.59	1434.41	1096.65	1139.7	1223.59	2716.49	3634.03	2500.53	2950.35	3236.62	3273.77	3345.85	3285.41
aco-chrX_353716-5p	aga-chrX_353716-5p	Biryukova I. 2014			UGGUUUAUCUAGUCUGUCGAAACA	24	11	2	3	2	27	45	235	573	213	1041	980	855	1077	1041	1292	1353.34	361.829	2688.3	1978.5	2461.49	1768.69	539.338	1354.27	606.889	833.499	496.116	563.862	381.709	480.562	477.643	562.561	611.434	550.546
aco-miR-927-5p	aga-miR-927-5p	miRBase	MIMAT0010102	ACOM042959	UUUAGAAUUCCUACGCUUUACC	22	5	14	4	1	11	35	376	499	199	3560	3106	2853	4304	4729	5226	615.155	2532.81	3584.4	989.25	1002.83	1744.89	862.94	1179.37	567	869.771	1696.61	1787.1	1273.7	1585.8	1908.8	2555.57	2473.18	2312.52
aco-miR-9b-5p	aga-miR-9b-5p	miRBase	MIMAT0001529		ACUUUGGUGAUUUUAGCUGUAUG	23	24	4	3	1	14	46	2295	3525	1784	8058	12242	10125	3567	2639	3439	2952.75	723.659	2688.3	989.25	1276.33	1726.06	5267.15	8331.24	5083.05	6227.15	3840.25	7043.67	4520.23	5134.72	1581.94	1426.13	1627.49	1545.19
aco-miR-1891-3p	aga-miR-1891-3p	miRBase			ACACGUCCAUUAACUCUGGUAC	22	12	6	0	3	20	41	2	1	0	1782	1626	1613	2031	1740	1816	1476.37	1085.49	0	2967.75	1823.33	1470.59	4.59011	2.36347	0	2.31786	849.259	935.551	720.112	834.974	900.737	940.303	859.415	900.152
aco-miR-12414-3p	aga-miR-12414-3p	Fu X. 2017	MIMAT0050468		AAGACGCUGGUUCUCUUCACACA	23	9	11	4	0	7	31	28	24	9	3494	2094	1797	3137	2761	3536	1107.28	1990.06	3584.4	0	638.164	1463.98	64.2615	56.7234	25.6432	48.876	1665.16	1204.82	802.258	1224.08	1391.24	1492.06	1673.4	1518.9
aco-miR-957-3p	aga-miR-957-3p	miRBase	MIMAT0010106		UGAAACCGUCCAAAACUGAGGC	22	2	14	1	3	6	26	42	24	17	4115	3186	3039	5194	4796	5773	246.062	2532.81	896.101	2967.75	546.998	1437.94	96.3922	56.7234	48.4371	67.1843	1961.11	1833.13	1356.74	1716.99	2303.51	2591.78	2732.05	2542.45
aco-miR-133	aga-miR-133	miRBase	MIMAT0001501	ACOM042982	UUGGUCCCCUUCAACCAGCUGU	22	0	5	3	3	4	15	45	3	28	3527	2751	3227	6437	4768	4782	0	904.573	2688.3	2967.75	364.665	1385.06	103.277	7.09042	79.7788	63.3822	1680.89	1582.84	1440.67	1568.13	2854.77	2576.65	2263.06	2564.83
aco-miR-283-5p	aga-miR-283-5p	miRBase	MIMAT0001515	ACOM043027	UAAAUAUCAGCUGGUAAUUCU	21	10	7	1	3	5	26	3886	2999	3413	3376	4159	4279	1889	1806	2110	1230.31	1266.4	896.101	2967.75	455.832	1363.28	8918.58	7088.06	9724.47	8577.03	1608.92	2392.96	1910.33	1970.74	837.761	975.97	998.549	937.427
aco-miR-275-5p	aga-miR-275-5p	miRBase		ACOM042960	CGCGCUAAGCAGGAACCGGGACU	23	2	1	0	4	26	33	86	120	122	123	174	86	358	284	251	246.062	180.915	0	3957	2370.33	1350.86	197.375	283.617	347.608	276.2	58.6189	100.114	38.3941	65.7091	158.771	153.475	118.785	143.677
aco-miR-11-5p	aga-miR-11-5p	miRBase		ACOM042991	CAAGAACUUGGAACUGUGAUCUGUG	25	8	1	2	0	39	50	145	195	132	978	609	650	677	593	751	984.248	180.915	1792.2	0	3555.49	1302.57	332.783	460.877	376.1	389.92	466.092	350.4	290.188	368.893	300.246	320.46	355.408	325.371
aco-chrX_353716-3p	aga-chrX_353716-3p	Biryukova I. 2014			GUCGACAGAGAGAUAAAUCACU	22	12	10	0	2	9	33	745	499	634	1579	1480	1500	2146	1371	1474	1476.37	1809.15	0	1978.5	820.497	1216.9	1709.81	1179.37	1806.42	1565.2	752.514	851.547	669.664	757.908	951.739	740.894	697.565	796.733
aco-miR-315-5p	aga-miR-315-5p	miRBase	MIMAT0001521	ACOM042999	UUUUGAUUGUUGCUCAGAAAGC	22	1	3	0	0	55	59	1	2	0	1744	534	770	1281	969	1231	123.031	542.744	0	0	5014.15	1135.98	2.29505	4.72695	0	2.34067	831.149	307.247	343.761	494.053	568.116	523.652	582.566	558.111
aco-bantam-5p	aga-bantam-5p	miRBase			CCGGUUUUCAUUUUCGAUCUGACU	24	25	7	0	0	13	45	622	656	383	1874	1834	1444	2164	1380	1528	3075.78	1266.4	0	0	1185.16	1105.47	1427.52	1550.44	1091.26	1356.41	893.104	1055.23	644.663	864.332	959.722	745.758	723.12	809.533
aco-miR-N1044	aga-miR-N1044	mirdeep*			AAGCUACACCUGGUUGAACAUUU	23	2	0	2	1	17	22	43	10	23	32	29	40	41	28	29	246.062	0	1792.2	989.25	1549.83	915.468	98.6873	23.6347	65.5326	62.6182	15.2504	16.6857	17.8577	16.598	18.1833	15.1313	13.7241	15.6796
aco-miR-34-3p	aga-miR-34-3p	miRBase		ACOM043032	CAGCCACUAUCCGCCCUGCCGUC	23	3	4	0	2	13	22	1752	1848	1621	923	1294	1502	9458	8590	9687	369.093	723.659	0	1978.5	1185.16	851.283	4020.93	4367.7	4618.62	4335.75	439.88	744.528	670.557	618.322	4194.57	4642.07	4584.34	4473.66
aco-miR-278-3p	aga-miR-278-3p	miRBase	MIMAT0001511	ACOM043008	UCGGUGGGACUUUCGUCCGUUU	22	7	13	0	0	10	30	84	38	61	2166	1720	2756	4914	3535	3420	861.217	2351.89	0	0	911.664	824.954	192.784	89.812	173.804	152.133	1032.26	989.636	1230.4	1084.1	2179.33	1910.33	1618.5	1902.72
aco-miR-12-5p	aga-miR-12-5p	miRBase	MIMAT0005527		UGAGUAUUACAUCAGGUACUGGU	23	7	0	1	2	1	11	2406	1509	2270	1509	960	1419	1077	642	836	861.217	0	896.101	1978.5	91.1664	765.397	5521.9	3566.48	6467.78	5185.39	719.154	552.355	633.502	635.004	477.643	346.939	395.634	406.739
aco-miR-N951	aga-miR-N951	mirdeep*			UGCCGCUCCCCCAAUCACACGU	22	1	0	4	0	1	6	351	265	297	222	215	180	317	443	465	123.031	0	3584.4	0	91.1664	759.72	805.564	626.32	846.225	759.37	105.8	123.704	80.3597	103.288	140.588	239.399	220.059	200.015
aco-miR-12-3p	aga-miR-12-3p	miRBase			CAGUACUUGUGUUAUACUCUCC	22	8	1	1	1	7	18	2142	2426	1943	1358	1033	1111	724	695	807	984.248	180.915	896.101	989.25	638.164	737.736	4916	5733.79	5536.08	5395.29	647.191	594.357	495.998	579.182	321.09	375.581	381.91	359.527
aco-miR-285-3p	aga-miR-285-3p	Biryukova I. 2014	MIMAT0041520		UAGCACCAUUCGAAAUCAGUAC	22	1	1	1	2	3	8	6	5	2	3382	5000	5439	4244	4649	5072	123.031	180.915	896.101	1978.5	273.499	690.409	13.7703	11.8174	5.69849	10.4287	1611.78	2876.85	2428.2	2305.61	1882.19	2512.34	2400.3	2264.94
aco-miR-100-3p	aga-miR-100-3p	miRBase		ACOM042969	CAAGAACGGAUAUAUGGGAUUCU	23	11	1	0	0	17	29	1201	1205	850	3670	4229	4025	3663	3352	3586	1353.34	180.915	0	0	1549.83	616.817	2756.36	2847.99	2421.86	2675.4	1749.04	2433.24	1796.93	1993.07	1624.52	1811.43	1697.06	1711.01
aco-miR-970-3p	aga-miR-970-3p	miRBase	MIMAT0010105		UCAUAAGACACACGCGGCUAU	21	0	4	0	2	4	10	1007	478	798	2222	2312	2915	5108	3417	3517	0	723.659	0	1978.5	364.665	613.365	2311.12	1129.74	2273.7	1904.85	1058.95	1330.25	1301.38	1230.2	2265.37	1846.56	1664.41	1925.45
aco-miR-2-1-5p	aga-miR-2-1-5p	miRBase		ACOM043018, ACOM043021	CUCUCAAAGUGGCUGUGAAAUG	22	2	1	0	0	26	29	1168	1601	1046	2525	2508	1542	1727	2463	2313	246.062	180.915	0	0	2370.33	559.46	2680.62	3783.92	2980.31	3148.28	1203.36	1443.03	688.415	1111.6	765.915	1331.02	1094.62	1063.85
aco-miR-980-5p	aga-miR-980-5p	Castellano L. 2015			CGGUCGUUCAUUAGGUCAUCUAGC	24	16	1	0	0	7	24	94	204	105	851	589	349	184	293	203	1968.5	180.915	0	0	638.164	557.515	215.735	482.149	299.171	332.351	405.567	338.893	155.809	300.089	81.603	158.338	96.069	112.003
aco-miR-981-3p	aga-miR-981-3p	miRBase	MIMAT0007857	ACOM042922	UUCGUUGUCGACGAAACCUG	20	1	2	0	1	8	12	25	11	3	3400	1825	2235	5050	4206	4601	123.031	361.829	0	989.25	729.331	440.688	57.3763	25.9982	8.54773	30.6408	1620.36	1050.05	997.8	1222.74	2239.65	2272.94	2177.41	2230
aco-miR-965-1-5p	aga-miR-965-1-5p	miRBase	MIMAT0037353	ACOM042972	AGGGGAAUGCUGUACACUCUAUG	23	3	1	0	1	3	8	97	117	73	680	632	448	466	445	471	369.093	180.915	0	989.25	273.499	362.551	222.62	276.526	207.995	235.714	324.072	363.634	200.006	295.904	206.668	240.48	222.899	223.349
aco-miR-190-5p	aga-miR-190-5p	miRBase	MIMAT0010100	ACOM043036	AGAUAUGUUUGAUAUUCUUGGUUG	24	2	8	0	0	1	11	39	17	13	1569	966	1803	1729	1528	1702	246.062	1447.32	0	0	91.1664	356.909	89.5071	40.1791	37.0402	55.5754	747.748	555.807	804.936	702.831	766.802	825.737	805.465	799.335
aco-miR-31-5p	aga-miR-31-5p	Biryukova I. 2014	MIMAT0041568		UGGCAAGAUGUUGGCAUAGCU	21	2	4	0	0	4	10	61	23	43	1364	1494	1718	1658	1038	1195	246.062	723.659	0	0	364.665	266.877	139.998	54.3599	122.517	105.625	650.05	859.602	766.989	758.88	735.314	560.939	565.529	620.594
aco-miR-996-3p	aga-miR-996-3p	miRBase	MIMAT0005528	ACOM042993	UGACUAGAUUACAUGCUCGUCU	22	4	3	0	0	3	10	66	82	57	355	534	522	349	300	336	492.124	542.744	0	0	273.499	261.673	151.474	193.805	162.407	169.228	169.185	307.247	233.043	236.492	154.78	162.121	159.011	158.637
aco-miR-2c-5p	aga-miR-2c-5p	Castellano L. 2015	MIMAT0041578		GCUCAUCAAUUGGUUGUGGCU	21	1	0	0	1	1	3	65	57	47	264	157	114	124	144	140	123.031	0	0	989.25	91.1664	240.689	149.178	134.718	133.914	139.27	125.816	90.333	50.8945	89.0146	54.9933	77.8182	66.2545	66.3553
aco-miR-1889-5p	aga-miR-1889-5p	miRBase			CAAUCUCAAAUUGUAAUAGUGUGU	24	6	2	0	0	1	9	571	437	553	287	156	303	217	160	129	738.186	361.829	0	0	91.1664	238.236	1310.48	1032.84	1575.63	1306.32	136.777	89.7577	135.272	120.602	96.2383	86.4647	61.0488	81.2506
aco-miR-210-3p	aga-miR-210-3p	miRBase	MIMAT0001505	ACOM042933	UUGUGCGUGUGACAACGGCUA	21	1	4	0	0	2	7	1	2	0	2457	1974	2622	4612	2207	2413	123.031	723.659	0	0	182.333	205.805	2.29505	4.72695	0	2.34067	1170.95	1135.78	1170.57	1159.1	2045.4	1192.67	1141.94	1460
aco-miR-219-3p	aga-miR-219-3p	miRBase		ACOM043029	AGAGUUGUGACUGGACAUCCGUG	23	1	1	0	0	4	6	0	0	0	238	76	82	213	224	253	123.031	180.915	0	0	364.665	133.722	0	0	0	0	113.425	43.7281	36.6083	64.5872	94.4643	121.051	119.731	111.749
aco-miR-13b-3p	aga-miR-13b-3p	miRBase	MIMAT0001502	ACOM043020	UAUCACAGCCAUUUUGACGAGU	22	2	1	0	0	2	5	137	84	112	1212	651	871	1055	555	588	246.062	180.915	0	0	182.333	121.862	314.422	198.532	319.115	277.356	577.611	374.566	388.852	447.009	467.887	299.924	278.269	348.693
aco-miR-278-5p	aga-miR-278-5p	miRBase		ACOM043008	ACGGACGAUAGUCUUCAACGACC	23	1	1	0	0	1	3	2	4	1	324	121	113	284	228	269	123.031	180.915	0	0	91.1664	79.0224	4.59011	9.45389	2.84924	5.63108	154.411	69.6197	50.448	91.4928	125.952	123.212	127.303	125.489

## Sheet: aco_G_147
An. coluzzii ID	An. gambiae ID	source	miRBase ID	VectorBase ID	seq	length	AgSal1 counts	AgSal2 counts	S1 counts	S2 counts	S3 counts	G1 counts	G2 counts	G3 counts	F1 counts	F2 counts	F3 counts	M1 counts	M2 counts	M3 counts	AgSal1 cpm	AgSal2 cpm	S1 cpm	S2 cpm	S3 cpm	S mean cpm	G1 cpm	G2 cpm	G3 cpm	G mean cpm	F1 cpm	F2 cpm	F3 cpm	F mean cpm	M1 cpm	M2 cpm	M3 cpm	M mean cpm
aco-miR-100-5p	aga-miR-100-5p	miRBase	MIMAT0001498	ACOM042969	AACCCGUAGAUCCGAACUUGUG	22	856	197	95	59	1034	57118	105210	51459	194788	141452	116551	237721	190806	232619	105315	35640.2	85129.6	58365.7	94266	75743.2	131089	248661	146619	175456	92831.4	81387.2	52033.4	75417.3	105428	103112	110086	106209
aco-miR-263a-5p	aga-miR-263a-5p	miRBase	MIMAT0001507	ACOM042976	UGUAAUGGCACUGGAAGAAUUCAC	24	965	186	339	96	2127	42240	90961	40671	39423	39644	30491	45209	49954	54647	118725	33650.1	303778	94968	193911	149006	96943.1	214984	115882	142603	18788.1	22810	13612.5	18403.5	20049.9	26995.3	25861.5	24302.3
aco-miR-8-5p	aga-miR-8-5p	miRBase		ACOM043017	CAUCUUACCGGGCAGCAUUAGA	22	260	28	25	20	173	36758	38897	24868	40991	63103	47827	46468	53747	63710	31988.1	5065.61	22402.5	19785	15771.8	19002.6	84361.6	91932	70855	82382.9	19535.3	36307.5	21352	25731.6	20608.3	29045.1	30150.5	26601.3
aco-miR-375-3p	aga-miR-375-3p	miRBase	MIMAT0007860		UUUGUUCGUUUGGCUCGAGUUA	22	1	0	6	5	4	22005	24852	19137	1155	888	1058	2063	1298	1746	123.031	0	5376.6	4946.25	364.665	2162.11	50502.6	58737	54526	54588.6	550.446	510.928	472.336	511.237	914.929	701.445	826.288	814.22
aco-miR-281-5p	aga-miR-281-5p	miRBase		ACOM043005	AAGAGAGCUAUCCGUCGACAGU	22	9	36	15	11	40	19425	21036	18830	20757	33410	26937	21442	17252	20730	1107.28	6512.93	13441.5	10881.7	3646.65	7118.02	44581.4	49718	53651.3	49316.9	9892.3	19223.1	12025.8	13713.7	9509.41	9323.05	9810.39	9547.62
aco-miR-281-3p	aga-miR-281-3p	miRBase	MIMAT0001513	ACOM043005	UGUCAUGGAAUUGCUCUCUUUAU	23	2	17	14	15	57	19334	17347	17504	55033	60302	53175	47068	27507	37529	246.062	3075.55	12545.4	14838.7	5196.48	7180.45	44372.6	40999.2	49873.2	45081.6	26227.4	34695.9	23739.6	28221	20874.4	14864.9	17760.5	17833.2
aco-miR-125-5p	aga-miR-125-5p	miRBase	MIMAT0001500	ACOM042968	UCCCUGAGACCCUAACUUGUGA	22	46	17	18	13	130	17635	15415	16125	12535	15101	15672	23765	29353	27349	5659.43	3075.55	16129.8	12860.2	11851.6	9915.33	40473.3	36432.9	45944.1	40950.1	5973.89	8688.66	6996.65	7219.73	10539.6	15862.5	12942.8	13115
aco-miR-276-3p	aga-miR-276-3p	miRBase	MIMAT0006782	ACOM043000	UAGGAACUUCAUACCGUGCUCU	22	1912	776	187	152	1264	20574	16393	12403	626895	397189	356656	860168	514701	612914	235235	140390	167571	150366	115234	161759	47218.4	38744.4	35339.2	40434	298763	228530	159226	228840	381480	278147	290059	316562
aco-miR-34-5p	aga-miR-34-5p	miRBase	MIMAT0005526	ACOM043032	UGGCAGUGUGGUUAGCUGGU	20	195	103	18	15	94	20343	11376	16553	33146	49013	38166	78456	59893	55821	23991.1	18634.2	16129.8	14838.7	8569.64	16432.7	46688.3	26886.9	47163.5	40246.2	15796.6	28200.6	17038.9	20345.4	34794.8	32366.4	26417.1	31192.8
aco-miR-317-3p	aga-miR-317-3p	miRBase	MIMAT0001522	ACOM043031	UGAACACAUCUGGUGGUAUCUCAGU	25	58	26	10	10	29	17068	8683	14657	13513	19594	19026	24496	24551	21309	7135.8	4703.78	8961.01	9892.5	2643.82	6667.38	39172	20522	41761.4	33818.5	6439.98	11273.8	8494.02	8735.93	10863.8	13267.5	10084.4	11405.2
aco-miR-306-5p	aga-miR-306-5p	miRBase	MIMAT0005530		UCAGGUACUGGAUGACUCUCAG	22	20	22	15	10	107	11832	16536	9515	50360	55587	42897	38117	39051	44062	2460.62	3980.12	13441.5	9892.5	9754.8	7905.91	27155.1	39082.4	27110.6	31116	24000.4	31983.1	19151.1	25044.8	16904.7	21103.3	20852.2	19620.1
aco-miR-184-3p	aga-miR-184-3p	miRBase	MIMAT0001504	ACOM042998	UGGACGGAGAACUGAUAAGGG	21	540	390	67	83	605	12239	15068	7316	146582	126468	86033	163630	157572	195491	66436.8	70556.7	60038.7	82107.7	55155.6	66859.1	28089.2	35612.8	20845.1	28182.3	69857.5	72765.8	38408.8	60344.1	72569	85152.6	92515.4	83412.3
aco-let-7-5p	aga-let-7-5p	miRBase	MIMAT0001495		UGAGGUAGUUGGUUGUAUAGU	21	133	49	39	11	453	7991	13554	7217	37675	22413	25708	56652	39841	49339	16363.1	8864.82	34947.9	10881.7	41298.4	22471.2	18339.8	32034.5	20563	23645.8	17955	12895.8	11477.2	14109.3	25124.8	21530.2	23349.5	23334.9
aco-miR-14-3p	aga-miR-14-3p	miRBase	MIMAT0001503	ACOM042951	UCAGUCUUUUUCUCUCUCCUA	21	140	41	10	9	141	8650	4299	7858	23559	46273	62759	65200	46340	48917	17224.3	7417.5	8961.01	8903.25	12854.5	11072.1	19852.2	10160.6	22389.4	17467.4	11227.7	26624.1	28018.3	21956.7	28915.8	25042.3	23149.8	25702.6
aco-miR-2945-3p	aga-miR-2945-3p	Biryukova I. 2014	MIMAT0041516	ACOM042970	UGACUAGAGGCAGACUCGUUUGG	23	62	24	2	6	22	8065	6001	6342	8314	11232	10275	15334	14030	14021	7627.93	4341.95	1792.2	5935.5	2005.66	4340.65	18509.6	14183.2	18069.9	16920.9	3962.26	6462.55	4587.2	5004	6800.54	7581.87	6635.38	7005.93
aco-miR-8-3p	aga-miR-8-3p	miRBase	MIMAT0001525	ACOM043017	UAAUACUGUCAGGUAAAGAUGUC	23	576	148	12	12	64	9900	3992	5492	57789	56067	59554	69909	39326	47935	70865.9	26775.4	10753.2	11871	5834.65	25220	22721	9434.99	15648	15934.7	27540.9	32259.2	26587.5	28795.9	31004.2	21251.9	22685.1	24980.4
aco-miR-275-3p	aga-miR-275-3p	miRBase	MIMAT0001508	ACOM042960	UCAGGUACCUGAAGUAGCGCGCG	23	11	6	6	6	57	6159	4266	5852	19042	18992	22809	22276	22272	24676	1353.34	1085.49	5376.6	5935.5	5196.48	3789.48	14135.2	10082.6	16673.8	13630.5	9074.97	10927.4	10182.9	10061.8	9879.28	12035.9	11677.8	11197.7
aco-miR-2b-3p	aga-miR-2b-3p	Biryukova I. 2014	MIMAT0041565	ACOM043018, ACOM043021	UAUCACAGCCAGCUUUGAAGA	21	12	9	2	3	21	6383	3553	4941	13925	20384	21297	5816	8558	7960	1476.37	1628.23	1792.2	2967.75	1914.49	1955.81	14649.3	8397.42	14078.1	12375	6636.33	11728.3	9507.89	9290.85	2579.36	4624.78	3767.04	3657.06
aco-bantam-3p	aga-bantam-3p	miRBase	MIMAT0001494		UGAGAUCACUUUGAAAGCUGAU	22	379	110	8	12	216	4899	6849	3189	24276	22837	19047	20271	14318	18856	46628.8	19900.6	7168.8	11871	19691.9	21052.2	11243.5	16187.4	9086.24	12172.4	11569.4	13139.7	8503.4	11070.8	8990.07	7737.51	8923.53	8550.37
aco-miR-10-5p	aga-miR-10-5p	miRBase	MIMAT0001497	ACOM042944	ACCCUGUAGAUCCGAAUUUGU	21	58	54	11	13	332	3451	4960	3370	56352	31845	25926	72002	42548	52613	7135.8	9769.39	9857.11	12860.2	30267.2	13978	7920.23	11722.8	9601.95	9748.34	26856	18322.6	11574.5	18917.7	31932.5	22993.1	24898.9	26608.2
aco-miR-283-5p	aga-miR-283-5p	miRBase	MIMAT0001515	ACOM043027	UAAAUAUCAGCUGGUAAUUCU	21	10	7	1	3	5	3886	2999	3413	3376	4159	4279	1889	1806	2110	1230.31	1266.4	896.101	2967.75	455.832	1363.28	8918.58	7088.06	9724.47	8577.03	1608.92	2392.96	1910.33	1970.74	837.761	975.97	998.549	937.427
aco-miR-11-3p	aga-miR-11-3p	miRBase	MIMAT0007856	ACOM042991	CAUCACAGUCUGAGUUCUUGCU	22	11	1	7	1	26	3026	2216	2319	6048	8681	7933	8299	4959	5848	1353.34	180.915	6272.7	989.25	2370.33	2233.31	6944.83	5237.46	6607.4	6263.23	2882.33	4994.78	3541.63	3806.25	3680.56	2679.86	2767.54	3042.66
aco-miR-9b-5p	aga-miR-9b-5p	miRBase	MIMAT0001529		ACUUUGGUGAUUUUAGCUGUAUG	23	24	4	3	1	14	2295	3525	1784	8058	12242	10125	3567	2639	3439	2952.75	723.659	2688.3	989.25	1276.33	1726.06	5267.15	8331.24	5083.05	6227.15	3840.25	7043.67	4520.23	5134.72	1581.94	1426.13	1627.49	1545.19
aco-miR-9c-5p	aga-miR-9c-5p	miRBase	MIMAT0001530		UCUUUGGUAUUCUAGCUGUAGA	22	30	15	3	3	19	1993	3492	1536	10848	9982	8041	5248	3514	5378	3690.93	2713.72	2688.3	2967.75	1732.16	2758.57	4574.04	8253.25	4376.44	5734.58	5169.9	5743.34	3589.85	4834.36	2327.46	1898.98	2545.12	2257.19
aco-miR-12-3p	aga-miR-12-3p	miRBase			CAGUACUUGUGUUAUACUCUCC	22	8	1	1	1	7	2142	2426	1943	1358	1033	1111	724	695	807	984.248	180.915	896.101	989.25	638.164	737.736	4916	5733.79	5536.08	5395.29	647.191	594.357	495.998	579.182	321.09	375.581	381.91	359.527
aco-chr2R_79712-3p	aga-chr2R_79712-3p	Biryukova I. 2014		ACOM042966	UGUUAACUGUAAGACUGUGUCU	22	10	34	13	8	116	2131	2666	1725	34540	12761	12945	31700	14834	19558	1230.31	6151.1	11649.3	7914	10575.3	7504	4890.76	6301.02	4914.95	5368.91	16461	7342.29	5779.2	9860.81	14058.8	8016.35	9255.75	10443.6
aco-miR-12-5p	aga-miR-12-5p	miRBase	MIMAT0005527		UGAGUAUUACAUCAGGUACUGGU	23	7	0	1	2	1	2406	1509	2270	1509	960	1419	1077	642	836	861.217	0	896.101	1978.5	91.1664	765.397	5521.9	3566.48	6467.78	5185.39	719.154	552.355	633.502	635.004	477.643	346.939	395.634	406.739
aco-miR-34-3p	aga-miR-34-3p	miRBase		ACOM043032	CAGCCACUAUCCGCCCUGCCGUC	23	3	4	0	2	13	1752	1848	1621	923	1294	1502	9458	8590	9687	369.093	723.659	0	1978.5	1185.16	851.283	4020.93	4367.7	4618.62	4335.75	439.88	744.528	670.557	618.322	4194.57	4642.07	4584.34	4473.66
aco-miR-9a-5p	aga-miR-9a-5p	miRBase	MIMAT0001526	ACOM043004	UCUUUGGUUAUCUAGCUGUAUGA	23	79	16	8	3	63	1482	2391	1067	13192	9956	12636	13175	8974	11787	9719.45	2894.64	7168.8	2967.75	5743.48	5698.82	3401.27	5651.07	3040.14	4030.83	6287	5728.38	5641.25	5885.54	5843.04	4849.59	5578.15	5423.59
aco-chr2R_93879-5p	aga-chr2R_93879-5p	Biryukova I. 2014		ACOM043034	CUAAGUACUAGUGCCGCAGGAG	22	11	12	6	5	18	2297	942	1399	12867	13843	19226	39711	33053	35166	1353.34	2170.98	5376.6	4946.25	1640.99	3097.63	5271.74	2226.39	3986.09	3828.07	6132.11	7964.84	8583.31	7560.09	17611.6	17862	16642.2	17371.9
aco-miR-1-3p	aga-miR-1-3p	miRBase	MIMAT0001496	ACOM042967	UGGAAUGUAAAGAAGUAUGGAG	22	569	72	73	166	935	2230	1656	461	304317	176093	201531	212700	176857	250876	70004.7	13025.9	65415.3	164215	85240.5	79580.4	5117.97	3913.91	1313.5	3448.46	145030	101319	89972.1	112107	94331.3	95574.2	118726	102877
aco-miR-2-1-5p	aga-miR-2-1-5p	miRBase		ACOM043018, ACOM043021	CUCUCAAAGUGGCUGUGAAAUG	22	2	1	0	0	26	1168	1601	1046	2525	2508	1542	1727	2463	2313	246.062	180.915	0	0	2370.33	559.46	2680.62	3783.92	2980.31	3148.28	1203.36	1443.03	688.415	1111.6	765.915	1331.02	1094.62	1063.85
aco-miR-100-3p	aga-miR-100-3p	miRBase		ACOM042969	CAAGAACGGAUAUAUGGGAUUCU	23	11	1	0	0	17	1201	1205	850	3670	4229	4025	3663	3352	3586	1353.34	180.915	0	0	1549.83	616.817	2756.36	2847.99	2421.86	2675.4	1749.04	2433.24	1796.93	1993.07	1624.52	1811.43	1697.06	1711.01
aco-miR-970-3p	aga-miR-970-3p	miRBase	MIMAT0010105		UCAUAAGACACACGCGGCUAU	21	0	4	0	2	4	1007	478	798	2222	2312	2915	5108	3417	3517	0	723.659	0	1978.5	364.665	613.365	2311.12	1129.74	2273.7	1904.85	1058.95	1330.25	1301.38	1230.2	2265.37	1846.56	1664.41	1925.45
aco-miR-305-5p	aga-miR-305-5p	miRBase	MIMAT0001518	ACOM042930	AUUGUACUUCAUCAGGUGCUCUG	23	15	11	1	5	35	1024	485	771	14529	8669	12793	10771	9264	10092	1845.47	1990.06	896.101	4946.25	3190.82	2573.74	2350.13	1146.28	2196.77	1897.73	6924.18	4987.88	5711.34	5874.47	4776.88	5006.3	4776	4853.06
aco-miR-277-3p	aga-miR-277-3p	miRBase	MIMAT0001510	ACOM043030, ACOM043001	UAAAUGCACUAUCUGGUACGACA	23	47	8	4	8	31	898	560	733	20493	23183	37353	37012	31923	35307	5782.46	1447.32	3584.4	7914	2826.16	4310.87	2060.96	1323.55	2088.5	1824.33	9766.48	13338.8	16676	13260.4	16414.6	17251.3	16708.9	16791.6
aco-miR-10-3p	aga-miR-10-3p	miRBase		ACOM042944	CAAAUUCGGUUCUAGAGAGGUUU	23	21	16	1	1	40	557	944	520	3968	5287	4151	7034	5211	5756	2583.65	2894.64	896.101	989.25	3646.65	2202.06	1278.34	2231.12	1481.61	1663.69	1891.06	3041.98	1853.18	2262.07	3119.54	2816.05	2724	2886.53
aco-chrX_353716-3p	aga-chrX_353716-3p	Biryukova I. 2014			GUCGACAGAGAGAUAAAUCACU	22	12	10	0	2	9	745	499	634	1579	1480	1500	2146	1371	1474	1476.37	1809.15	0	1978.5	820.497	1216.9	1709.81	1179.37	1806.42	1565.2	752.514	851.547	669.664	757.908	951.739	740.894	697.565	796.733
aco-miR-279-3p	aga-miR-279-3p	miRBase	MIMAT0001512	ACOM042994	UGACUAGAUCCACACUCAUUAA	22	28	19	2	1	35	739	503	495	3204	5289	5494	3278	2959	3351	3444.87	3437.38	1792.2	989.25	3190.82	2570.9	1696.04	1188.83	1410.38	1431.75	1526.95	3043.13	2452.76	2340.95	1453.77	1599.06	1585.85	1546.23
aco-miR-N96	aga-miR-N96	mirdeep*			UUGCAUCAUGGCAAACACGGACU	23	20	5	68	54	1928	678	300	651	687	962	1313	601	480	472	2460.62	904.573	60934.8	53419.5	175769	58697.7	1556.05	709.042	1854.86	1373.32	327.408	553.506	586.179	489.031	266.54	259.394	223.372	249.769
aco-bantam-5p	aga-bantam-5p	miRBase			CCGGUUUUCAUUUUCGAUCUGACU	24	25	7	0	0	13	622	656	383	1874	1834	1444	2164	1380	1528	3075.78	1266.4	0	0	1185.16	1105.47	1427.52	1550.44	1091.26	1356.41	893.104	1055.23	644.663	864.332	959.722	745.758	723.12	809.533
aco-miR-1889-5p	aga-miR-1889-5p	miRBase			CAAUCUCAAAUUGUAAUAGUGUGU	24	6	2	0	0	1	571	437	553	287	156	303	217	160	129	738.186	361.829	0	0	91.1664	238.236	1310.48	1032.84	1575.63	1306.32	136.777	89.7577	135.272	120.602	96.2383	86.4647	61.0488	81.2506
aco-aae-miR-71-5p	aae-miR-71-5p	MapMI		ACOM043019	AGAAAGACAUGGGUAGUGAGAU	22	21	18	1	1	15	625	464	400	5700	6316	5601	7298	6058	7070	2583.65	3256.46	896.101	989.25	1367.5	1818.59	1434.41	1096.65	1139.7	1223.59	2716.49	3634.03	2500.53	2950.35	3236.62	3273.77	3345.85	3285.41
aco-miR-N56	aga-miR-N56	mirdeep*			UACUUCAUAAGAUCGUACUGACC	23	47	9	19	12	396	538	212	412	485	464	677	199	309	249	5782.46	1628.23	17025.9	11871	36101.9	14481.9	1234.74	501.056	1173.89	969.895	231.14	266.971	302.242	266.784	88.2554	166.985	117.838	124.36
aco-miR-927-5p	aga-miR-927-5p	miRBase	MIMAT0010102	ACOM042959	UUUAGAAUUCCUACGCUUUACC	22	5	14	4	1	11	376	499	199	3560	3106	2853	4304	4729	5226	615.155	2532.81	3584.4	989.25	1002.83	1744.89	862.94	1179.37	567	869.771	1696.61	1787.1	1273.7	1585.8	1908.8	2555.57	2473.18	2312.52
aco-chrX_353716-5p	aga-chrX_353716-5p	Biryukova I. 2014			UGGUUUAUCUAGUCUGUCGAAACA	24	11	2	3	2	27	235	573	213	1041	980	855	1077	1041	1292	1353.34	361.829	2688.3	1978.5	2461.49	1768.69	539.338	1354.27	606.889	833.499	496.116	563.862	381.709	480.562	477.643	562.561	611.434	550.546
aco-miR-N951	aga-miR-N951	mirdeep*			UGCCGCUCCCCCAAUCACACGU	22	1	0	4	0	1	351	265	297	222	215	180	317	443	465	123.031	0	3584.4	0	91.1664	759.72	805.564	626.32	846.225	759.37	105.8	123.704	80.3597	103.288	140.588	239.399	220.059	200.015
aco-miR-7-5p	aga-miR-7-5p	miRBase	MIMAT0001523	ACOM042942	UGGAAGACUAGUGAUUUUGUUGU	23	2165	483	326	29	595	290	412	169	36916	16263	18522	44188	23699	31453	266362	87381.8	292129	28688.2	54244	145761	665.565	973.751	481.522	706.946	17593.3	9357.24	8269.01	11739.8	19597.1	12807	14885	15763.1
aco-miR-317-5p	aga-miR-317-5p	miRBase		ACOM043031	UGGGAUACUCCUUGUGCUCGCU	22	6	3	1	3	127	331	150	310	823	504	688	869	849	792	738.186	542.744	896.101	2967.75	11578.1	3344.58	759.663	354.521	883.266	665.816	392.222	289.986	307.153	329.787	385.397	458.803	374.811	406.337
aco-miR-988-3p	aga-miR-988-3p	miRBase	MIMAT0010104		CCCCUUGUUGCAAACCUCACGC	22	0	0	0	0	2	314	192	244	151	248	241	217	277	264	0	0	0	0	182.333	36.4665	720.647	453.787	695.215	623.216	71.963	142.692	107.593	107.416	96.2383	149.692	124.937	123.622
aco-miR-263b-5p	aga-miR-263b-5p	miRBase	MIMAT0010111	ACOM043003	CUUGGCACUGGGAGAAUUCAC	21	186	48	125	17	790	384	222	140	18167	19742	18854	43437	55030	58083	22883.8	8683.91	112013	16817.2	72021.4	46483.8	881.3	524.691	398.894	601.629	8657.96	11358.9	8417.23	9478.05	19264.1	29738.4	27487.6	25496.7
aco-miR-998-3p	aga-miR-998-3p	Biryukova I. 2014	MIMAT0041500		UAGCACCAUGAGAUUCAGCUC	21	0	1	0	1	0	275	126	256	335	706	626	248	243	279	0	180.915	0	989.25	0	234.033	631.14	297.798	729.406	552.781	159.653	406.211	279.473	281.779	109.987	131.318	132.036	124.447
aco-miR-375-5p	aga-miR-375-5p	miRBase			ACUUAAGCCACGCGUACAGAAACU	24	0	0	0	0	0	248	105	263	2	3	8	4	7	7	0	0	0	0	0	0	569.173	248.165	749.351	522.23	0.953153	1.72611	3.57154	2.0836	1.77398	3.78283	3.31272	2.95651
aco-miR-1889-3p	aga-miR-1889-3p	miRBase	MIMAT0007859		ACACAUUACAGAUUGGGAUUA	21	0	0	0	0	0	251	155	219	79	82	101	50	54	59	0	0	0	0	0	0	576.058	366.338	623.984	522.127	37.6495	47.1803	45.0907	43.3069	22.1747	29.1818	27.9215	26.426
aco-miR-2-2-3p	aga-miR-2-2-3p	miRBase	MIMAT0009202	ACOM043018	UAUCACAGCCAGCUUUGAUGAGC	23	1	0	0	0	1	286	63	211	1090	802	1356	893	675	702	123.031	0	0	0	91.1664	42.8395	656.385	148.899	601.19	468.825	519.468	461.446	605.376	528.764	396.04	364.773	332.219	364.344
aco-miR-2945-5p	aga-miR-2945-5p	Biryukova I. 2014	MIMAT0041515	ACOM042970	AGCGAGUCUGCACUCUGGAAUAACAUG	27	1	1	0	0	0	182	175	123	191	149	167	229	277	311	123.031	180.915	0	0	0	60.7891	417.7	413.608	350.457	393.922	91.0261	85.7301	74.5559	83.7707	101.56	149.692	147.18	132.811
aco-miR-11-5p	aga-miR-11-5p	miRBase		ACOM042991	CAAGAACUUGGAACUGUGAUCUGUG	25	8	1	2	0	39	145	195	132	978	609	650	677	593	751	984.248	180.915	1792.2	0	3555.49	1302.57	332.783	460.877	376.1	389.92	466.092	350.4	290.188	368.893	300.246	320.46	355.408	325.371
aco-miR-305-3p	aga-miR-305-3p	miRBase		ACOM042930	CGGCACAUGUUGGAGUACACUCU	23	0	0	0	0	6	162	98	170	1139	808	644	1864	1136	1227	0	0	0	0	546.998	109.4	371.799	231.62	484.371	362.597	542.821	464.899	287.509	431.743	826.674	613.899	580.673	673.749
aco-aae-miR-71-3p	aae-miR-71-3p	MapMI		ACOM043019	UCUCACUACCUUGUCUUUCAUG	22	0	0	0	2	0	186	114	110	987	1090	1423	1269	928	1262	0	0	0	1978.5	0	395.7	426.88	269.436	313.417	336.578	470.381	627.153	635.288	577.607	562.794	501.495	597.237	553.842
aco-miR-980-5p	aga-miR-980-5p	Castellano L. 2015			CGGUCGUUCAUUAGGUCAUCUAGC	24	16	1	0	0	7	94	204	105	851	589	349	184	293	203	1968.5	180.915	0	0	638.164	557.515	215.735	482.149	299.171	332.351	405.567	338.893	155.809	300.089	81.603	158.338	96.069	112.003
aco-miR-13b-3p	aga-miR-13b-3p	miRBase	MIMAT0001502	ACOM043020	UAUCACAGCCAUUUUGACGAGU	22	2	1	0	0	2	137	84	112	1212	651	871	1055	555	588	246.062	180.915	0	0	182.333	121.862	314.422	198.532	319.115	277.356	577.611	374.566	388.852	447.009	467.887	299.924	278.269	348.693
aco-miR-275-5p	aga-miR-275-5p	miRBase		ACOM042960	CGCGCUAAGCAGGAACCGGGACU	23	2	1	0	4	26	86	120	122	123	174	86	358	284	251	246.062	180.915	0	3957	2370.33	1350.86	197.375	283.617	347.608	276.2	58.6189	100.114	38.3941	65.7091	158.771	153.475	118.785	143.677
aco-miR-N135	aga-miR-N135	mirdeep*			UCGGACACACACACCCUUCGGA	22	1	0	0	0	1	87	157	80	13	18	10	23	22	22	123.031	0	0	0	91.1664	42.8395	199.67	371.065	227.94	266.225	6.19549	10.3567	4.46443	7.00552	10.2004	11.8889	10.4114	10.8336
aco-miR-2796-3p	aga-miR-2796-3p	Biryukova I. 2014	MIMAT0041534		GUAGGCCGGCGGAAACUACUUGC	23	7	18	5	3	21	178	104	46	9121	10223	8800	16830	18872	18550	861.217	3256.46	4480.5	2967.75	1914.49	2696.09	408.52	245.801	131.065	261.795	4346.85	5882	3928.7	4719.18	7464.01	10198.5	8778.72	8813.74
aco-miR-9c-3p	aga-miR-9c-3p	miRBase			UAAAGCUUUAGUACCAGAGGUC	22	0	0	0	0	0	85	109	97	456	719	576	207	176	212	0	0	0	0	0	0	195.08	257.619	276.377	243.025	217.319	413.691	257.151	296.054	91.8033	95.1111	100.328	95.7475
aco-miR-965-5p	aga-miR-965-5p	miRBase		ACOM042972	AGGGGAAUGCUGUACACUCUAUG	23	3	1	0	1	3	97	117	73	680	632	448	466	445	471	369.093	180.915	0	989.25	273.499	362.551	222.62	276.526	207.995	235.714	324.072	363.634	200.006	295.904	206.668	240.48	222.899	223.349
aco-miR-996-3p	aga-miR-996-3p	miRBase	MIMAT0005528	ACOM042993	UGACUAGAUUACAUGCUCGUCU	22	4	3	0	0	3	66	82	57	355	534	522	349	300	336	492.124	542.744	0	0	273.499	261.673	151.474	193.805	162.407	169.228	169.185	307.247	233.043	236.492	154.78	162.121	159.011	158.637
aco-miR-125-3p	aga-miR-125-3p	miRBase		ACOM042968	ACAAGUUUUGAUCUCCGGUAU	21	1	0	0	0	0	63	62	65	214	142	172	218	176	170	123.031	0	0	0	0	24.6062	144.588	146.535	185.201	158.775	101.987	81.7025	76.7882	86.826	96.6818	95.1111	80.4518	90.7482
aco-miR-278-3p	aga-miR-278-3p	miRBase	MIMAT0001511	ACOM043008	UCGGUGGGACUUUCGUCCGUUU	22	7	13	0	0	10	84	38	61	2166	1720	2756	4914	3535	3420	861.217	2351.89	0	0	911.664	824.954	192.784	89.812	173.804	152.133	1032.26	989.636	1230.4	1084.1	2179.33	1910.33	1618.5	1902.72
aco-miR-87-3p	aga-miR-87-3p	miRBase	MIMAT0007858		GGUGAGCAAAUAUUCAGGUGU	21	1	0	0	0	3	76	39	61	936	674	780	1129	675	744	123.031	0	0	0	273.499	79.306	174.424	92.1755	173.804	146.801	446.076	387.799	348.225	394.033	500.705	364.773	352.095	405.858
aco-miR-10365-5p	aga-miR-10365-5p	Biryukova I. 2014	MIMAT0041535		AUUAGAAUGUGGAAUCUGUUUUU	23	14	4	8	0	34	66	76	31	725	340	432	921	517	620	1722.43	723.659	7168.8	0	3099.66	2542.91	151.474	179.624	88.3266	139.808	345.518	195.626	192.863	244.669	408.458	279.389	293.413	327.087
aco-miR-2c-5p	aga-miR-2c-5p	Castellano L. 2015	MIMAT0041578		GCUCAUCAAUUGGUUGUGGCU	21	1	0	0	1	1	65	57	47	264	157	114	124	144	140	123.031	0	0	989.25	91.1664	240.689	149.178	134.718	133.914	139.27	125.816	90.333	50.8945	89.0146	54.9933	77.8182	66.2545	66.3553
aco-miR-N645	aga-miR-N645	mirdeep*			UAGAGCCGUCUAACUUUCCGAG	22	1	0	0	0	0	45	47	45	23	23	18	6	8	8	123.031	0	0	0	0	24.6062	103.277	111.083	128.216	114.192	10.9613	13.2335	8.03597	10.7436	2.66097	4.32323	3.78597	3.59006
aco-chr3R_160262-3p	aga-chr3R_160262-3p	Biryukova I. 2014			CUCGCUGGCUGUCCGCAAACU	21	1	0	0	0	0	32	62	38	23	23	25	47	30	36	123.031	0	0	0	0	24.6062	73.4417	146.535	108.271	109.416	10.9613	13.2335	11.1611	11.7853	20.8442	16.2121	17.0369	18.0311
aco-miR-31-5p	aga-miR-31-5p	Biryukova I. 2014	MIMAT0041568		UGGCAAGAUGUUGGCAUAGCU	21	2	4	0	0	4	61	23	43	1364	1494	1718	1658	1038	1195	246.062	723.659	0	0	364.665	266.877	139.998	54.3599	122.517	105.625	650.05	859.602	766.989	758.88	735.314	560.939	565.529	620.594
aco-miR-989-3p	aga-miR-989-3p	miRBase	MIMAT0005529		UGUGAUGUGACGUAGUGGUAC	21	12	18	2	7	57	15	68	31	69915	109548	52573	114	123	179	1476.37	3256.46	1792.2	6924.75	5196.48	3729.25	34.4258	160.716	88.3266	94.4895	33319.8	63030.6	23470.8	39940.4	50.5584	66.4697	84.7111	67.2464
aco-miR-10378-3p	aga-miR-10378-3p	Castellano L. 2015	MIMAT0041583		UCUAUCAUUUGAGUACCAUGA	21	0	0	0	0	0	53	26	29	261	238	355	278	249	240	0	0	0	0	0	0	121.638	61.4503	82.6281	88.5721	124.386	136.938	158.487	139.937	123.291	134.561	113.579	123.81
aco-miR-1890-3p	aga-miR-1890-3p	miRBase	MIMAT0007861		UGAAAUCUUUGAUUAGGUCU	20	12	5	0	0	0	33	21	35	655	489	889	668	617	751	1476.37	904.573	0	0	0	476.189	75.7368	49.6329	99.7235	75.0311	312.158	281.356	396.888	330.134	296.254	333.429	355.408	328.364
aco-miR-2-1-3p	aga-miR-2-1-3p	miRBase	MIMAT0009202	ACOM043018	UAUCACAGCCAGCUUUGAUGAGC	23	2	1	0	0	0	38	13	31	295	215	268	368	243	221	246.062	180.915	0	0	0	85.3954	87.212	30.7252	88.3266	68.7546	140.59	123.704	119.647	127.98	163.206	131.318	104.587	133.037
aco-miR-1175-5p	aga-miR-1175-5p	miRBase			AAGUGGAGUAGUGGUCUCAUCGCU	24	0	0	7	3	3	72	2	12	3552	4579	3907	2637	2196	2391	0	0	6272.7	2967.75	273.499	1902.79	165.244	4.72695	34.1909	68.0539	1692.8	2634.62	1744.25	2023.89	1169.49	1186.73	1131.53	1162.58
aco-miR-957-3p	aga-miR-957-3p	miRBase	MIMAT0010106		UGAAACCGUCCAAAACUGAGGC	22	2	14	1	3	6	42	24	17	4115	3186	3039	5194	4796	5773	246.062	2532.81	896.101	2967.75	546.998	1437.94	96.3922	56.7234	48.4371	67.1843	1961.11	1833.13	1356.74	1716.99	2303.51	2591.78	2732.05	2542.45
aco-miR-133	aga-miR-133	miRBase	MIMAT0001501	ACOM042982	UUGGUCCCCUUCAACCAGCUGU	22	0	5	3	3	4	45	3	28	3527	2751	3227	6437	4768	4782	0	904.573	2688.3	2967.75	364.665	1385.06	103.277	7.09042	79.7788	63.3822	1680.89	1582.84	1440.67	1568.13	2854.77	2576.65	2263.06	2564.83
aco-miR-137-3p	aga-miR-137-3p	miRBase	MIMAT0010107	ACOM043010	UAUUGCUUGAGAAUACACGUAG	22	0	2	0	0	0	46	24	9	758	649	878	865	837	960	0	361.829	0	0	0	72.3659	105.572	56.7234	25.6432	62.6463	361.245	373.415	391.977	375.546	383.623	452.318	454.316	430.086
aco-miR-N1044	aga-miR-N1044	mirdeep*			AAGCUACACCUGGUUGAACAUUU	23	2	0	2	1	17	43	10	23	32	29	40	41	28	29	246.062	0	1792.2	989.25	1549.83	915.468	98.6873	23.6347	65.5326	62.6182	15.2504	16.6857	17.8577	16.598	18.1833	15.1313	13.7241	15.6796
aco-miR-190-5p	aga-miR-190-5p	miRBase	MIMAT0010100	ACOM043036	AGAUAUGUUUGAUAUUCUUGGUUG	24	2	8	0	0	1	39	17	13	1569	966	1803	1729	1528	1702	246.062	1447.32	0	0	91.1664	356.909	89.5071	40.1791	37.0402	55.5754	747.748	555.807	804.936	702.831	766.802	825.737	805.465	799.335
aco-miR-92a-3p	aga-miR-92a-3p	miRBase	MIMAT0001527		UAUUGCACUUGUCCCGGCCUAU	22	0	0	38	68	32	29	29	11	1239	2118	1853	790	591	568	0	0	34051.8	67269	2917.32	20847.6	66.5565	68.5407	31.3417	55.4797	590.478	1218.63	827.258	878.79	350.361	319.379	268.804	312.848
aco-miR-927-3p	aga-miR-927-3p	miRBase		ACOM042959	CAAAGCGUUUGGAUUCUGAAA	21	0	2	0	0	1	21	32	13	539	376	470	558	600	723	0	361.829	0	0	91.1664	90.5991	48.1961	75.6312	37.0402	53.6225	256.875	216.339	209.828	227.681	247.47	324.242	342.157	304.623
aco-miR-12414-3p	aga-miR-12414-3p	Fu X. 2017	MIMAT0050468		AAGACGCUGGUUCUCUUCACACA	23	9	11	4	0	7	28	24	9	3494	2094	1797	3137	2761	3536	1107.28	1990.06	3584.4	0	638.164	1463.98	64.2615	56.7234	25.6432	48.876	1665.16	1204.82	802.258	1224.08	1391.24	1492.06	1673.4	1518.9
aco-miR-10378-5p	aga-miR-10378-5p	Castellano L. 2015	MIMAT0041582		CGUGGUACUCUUGUGGUAAGG	21	3	1	0	0	0	24	17	16	506	656	913	623	548	641	369.093	180.915	0	0	0	110.002	55.0813	40.1791	45.5879	46.9494	241.148	377.442	407.602	342.064	276.297	296.141	303.351	291.93
aco-chr2R_93879-3p	aga-chr2R_93879-3p	Biryukova I. 2014		ACOM043034	CUGCUGCCCAAGUGCUUAUCG	21	0	0	0	0	0	28	7	19	64	111	119	125	129	167	0	0	0	0	0	0	64.2615	16.5443	54.1356	44.9805	30.5009	63.866	53.1267	49.1645	55.4368	69.7121	79.0321	68.0603
aco-miR-1175-3p	aga-miR-1175-3p	miRBase	MIMAT0005525		UGAGAUUCUACUUCUCCGACUUAA	24	0	0	0	0	0	35	2	12	3416	4435	5469	1545	1502	1422	0	0	0	0	0	0	80.3269	4.72695	34.1909	39.7482	1627.99	2551.76	2441.6	2207.11	685.199	811.687	672.956	723.281
aco-miR-2c-3p	aga-miR-2c-3p	Castellano L. 2015	MIMAT0041579		UAUCACAGCCAUUUUGAUGAGC	22	2	0	1	0	0	13	10	22	89	87	105	66	66	62	246.062	0	896.101	0	0	228.433	29.8357	23.6347	62.6834	38.7179	42.4153	50.0572	46.8765	46.4497	29.2706	35.6667	29.3413	31.4262
aco-chr2R_79712-5p	aga-chr2R_79712-5p	Biryukova I. 2014		ACOM042966	ACGCGGUCAUGCAGUCUAAUAUU	23	0	0	0	0	1	18	14	14	46	53	48	67	51	47	0	0	0	0	91.1664	18.2333	41.311	33.0886	39.8894	38.0963	21.9225	30.4946	21.4293	24.6155	29.7141	27.5606	22.2426	26.5058
aco-miR-33-3p	aga-miR-33-3p	Biryukova I. 2014	MIMAT0041524	ACOM042938	CAGUACUUCUGCAAUGCAACCC	22	0	0	0	0	0	21	9	13	45	51	62	33	39	27	0	0	0	0	0	0	48.1961	21.2713	37.0402	35.5025	21.4459	29.3438	27.6795	26.1564	14.6353	21.0758	12.7776	16.1629
aco-miR-12418-3p	aga-miR-12418-3p	Fu X. 2017	MIMAT0050472		UGUUCGAUCGUUACUGUCAUAU	22	1	0	2	0	0	10	24	7	31	20	11	45	28	37	123.031	0	1792.2	0	0	383.046	22.9505	56.7234	19.9447	33.2062	14.7739	11.5074	4.91087	10.3974	19.9572	15.1313	17.5101	17.5329
aco-miR-N966	aga-miR-N966	mirdeep*			UGAGUCGUUAUCAUGCUGAA	20	2	0	0	0	0	18	11	11	140	126	178	138	116	127	246.062	0	0	0	0	49.2124	41.311	25.9982	31.3417	32.8836	66.7207	72.4966	79.4668	72.8947	61.2022	62.6869	60.1023	61.3305
aco-aae-miR-2765	aae-miR-2765	MapMI			UGGUAACUCCACCACCGUUGGC	22	0	1	0	0	0	10	18	11	135	107	166	142	129	134	0	180.915	0	0	0	36.1829	22.9505	42.5425	31.3417	32.2782	64.3378	61.5645	74.1095	66.6706	62.9762	69.7121	63.415	65.3678
aco-miR-1174-3p	aga-miR-1174-3p	miRBase	MIMAT0005524		UCAGAUCUACUUCAUACCCAUG	22	0	0	1	0	0	37	1	3	2196	1816	2174	812	620	767	0	0	896.101	0	0	179.22	84.917	2.36347	8.54773	31.9427	1046.56	1044.87	970.567	1020.67	360.117	335.051	362.98	352.716
aco-miR-N769	aga-miR-N769	mirdeep*			UUCGGCCGUAUCGGGGAGCUCG	22	0	0	0	0	0	12	14	12	6	20	19	19	37	39	0	0	0	0	0	0	27.5406	33.0886	34.1909	31.6067	2.85946	11.5074	8.48241	7.61642	8.42639	19.995	18.4566	15.626
aco-miR-981-3p	aga-miR-981-3p	miRBase	MIMAT0007857	ACOM042922	UUCGUUGUCGACGAAACCUG	20	1	2	0	1	8	25	11	3	3400	1825	2235	5050	4206	4601	123.031	361.829	0	989.25	729.331	440.688	57.3763	25.9982	8.54773	30.6408	1620.36	1050.05	997.8	1222.74	2239.65	2272.94	2177.41	2230
aco-miR-N1015	aga-miR-N1015	mirdeep*			CUGGUCGUGCGCGGUGCUCGCU	22	0	0	0	0	0	10	17	10	1	2	0	3	3	2	0	0	0	0	0	0	22.9505	40.1791	28.4924	30.5407	0.476576	1.15074	0	0.542439	1.33048	1.62121	0.946492	1.2994
aco-miR-10380-3p	aga-miR-10380-3p	Castellano L. 2015	MIMAT0041587		AAUUCUCAACCUCACAUUACAGA	23	0	0	0	0	0	11	15	4	21	25	22	22	24	25	0	0	0	0	0	0	25.2456	35.4521	11.397	24.0316	10.0081	14.3842	9.82174	11.4047	9.75688	12.9697	11.8312	11.5192
aco-miR-184-5p	aga-miR-184-5p	miRBase		ACOM042998	CCUUAUCAUUCUUUCGCCCCGU	22	0	0	0	0	0	12	5	8	35	69	51	57	69	64	0	0	0	0	0	0	27.5406	11.8174	22.794	20.7173	16.6802	39.7005	22.7686	26.3831	25.2792	37.2879	30.2878	30.9516
aco-let-7-3p	aga-let-7-3p	miRBase			CUAUACAAUCCGCUAACUUACC	22	0	0	0	0	0	6	9	9	32	18	24	25	27	22	0	0	0	0	0	0	13.7703	21.2713	25.6432	20.2283	15.2504	10.3567	10.7146	12.1072	11.0874	14.5909	10.4114	12.0299
aco-miR-N794	aga-miR-N794	mirdeep*			UUGCGGUCAACAACUCACAAAG	22	0	0	0	0	0	8	9	6	2	0	2	3	2	1	0	0	0	0	0	0	18.3604	21.2713	17.0955	18.9091	0.953153	0	0.892886	0.615346	1.33048	1.08081	0.473246	0.961512
aco-miR-276-5p	aga-miR-276-5p	miRBase	MIMAT0001509	ACOM043000, ACOM043001	AGCGAGGUAUAGAGUUCCUA	20	0	3	0	0	1	11	1	10	210	301	307	352	287	316	0	542.744	0	0	91.1664	126.782	25.2456	2.36347	28.4924	18.7005	100.081	173.186	137.058	136.775	156.11	155.096	149.546	153.584
aco-miR-2944b-5p	aga-miR-2944b-5p	Biryukova I. 2014	MIMAT0041507		GAAGGAACUUCUGCUGUGAUCU	22	0	0	0	0	0	6	13	2	20	32	27	36	24	26	0	0	0	0	0	0	13.7703	30.7252	5.69849	16.7313	9.53153	18.4118	12.054	13.3324	15.9658	12.9697	12.3044	13.7466
aco-miR-283-3p	aga-miR-283-3p	miRBase		ACOM043027	CGGGAUUUCAGCUGAUAUCC	20	0	0	0	0	0	7	12	2	11	17	9	7	6	8	0	0	0	0	0	0	16.0654	28.3617	5.69849	16.7085	5.24234	9.78128	4.01798	6.3472	3.10446	3.24242	3.78597	3.37762
aco-miR-92b-3p	aga-miR-92b-3p	miRBase	MIMAT0001528		AAUUGCACUUGUCCCGGCCUGC	22	0	0	2	0	6	12	2	6	855	1357	1324	397	367	367	0	0	1792.2	0	546.998	467.84	27.5406	4.72695	17.0955	16.4544	407.473	780.777	591.09	593.113	176.067	198.328	173.681	182.692
aco-miR-12419-5p	aga-miR-12419-5p	Fu X. 2017	MIMAT0050473		AGCUGUUCUGACUUGAUGUACU	22	1	0	0	0	0	3	14	2	6	10	5	18	15	9	123.031	0	0	0	0	24.6062	6.88516	33.0886	5.69849	15.2241	2.85946	5.7537	2.23221	3.61512	7.9829	8.10606	4.25922	6.78273
aco-chr3L_118320-5p	aga-chr3L_118320-5p	Biryukova I. 2014			AUGGGGUUUGACCUGCUGGGC	21	0	0	0	0	0	7	6	5	6	11	13	10	10	11	0	0	0	0	0	0	16.0654	14.1808	14.2462	14.8308	2.85946	6.32907	5.80376	4.99743	4.43494	5.40404	5.20571	5.0149
aco-miR-279-5p	aga-miR-279-5p	miRBase		ACOM042994	AAUGGGUGUGAAUCUAGUGAUUUC	24	2	0	0	0	0	6	8	4	80	94	150	75	63	69	246.062	0	0	0	0	49.2124	13.7703	18.9078	11.397	14.6917	38.1261	54.0847	66.9664	53.0591	33.2621	34.0455	32.654	33.3205
aco-miR-13b-5p	aga-miR-13b-5p	miRBase		ACOM043020	UCGUAAAAAUGGUUGUGCCGUG	22	0	0	0	0	0	8	2	7	73	77	63	35	28	30	0	0	0	0	0	0	18.3604	4.72695	19.9447	14.344	34.7901	44.3035	28.1259	35.7398	15.5223	15.1313	14.1974	14.9503
aco-miR-988-5p	aga-miR-988-5p	miRBase			GUGUGUUUUGUGACAAUGAGAU	22	0	2	0	0	0	12	0	5	36	25	43	27	19	16	0	361.829	0	0	0	72.3659	27.5406	0	14.2462	13.929	17.1568	14.3842	19.197	16.9127	11.9743	10.2677	7.57194	9.93799
aco-miR-92b-5p	aga-miR-92b-5p	miRBase			AGGACGUGACAGGUGCAUUAUUUG	24	1	0	0	0	6	7	4	4	288	262	216	168	196	241	123.031	0	0	0	546.998	134.006	16.0654	9.45389	11.397	12.3054	137.254	150.747	96.4316	128.144	74.5071	105.919	114.052	98.1595
aco-miR-307-3p	aga-miR-307-3p	miRBase	MIMAT0001519	ACOM043009	UCACAACCUCCUUGAGUGAG	20	0	0	0	0	0	8	3	4	90	50	71	58	47	56	0	0	0	0	0	0	18.3604	7.09042	11.397	12.2826	42.8919	28.7685	31.6974	34.4526	25.7227	25.399	26.5018	25.8745
aco-miR-N651	aga-miR-N651	mirdeep*			CCCGGGCCCCGAUCGUGUGUGA	22	0	0	0	0	0	5	7	3	0	1	0	0	0	1	0	0	0	0	0	0	11.4753	16.5443	8.54773	12.1891	0	0.57537	0	0.19179	0	0	0.473246	0.157749
aco-miR-14-5p	aga-miR-14-5p	miRBase		ACOM042951	GGGAGCGAGAUUAAGGCUUGCU	22	1	0	0	0	0	6	2	6	27	30	37	41	27	24	123.031	0	0	0	0	24.6062	13.7703	4.72695	17.0955	11.8642	12.8676	17.2611	16.5184	15.549	18.1833	14.5909	11.3579	14.7107
aco-miR-965-3p	aga-miR-965-3p	miRBase	MIMAT0010108	ACOM042972	UAAGCGUAUAGCUUUUCCCAUU	22	0	0	1	0	0	6	0	7	16	10	20	21	12	7	0	0	896.101	0	0	179.22	13.7703	0	19.9447	11.2383	7.62522	5.7537	8.92886	7.43592	9.31338	6.48485	3.31272	6.37032
aco-miR-79-5p	aga-miR-79-5p	miRBase		ACOM042971	GCUUUGGCGCUUUAGCUGUAUGA	23	0	0	0	0	0	6	1	6	20	19	42	18	22	18	0	0	0	0	0	0	13.7703	2.36347	17.0955	11.0764	9.53153	10.932	18.7506	13.0714	7.9829	11.8889	8.51843	9.46341
aco-miR-285-3p	aga-miR-285-3p	Biryukova I. 2014	MIMAT0041520		UAGCACCAUUCGAAAUCAGUAC	22	1	1	1	2	3	6	5	2	3382	5000	5439	4244	4649	5072	123.031	180.915	896.101	1978.5	273.499	690.409	13.7703	11.8174	5.69849	10.4287	1611.78	2876.85	2428.2	2305.61	1882.19	2512.34	2400.3	2264.94
aco-miR-263a-3p	aga-miR-263a-3p	miRBase		ACOM042976	CGUGUUCUCUUAGUGGCAUACC	22	0	1	0	0	0	3	3	4	3	2	1	5	3	1	0	180.915	0	0	0	36.1829	6.88516	7.09042	11.397	8.45752	1.42973	1.15074	0.446443	1.00897	2.21747	1.62121	0.473246	1.43731
aco-miR-277-5p	aga-miR-277-5p	miRBase		ACOM043030	CGUGUCAGAGGUGCAUUUACA	21	2	0	0	0	0	4	3	3	236	255	491	768	518	685	246.062	0	0	0	0	49.2124	9.18021	7.09042	8.54773	8.27279	112.472	146.719	219.203	159.465	340.604	279.929	324.174	314.902
aco-miR-N89	aga-miR-N89	mirdeep*			CCUGCGUCGUCGUGGUCGUGAU	22	0	0	0	0	0	7	0	3	10	5	3	4	7	9	0	0	0	0	0	0	16.0654	0	8.54773	8.20437	4.76576	2.87685	1.33933	2.99398	1.77398	3.78283	4.25922	3.27201
aco-miR-N636	aga-miR-N636	mirdeep*			CUUCUGUGCGUGCGUGCGUGU	21	0	0	0	0	0	6	0	3	9	12	10	45	52	38	0	0	0	0	0	0	13.7703	0	8.54773	7.43935	4.28919	6.90443	4.46443	5.21935	19.9572	28.101	17.9834	22.0139
aco-miR-286-3p	aga-miR-286-3p	miRBase	MIMAT0010110	ACOM043007	UGACUAGACCGAACACUCGCGUC	23	0	0	0	0	0	3	4	2	10	14	11	14	10	21	0	0	0	0	0	0	6.88516	9.45389	5.69849	7.34585	4.76576	8.05517	4.91087	5.9106	6.20892	5.40404	9.93817	7.18371
aco-miR-10375b-3p	aga-miR-10375b-3p	Castellano L. 2015	MIMAT0041573		UUGGGCGCUAUCUACAAUGUAG	22	0	0	0	0	0	2	6	1	26	27	20	37	45	71	0	0	0	0	0	0	4.59011	14.1808	2.84924	7.20673	12.391	15.535	8.92886	12.2849	16.4093	24.3182	33.6005	24.776
aco-miR-79-3p	aga-miR-79-3p	miRBase	MIMAT0001524	ACOM042971	UAAAGCUAGAUUACCAAAGCAU	22	0	0	0	0	0	4	1	3	14	11	27	10	4	11	0	0	0	0	0	0	9.18021	2.36347	8.54773	6.69714	6.67207	6.32907	12.054	8.3517	4.43494	2.16162	5.20571	3.93409
aco-miR-980-3p	aga-miR-980-3p	Castellano L. 2015			UAGCUGCCUAGUGAAGGGC	19	0	0	0	0	0	3	3	2	15	13	11	20	23	29	0	0	0	0	0	0	6.88516	7.09042	5.69849	6.55802	7.14865	7.4798	4.91087	6.51311	8.86989	12.4293	13.7241	11.6744
aco-miR-1891-5p	aga-miR-1891-5p	miRBase	MIMAT0007862		UGAGGAGUUAAUUUGCGUGUUUU	23	33	17	1	1	65	4	2	2	2923	2007	2424	3882	2046	2735	4060.02	3075.55	896.101	989.25	5925.81	2989.35	9.18021	4.72695	5.69849	6.53522	1393.03	1154.77	1082.18	1209.99	1721.65	1105.67	1294.33	1373.88
aco-miR-308-3p	aga-miR-308-3p	miRBase	MIMAT0001520	ACOM043015	AAUCACAGGAGUAUACUG	18	1	0	0	0	0	5	2	1	2	7	5	3	4	2	123.031	0	0	0	0	24.6062	11.4753	4.72695	2.84924	6.35049	0.953153	4.02759	2.23221	2.40432	1.33048	2.16162	0.946492	1.47953
aco-miR-932-5p	aga-miR-932-5p	Biryukova I. 2014	MIMAT0041545	ACOM043006	UCAAUUCCGUAGUGCAUUGCAGU	23	0	4	0	0	0	6	1	1	1409	742	1231	2064	1128	1191	0	723.659	0	0	0	144.732	13.7703	2.36347	2.84924	6.32768	671.496	426.924	549.571	549.331	915.372	609.576	563.636	696.195
aco-miR-7-3p	aga-miR-7-3p	miRBase		ACOM042942	CAAUAAAUCUCUCGUCUUUCUA	22	0	0	0	0	0	6	2	0	43	51	65	26	27	41	0	0	0	0	0	0	13.7703	4.72695	0	6.16576	20.4928	29.3438	29.0188	26.2851	11.5309	14.5909	19.4031	15.175
aco-miR-286b-3p	aga-miR-286b-3p	Biryukova I. 2014	MIMAT0041567	ACOM042980	UGACUAGACCGAACACUCGUAUC	23	0	0	0	0	0	1	2	4	29	25	18	14	16	17	0	0	0	0	0	0	2.29505	4.72695	11.397	6.13966	13.8207	14.3842	8.03597	12.0803	6.20892	8.64647	8.04518	7.63352
aco-miR-9a-3p	aga-miR-9a-3p	miRBase		ACOM043004	UAAAGCUAGCAUACCGAAGUUA	22	0	0	0	0	0	2	2	3	43	46	86	74	39	50	0	0	0	0	0	0	4.59011	4.72695	8.54773	5.95493	20.4928	26.467	38.3941	28.4513	32.8186	21.0758	23.6623	25.8522
aco-miR-N225	aga-miR-N225	mirdeep*			UGGUUUGCACUAGCUCGAAUU	21	0	0	0	0	0	2	3	2	16	21	30	10	8	9	0	0	0	0	0	0	4.59011	7.09042	5.69849	5.793	7.62522	12.0828	13.3933	11.0338	4.43494	4.32323	4.25922	4.33913
aco-miR-278-5p	aga-miR-278-5p	miRBase		ACOM043008	ACGGACGAUAGUCUUCAACGACC	23	1	1	0	0	1	2	4	1	324	121	113	284	228	269	123.031	180.915	0	0	91.1664	79.0224	4.59011	9.45389	2.84924	5.63108	154.411	69.6197	50.448	91.4928	125.952	123.212	127.303	125.489
aco-miR-957-5p	aga-miR-957-5p	miRBase			GUUAGUUUUGGGCGGGUUUUAGU	23	0	0	0	0	2	3	1	2	57	59	52	104	115	121	0	0	0	0	182.333	36.4665	6.88516	2.36347	5.69849	4.98237	27.1649	33.9468	23.215	28.1089	46.1234	62.1465	57.2628	55.1776
aco-miR-10379-3p	aga-miR-10379-3p	Castellano L. 2015	MIMAT0041585		UGGAAGAACGAACAAGACUGUA	22	0	0	0	0	2	2	3	1	25	13	23	653	557	798	0	0	0	0	182.333	36.4665	4.59011	7.09042	2.84924	4.84326	11.9144	7.4798	10.2682	9.88747	289.602	301.005	377.65	322.752
aco-miR-2b-5p	aga-miR-2b-5p	Biryukova I. 2014	MIMAT0041564	ACOM043018, ACOM043021	UCUCAAAGUGGCUGUGAAAUG	21	0	0	0	0	0	2	3	1	6	7	11	8	5	12	0	0	0	0	0	0	4.59011	7.09042	2.84924	4.84326	2.85946	4.02759	4.91087	3.93264	3.54796	2.70202	5.67895	3.97631
aco-miR-92a-5p	aga-miR-92a-5p	miRBase			CGGCCGGCUCAAGAGCAAAAUU	22	1	0	0	0	0	3	2	1	56	68	39	39	27	37	123.031	0	0	0	0	24.6062	6.88516	4.72695	2.84924	4.82045	26.6883	39.1251	17.4113	27.7416	17.2963	14.5909	17.5101	16.4658
aco-miR-12416-3p	aga-miR-12416-3p	Fu X. 2017	MIMAT0050470		UGACGGGUUUGGUCUCUCCA	20	0	0	0	0	0	0	2	3	9	13	4	4	2	3	0	0	0	0	0	0	0	4.72695	8.54773	4.42489	4.28919	7.4798	1.78577	4.51825	1.77398	1.08081	1.41974	1.42484
aco-miR-993-5p	aga-miR-993-5p	miRBase			UACCCUGUAGUUCCGGGCUUUU	22	0	1	0	0	0	4	0	1	132	62	118	179	148	130	0	180.915	0	0	0	36.1829	9.18021	0	2.84924	4.00982	62.9081	35.6729	52.6802	50.4204	79.3855	79.9798	61.522	73.6291
aco-miR-210-5p	aga-miR-210-5p	miRBase		ACOM042933	AGCUGCUGACCACUGCACAAGAU	23	0	0	0	1	0	0	2	2	512	783	914	747	840	780	0	0	0	989.25	0	197.85	0	4.72695	5.69849	3.47514	244.007	450.514	408.049	367.523	331.29	453.939	369.132	384.787
aco-miR-10376-5p	aga-miR-10376-5p	Castellano L. 2015	MIMAT0041574		AAGGAAUCGCUCGACGACGUGC	22	0	0	0	0	0	1	1	2	1	3	5	0	4	3	0	0	0	0	0	0	2.29505	2.36347	5.69849	3.45234	0.476576	1.72611	2.23221	1.4783	0	2.16162	1.41974	1.19378
aco-miR-10380-5p	aga-miR-10380-5p	Castellano L. 2015	MIMAT0041586		GUGAGUAAUGUGUUGCUGAAUGUUUGA	27	0	0	0	1	0	1	2	1	5	2	2	2	1	1	0	0	0	989.25	0	197.85	2.29505	4.72695	2.84924	3.29041	2.38288	1.15074	0.892886	1.4755	0.886989	0.540404	0.473246	0.633546
aco-miR-N275	aga-miR-N275	mirdeep*			CACGCUCGCGCUCUCGAUCGCAU	23	0	0	0	0	0	2	1	1	5	3	3	3	4	7	0	0	0	0	0	0	4.59011	2.36347	2.84924	3.26761	2.38288	1.72611	1.33933	1.81611	1.33048	2.16162	3.31272	2.26827

## Sheet: aco_F_196
An. coluzzii ID	An. gambiae ID	source	miRBase ID	VectorBase ID	seq	length	AgSal1 counts	AgSal2 counts	S1 counts	S2 counts	S3 counts	G1 counts	G2 counts	G3 counts	F1 counts	F2 counts	F3 counts	M1 counts	M2 counts	M3 counts	AgSal1 cpm	AgSal2 cpm	S1 cpm	S2 cpm	S3 cpm	S mean cpm	G1 cpm	G2 cpm	G3 cpm	G mean cpm	F1 cpm	F2 cpm	F3 cpm	F mean cpm	M1 cpm	M2 cpm	M3 cpm	M mean cpm
aco-miR-276-3p	aga-miR-276-3p	miRBase	MIMAT0006782	ACOM043000	UAGGAACUUCAUACCGUGCUCU	22	1912	776	187	152	1264	20574	16393	12403	626895	397189	356656	860168	514701	612914	235235	140390	167571	150366	115234	161759	47218.4	38744.4	35339.2	40434	298763	228530	159226	228840	381480	278147	290059	316562
aco-miR-1-3p	aga-miR-1-3p	miRBase	MIMAT0001496	ACOM042967	UGGAAUGUAAAGAAGUAUGGAG	22	569	72	73	166	935	2230	1656	461	304317	176093	201531	212700	176857	250876	70004.7	13025.9	65415.3	164215	85240.5	79580.4	5117.97	3913.91	1313.5	3448.46	145030	101319	89972.1	112107	94331.3	95574.2	118726	102877
aco-miR-100-5p	aga-miR-100-5p	miRBase	MIMAT0001498	ACOM042969	AACCCGUAGAUCCGAACUUGUG	22	856	197	95	59	1034	57118	105210	51459	194788	141452	116551	237721	190806	232619	105315	35640.2	85129.6	58365.7	94266	75743.2	131089	248661	146619	175456	92831.4	81387.2	52033.4	75417.3	105428	103112	110086	106209
aco-miR-184-3p	aga-miR-184-3p	miRBase	MIMAT0001504	ACOM042998	UGGACGGAGAACUGAUAAGGG	21	540	390	67	83	605	12239	15068	7316	146582	126468	86033	163630	157572	195491	66436.8	70556.7	60038.7	82107.7	55155.6	66859.1	28089.2	35612.8	20845.1	28182.3	69857.5	72765.8	38408.8	60344.1	72569	85152.6	92515.4	83412.3
aco-miR-989-3p	aga-miR-989-3p	miRBase	MIMAT0005529		UGUGAUGUGACGUAGUGGUAC	21	12	18	2	7	57	15	68	31	69915	109548	52573	114	123	179	1476.37	3256.46	1792.2	6924.75	5196.48	3729.25	34.4258	160.716	88.3266	94.4895	33319.8	63030.6	23470.8	39940.4	50.5584	66.4697	84.7111	67.2464
aco-miR-8-3p	aga-miR-8-3p	miRBase	MIMAT0001525	ACOM043017	UAAUACUGUCAGGUAAAGAUGUC	23	576	148	12	12	64	9900	3992	5492	57789	56067	59554	69909	39326	47935	70865.9	26775.4	10753.2	11871	5834.65	25220	22721	9434.99	15648	15934.7	27540.9	32259.2	26587.5	28795.9	31004.2	21251.9	22685.1	24980.4
aco-miR-281-3p	aga-miR-281-3p	miRBase	MIMAT0001513	ACOM043005	UGUCAUGGAAUUGCUCUCUUUAU	23	2	17	14	15	57	19334	17347	17504	55033	60302	53175	47068	27507	37529	246.062	3075.55	12545.4	14838.7	5196.48	7180.45	44372.6	40999.2	49873.2	45081.6	26227.4	34695.9	23739.6	28221	20874.4	14864.9	17760.5	17833.2
aco-miR-8-5p	aga-miR-8-5p	miRBase		ACOM043017	CAUCUUACCGGGCAGCAUUAGA	22	260	28	25	20	173	36758	38897	24868	40991	63103	47827	46468	53747	63710	31988.1	5065.61	22402.5	19785	15771.8	19002.6	84361.6	91932	70855	82382.9	19535.3	36307.5	21352	25731.6	20608.3	29045.1	30150.5	26601.3
aco-miR-306-5p	aga-miR-306-5p	miRBase	MIMAT0005530		UCAGGUACUGGAUGACUCUCAG	22	20	22	15	10	107	11832	16536	9515	50360	55587	42897	38117	39051	44062	2460.62	3980.12	13441.5	9892.5	9754.8	7905.91	27155.1	39082.4	27110.6	31116	24000.4	31983.1	19151.1	25044.8	16904.7	21103.3	20852.2	19620.1
aco-miR-14-3p	aga-miR-14-3p	miRBase	MIMAT0001503	ACOM042951	UCAGUCUUUUUCUCUCUCCUA	21	140	41	10	9	141	8650	4299	7858	23559	46273	62759	65200	46340	48917	17224.3	7417.5	8961.01	8903.25	12854.5	11072.1	19852.2	10160.6	22389.4	17467.4	11227.7	26624.1	28018.3	21956.7	28915.8	25042.3	23149.8	25702.6
aco-miR-34-5p	aga-miR-34-5p	miRBase	MIMAT0005526	ACOM043032	UGGCAGUGUGGUUAGCUGGU	20	195	103	18	15	94	20343	11376	16553	33146	49013	38166	78456	59893	55821	23991.1	18634.2	16129.8	14838.7	8569.64	16432.7	46688.3	26886.9	47163.5	40246.2	15796.6	28200.6	17038.9	20345.4	34794.8	32366.4	26417.1	31192.8
aco-miR-10-5p	aga-miR-10-5p	miRBase	MIMAT0001497	ACOM042944	ACCCUGUAGAUCCGAAUUUGU	21	58	54	11	13	332	3451	4960	3370	56352	31845	25926	72002	42548	52613	7135.8	9769.39	9857.11	12860.2	30267.2	13978	7920.23	11722.8	9601.95	9748.34	26856	18322.6	11574.5	18917.7	31932.5	22993.1	24898.9	26608.2
aco-miR-263a-5p	aga-miR-263a-5p	miRBase	MIMAT0001507	ACOM042976	UGUAAUGGCACUGGAAGAAUUCAC	24	965	186	339	96	2127	42240	90961	40671	39423	39644	30491	45209	49954	54647	118725	33650.1	303778	94968	193911	149006	96943.1	214984	115882	142603	18788.1	22810	13612.5	18403.5	20049.9	26995.3	25861.5	24302.3
aco-let-7-5p	aga-let-7-5p	miRBase	MIMAT0001495		UGAGGUAGUUGGUUGUAUAGU	21	133	49	39	11	453	7991	13554	7217	37675	22413	25708	56652	39841	49339	16363.1	8864.82	34947.9	10881.7	41298.4	22471.2	18339.8	32034.5	20563	23645.8	17955	12895.8	11477.2	14109.3	25124.8	21530.2	23349.5	23334.9
aco-miR-281-5p	aga-miR-281-5p	miRBase		ACOM043005	AAGAGAGCUAUCCGUCGACAGU	22	9	36	15	11	40	19425	21036	18830	20757	33410	26937	21442	17252	20730	1107.28	6512.93	13441.5	10881.7	3646.65	7118.02	44581.4	49718	53651.3	49316.9	9892.3	19223.1	12025.8	13713.7	9509.41	9323.05	9810.39	9547.62
aco-miR-277-3p	aga-miR-277-3p	miRBase	MIMAT0001510	ACOM043030, ACOM043001	UAAAUGCACUAUCUGGUACGACA	23	47	8	4	8	31	898	560	733	20493	23183	37353	37012	31923	35307	5782.46	1447.32	3584.4	7914	2826.16	4310.87	2060.96	1323.55	2088.5	1824.33	9766.48	13338.8	16676	13260.4	16414.6	17251.3	16708.9	16791.6
aco-miR-7-5p	aga-miR-7-5p	miRBase	MIMAT0001523	ACOM042942	UGGAAGACUAGUGAUUUUGUUGU	23	2165	483	326	29	595	290	412	169	36916	16263	18522	44188	23699	31453	266362	87381.8	292129	28688.2	54244	145761	665.565	973.751	481.522	706.946	17593.3	9357.24	8269.01	11739.8	19597.1	12807	14885	15763.1
aco-bantam-3p	aga-bantam-3p	miRBase	MIMAT0001494		UGAGAUCACUUUGAAAGCUGAU	22	379	110	8	12	216	4899	6849	3189	24276	22837	19047	20271	14318	18856	46628.8	19900.6	7168.8	11871	19691.9	21052.2	11243.5	16187.4	9086.24	12172.4	11569.4	13139.7	8503.4	11070.8	8990.07	7737.51	8923.53	8550.37
aco-miR-275-3p	aga-miR-275-3p	miRBase	MIMAT0001508	ACOM042960	UCAGGUACCUGAAGUAGCGCGCG	23	11	6	6	6	57	6159	4266	5852	19042	18992	22809	22276	22272	24676	1353.34	1085.49	5376.6	5935.5	5196.48	3789.48	14135.2	10082.6	16673.8	13630.5	9074.97	10927.4	10182.9	10061.8	9879.28	12035.9	11677.8	11197.7
aco-chr2R_79712-3p	aga-chr2R_79712-3p	Biryukova I. 2014		ACOM042966	UGUUAACUGUAAGACUGUGUCU	22	10	34	13	8	116	2131	2666	1725	34540	12761	12945	31700	14834	19558	1230.31	6151.1	11649.3	7914	10575.3	7504	4890.76	6301.02	4914.95	5368.91	16461	7342.29	5779.2	9860.81	14058.8	8016.35	9255.75	10443.6
aco-miR-263b-5p	aga-miR-263b-5p	miRBase	MIMAT0010111	ACOM043003	CUUGGCACUGGGAGAAUUCAC	21	186	48	125	17	790	384	222	140	18167	19742	18854	43437	55030	58083	22883.8	8683.91	112013	16817.2	72021.4	46483.8	881.3	524.691	398.894	601.629	8657.96	11358.9	8417.23	9478.05	19264.1	29738.4	27487.6	25496.7
aco-miR-2b-3p	aga-miR-2b-3p	Biryukova I. 2014	MIMAT0041565	ACOM043018, ACOM043021	UAUCACAGCCAGCUUUGAAGA	21	12	9	2	3	21	6383	3553	4941	13925	20384	21297	5816	8558	7960	1476.37	1628.23	1792.2	2967.75	1914.49	1955.81	14649.3	8397.42	14078.1	12375	6636.33	11728.3	9507.89	9290.85	2579.36	4624.78	3767.04	3657.06
aco-miR-317-3p	aga-miR-317-3p	miRBase	MIMAT0001522	ACOM043031	UGAACACAUCUGGUGGUAUCUCAGU	25	58	26	10	10	29	17068	8683	14657	13513	19594	19026	24496	24551	21309	7135.8	4703.78	8961.01	9892.5	2643.82	6667.38	39172	20522	41761.4	33818.5	6439.98	11273.8	8494.02	8735.93	10863.8	13267.5	10084.4	11405.2
aco-chr2R_93879-5p	aga-chr2R_93879-5p	Biryukova I. 2014		ACOM043034	CUAAGUACUAGUGCCGCAGGAG	22	11	12	6	5	18	2297	942	1399	12867	13843	19226	39711	33053	35166	1353.34	2170.98	5376.6	4946.25	1640.99	3097.63	5271.74	2226.39	3986.09	3828.07	6132.11	7964.84	8583.31	7560.09	17611.6	17862	16642.2	17371.9
aco-miR-125-5p	aga-miR-125-5p	miRBase	MIMAT0001500	ACOM042968	UCCCUGAGACCCUAACUUGUGA	22	46	17	18	13	130	17635	15415	16125	12535	15101	15672	23765	29353	27349	5659.43	3075.55	16129.8	12860.2	11851.6	9915.33	40473.3	36432.9	45944.1	40950.1	5973.89	8688.66	6996.65	7219.73	10539.6	15862.5	12942.8	13115
aco-miR-9a-5p	aga-miR-9a-5p	miRBase	MIMAT0001526	ACOM043004	UCUUUGGUUAUCUAGCUGUAUGA	23	79	16	8	3	63	1482	2391	1067	13192	9956	12636	13175	8974	11787	9719.45	2894.64	7168.8	2967.75	5743.48	5698.82	3401.27	5651.07	3040.14	4030.83	6287	5728.38	5641.25	5885.54	5843.04	4849.59	5578.15	5423.59
aco-miR-305-5p	aga-miR-305-5p	miRBase	MIMAT0001518	ACOM042930	AUUGUACUUCAUCAGGUGCUCUG	23	15	11	1	5	35	1024	485	771	14529	8669	12793	10771	9264	10092	1845.47	1990.06	896.101	4946.25	3190.82	2573.74	2350.13	1146.28	2196.77	1897.73	6924.18	4987.88	5711.34	5874.47	4776.88	5006.3	4776	4853.06
aco-miR-9b-5p	aga-miR-9b-5p	miRBase	MIMAT0001529		ACUUUGGUGAUUUUAGCUGUAUG	23	24	4	3	1	14	2295	3525	1784	8058	12242	10125	3567	2639	3439	2952.75	723.659	2688.3	989.25	1276.33	1726.06	5267.15	8331.24	5083.05	6227.15	3840.25	7043.67	4520.23	5134.72	1581.94	1426.13	1627.49	1545.19
aco-miR-2945-3p	aga-miR-2945-3p	Biryukova I. 2014	MIMAT0041516	ACOM042970	UGACUAGAGGCAGACUCGUUUGG	23	62	24	2	6	22	8065	6001	6342	8314	11232	10275	15334	14030	14021	7627.93	4341.95	1792.2	5935.5	2005.66	4340.65	18509.6	14183.2	18069.9	16920.9	3962.26	6462.55	4587.2	5004	6800.54	7581.87	6635.38	7005.93
aco-miR-9c-5p	aga-miR-9c-5p	miRBase	MIMAT0001530		UCUUUGGUAUUCUAGCUGUAGA	22	30	15	3	3	19	1993	3492	1536	10848	9982	8041	5248	3514	5378	3690.93	2713.72	2688.3	2967.75	1732.16	2758.57	4574.04	8253.25	4376.44	5734.58	5169.9	5743.34	3589.85	4834.36	2327.46	1898.98	2545.12	2257.19
aco-miR-2796-3p	aga-miR-2796-3p	Biryukova I. 2014	MIMAT0041534		GUAGGCCGGCGGAAACUACUUGC	23	7	18	5	3	21	178	104	46	9121	10223	8800	16830	18872	18550	861.217	3256.46	4480.5	2967.75	1914.49	2696.09	408.52	245.801	131.065	261.795	4346.85	5882	3928.7	4719.18	7464.01	10198.5	8778.72	8813.74
aco-miR-11-3p	aga-miR-11-3p	miRBase	MIMAT0007856	ACOM042991	CAUCACAGUCUGAGUUCUUGCU	22	11	1	7	1	26	3026	2216	2319	6048	8681	7933	8299	4959	5848	1353.34	180.915	6272.7	989.25	2370.33	2233.31	6944.83	5237.46	6607.4	6263.23	2882.33	4994.78	3541.63	3806.25	3680.56	2679.86	2767.54	3042.66
aco-aae-miR-71-5p	aae-miR-71-5p	MapMI		ACOM043019	AGAAAGACAUGGGUAGUGAGAU	22	21	18	1	1	15	625	464	400	5700	6316	5601	7298	6058	7070	2583.65	3256.46	896.101	989.25	1367.5	1818.59	1434.41	1096.65	1139.7	1223.59	2716.49	3634.03	2500.53	2950.35	3236.62	3273.77	3345.85	3285.41
aco-miR-279-3p	aga-miR-279-3p	miRBase	MIMAT0001512	ACOM042994	UGACUAGAUCCACACUCAUUAA	22	28	19	2	1	35	739	503	495	3204	5289	5494	3278	2959	3351	3444.87	3437.38	1792.2	989.25	3190.82	2570.9	1696.04	1188.83	1410.38	1431.75	1526.95	3043.13	2452.76	2340.95	1453.77	1599.06	1585.85	1546.23
aco-miR-285-3p	aga-miR-285-3p	Biryukova I. 2014	MIMAT0041520		UAGCACCAUUCGAAAUCAGUAC	22	1	1	1	2	3	6	5	2	3382	5000	5439	4244	4649	5072	123.031	180.915	896.101	1978.5	273.499	690.409	13.7703	11.8174	5.69849	10.4287	1611.78	2876.85	2428.2	2305.61	1882.19	2512.34	2400.3	2264.94
aco-miR-10-3p	aga-miR-10-3p	miRBase		ACOM042944	CAAAUUCGGUUCUAGAGAGGUUU	23	21	16	1	1	40	557	944	520	3968	5287	4151	7034	5211	5756	2583.65	2894.64	896.101	989.25	3646.65	2202.06	1278.34	2231.12	1481.61	1663.69	1891.06	3041.98	1853.18	2262.07	3119.54	2816.05	2724	2886.53
aco-miR-1175-3p	aga-miR-1175-3p	miRBase	MIMAT0005525		UGAGAUUCUACUUCUCCGACUUAA	24	0	0	0	0	0	35	2	12	3416	4435	5469	1545	1502	1422	0	0	0	0	0	0	80.3269	4.72695	34.1909	39.7482	1627.99	2551.76	2441.6	2207.11	685.199	811.687	672.956	723.281
aco-miR-1175-5p	aga-miR-1175-5p	miRBase			AAGUGGAGUAGUGGUCUCAUCGCU	24	0	0	7	3	3	72	2	12	3552	4579	3907	2637	2196	2391	0	0	6272.7	2967.75	273.499	1902.79	165.244	4.72695	34.1909	68.0539	1692.8	2634.62	1744.25	2023.89	1169.49	1186.73	1131.53	1162.58
aco-miR-100-3p	aga-miR-100-3p	miRBase		ACOM042969	CAAGAACGGAUAUAUGGGAUUCU	23	11	1	0	0	17	1201	1205	850	3670	4229	4025	3663	3352	3586	1353.34	180.915	0	0	1549.83	616.817	2756.36	2847.99	2421.86	2675.4	1749.04	2433.24	1796.93	1993.07	1624.52	1811.43	1697.06	1711.01
aco-miR-283-5p	aga-miR-283-5p	miRBase	MIMAT0001515	ACOM043027	UAAAUAUCAGCUGGUAAUUCU	21	10	7	1	3	5	3886	2999	3413	3376	4159	4279	1889	1806	2110	1230.31	1266.4	896.101	2967.75	455.832	1363.28	8918.58	7088.06	9724.47	8577.03	1608.92	2392.96	1910.33	1970.74	837.761	975.97	998.549	937.427
aco-miR-957-3p	aga-miR-957-3p	miRBase	MIMAT0010106		UGAAACCGUCCAAAACUGAGGC	22	2	14	1	3	6	42	24	17	4115	3186	3039	5194	4796	5773	246.062	2532.81	896.101	2967.75	546.998	1437.94	96.3922	56.7234	48.4371	67.1843	1961.11	1833.13	1356.74	1716.99	2303.51	2591.78	2732.05	2542.45
aco-miR-927-5p	aga-miR-927-5p	miRBase	MIMAT0010102	ACOM042959	UUUAGAAUUCCUACGCUUUACC	22	5	14	4	1	11	376	499	199	3560	3106	2853	4304	4729	5226	615.155	2532.81	3584.4	989.25	1002.83	1744.89	862.94	1179.37	567	869.771	1696.61	1787.1	1273.7	1585.8	1908.8	2555.57	2473.18	2312.52
aco-miR-133	aga-miR-133	miRBase	MIMAT0001501	ACOM042982	UUGGUCCCCUUCAACCAGCUGU	22	0	5	3	3	4	45	3	28	3527	2751	3227	6437	4768	4782	0	904.573	2688.3	2967.75	364.665	1385.06	103.277	7.09042	79.7788	63.3822	1680.89	1582.84	1440.67	1568.13	2854.77	2576.65	2263.06	2564.83
aco-miR-970-3p	aga-miR-970-3p	miRBase	MIMAT0010105		UCAUAAGACACACGCGGCUAU	21	0	4	0	2	4	1007	478	798	2222	2312	2915	5108	3417	3517	0	723.659	0	1978.5	364.665	613.365	2311.12	1129.74	2273.7	1904.85	1058.95	1330.25	1301.38	1230.2	2265.37	1846.56	1664.41	1925.45
aco-miR-12414-3p	aga-miR-12414-3p	Fu X. 2017	MIMAT0050468		AAGACGCUGGUUCUCUUCACACA	23	9	11	4	0	7	28	24	9	3494	2094	1797	3137	2761	3536	1107.28	1990.06	3584.4	0	638.164	1463.98	64.2615	56.7234	25.6432	48.876	1665.16	1204.82	802.258	1224.08	1391.24	1492.06	1673.4	1518.9
aco-miR-981-3p	aga-miR-981-3p	miRBase	MIMAT0007857	ACOM042922	UUCGUUGUCGACGAAACCUG	20	1	2	0	1	8	25	11	3	3400	1825	2235	5050	4206	4601	123.031	361.829	0	989.25	729.331	440.688	57.3763	25.9982	8.54773	30.6408	1620.36	1050.05	997.8	1222.74	2239.65	2272.94	2177.41	2230
aco-miR-1891-5p	aga-miR-1891-5p	miRBase	MIMAT0007862		UGAGGAGUUAAUUUGCGUGUUUU	23	33	17	1	1	65	4	2	2	2923	2007	2424	3882	2046	2735	4060.02	3075.55	896.101	989.25	5925.81	2989.35	9.18021	4.72695	5.69849	6.53522	1393.03	1154.77	1082.18	1209.99	1721.65	1105.67	1294.33	1373.88
aco-miR-210-3p	aga-miR-210-3p	miRBase	MIMAT0001505	ACOM042933	UUGUGCGUGUGACAACGGCUA	21	1	4	0	0	2	1	2	0	2457	1974	2622	4612	2207	2413	123.031	723.659	0	0	182.333	205.805	2.29505	4.72695	0	2.34067	1170.95	1135.78	1170.57	1159.1	2045.4	1192.67	1141.94	1460
aco-miR-2-1-5p	aga-miR-2-1-5p	miRBase		ACOM043018, ACOM043021	CUCUCAAAGUGGCUGUGAAAUG	22	2	1	0	0	26	1168	1601	1046	2525	2508	1542	1727	2463	2313	246.062	180.915	0	0	2370.33	559.46	2680.62	3783.92	2980.31	3148.28	1203.36	1443.03	688.415	1111.6	765.915	1331.02	1094.62	1063.85
aco-miR-278-3p	aga-miR-278-3p	miRBase	MIMAT0001511	ACOM043008	UCGGUGGGACUUUCGUCCGUUU	22	7	13	0	0	10	84	38	61	2166	1720	2756	4914	3535	3420	861.217	2351.89	0	0	911.664	824.954	192.784	89.812	173.804	152.133	1032.26	989.636	1230.4	1084.1	2179.33	1910.33	1618.5	1902.72
aco-miR-1174-3p	aga-miR-1174-3p	miRBase	MIMAT0005524		UCAGAUCUACUUCAUACCCAUG	22	0	0	1	0	0	37	1	3	2196	1816	2174	812	620	767	0	0	896.101	0	0	179.22	84.917	2.36347	8.54773	31.9427	1046.56	1044.87	970.567	1020.67	360.117	335.051	362.98	352.716
aco-miR-92a-3p	aga-miR-92a-3p	miRBase	MIMAT0001527		UAUUGCACUUGUCCCGGCCUAU	22	0	0	38	68	32	29	29	11	1239	2118	1853	790	591	568	0	0	34051.8	67269	2917.32	20847.6	66.5565	68.5407	31.3417	55.4797	590.478	1218.63	827.258	878.79	350.361	319.379	268.804	312.848
aco-bantam-5p	aga-bantam-5p	miRBase			CCGGUUUUCAUUUUCGAUCUGACU	24	25	7	0	0	13	622	656	383	1874	1834	1444	2164	1380	1528	3075.78	1266.4	0	0	1185.16	1105.47	1427.52	1550.44	1091.26	1356.41	893.104	1055.23	644.663	864.332	959.722	745.758	723.12	809.533
aco-miR-1891-3p	aga-miR-1891-3p	miRBase			ACACGUCCAUUAACUCUGGUAC	22	12	6	0	3	20	2	1	0	1782	1626	1613	2031	1740	1816	1476.37	1085.49	0	2967.75	1823.33	1470.59	4.59011	2.36347	0	2.31786	849.259	935.551	720.112	834.974	900.737	940.303	859.415	900.152
aco-miR-31-5p	aga-miR-31-5p	Biryukova I. 2014	MIMAT0041568		UGGCAAGAUGUUGGCAUAGCU	21	2	4	0	0	4	61	23	43	1364	1494	1718	1658	1038	1195	246.062	723.659	0	0	364.665	266.877	139.998	54.3599	122.517	105.625	650.05	859.602	766.989	758.88	735.314	560.939	565.529	620.594
aco-chrX_353716-3p	aga-chrX_353716-3p	Biryukova I. 2014			GUCGACAGAGAGAUAAAUCACU	22	12	10	0	2	9	745	499	634	1579	1480	1500	2146	1371	1474	1476.37	1809.15	0	1978.5	820.497	1216.9	1709.81	1179.37	1806.42	1565.2	752.514	851.547	669.664	757.908	951.739	740.894	697.565	796.733
aco-miR-190-5p	aga-miR-190-5p	miRBase	MIMAT0010100	ACOM043036	AGAUAUGUUUGAUAUUCUUGGUUG	24	2	8	0	0	1	39	17	13	1569	966	1803	1729	1528	1702	246.062	1447.32	0	0	91.1664	356.909	89.5071	40.1791	37.0402	55.5754	747.748	555.807	804.936	702.831	766.802	825.737	805.465	799.335
aco-miR-12-5p	aga-miR-12-5p	miRBase	MIMAT0005527		UGAGUAUUACAUCAGGUACUGGU	23	7	0	1	2	1	2406	1509	2270	1509	960	1419	1077	642	836	861.217	0	896.101	1978.5	91.1664	765.397	5521.9	3566.48	6467.78	5185.39	719.154	552.355	633.502	635.004	477.643	346.939	395.634	406.739
aco-miR-34-3p	aga-miR-34-3p	miRBase		ACOM043032	CAGCCACUAUCCGCCCUGCCGUC	23	3	4	0	2	13	1752	1848	1621	923	1294	1502	9458	8590	9687	369.093	723.659	0	1978.5	1185.16	851.283	4020.93	4367.7	4618.62	4335.75	439.88	744.528	670.557	618.322	4194.57	4642.07	4584.34	4473.66
aco-miR-92b-3p	aga-miR-92b-3p	miRBase	MIMAT0001528		AAUUGCACUUGUCCCGGCCUGC	22	0	0	2	0	6	12	2	6	855	1357	1324	397	367	367	0	0	1792.2	0	546.998	467.84	27.5406	4.72695	17.0955	16.4544	407.473	780.777	591.09	593.113	176.067	198.328	173.681	182.692
aco-miR-12-3p	aga-miR-12-3p	miRBase			CAGUACUUGUGUUAUACUCUCC	22	8	1	1	1	7	2142	2426	1943	1358	1033	1111	724	695	807	984.248	180.915	896.101	989.25	638.164	737.736	4916	5733.79	5536.08	5395.29	647.191	594.357	495.998	579.182	321.09	375.581	381.91	359.527
aco-aae-miR-71-3p	aae-miR-71-3p	MapMI		ACOM043019	UCUCACUACCUUGUCUUUCAUG	22	0	0	0	2	0	186	114	110	987	1090	1423	1269	928	1262	0	0	0	1978.5	0	395.7	426.88	269.436	313.417	336.578	470.381	627.153	635.288	577.607	562.794	501.495	597.237	553.842
aco-miR-932-5p	aga-miR-932-5p	Biryukova I. 2014	MIMAT0041545	ACOM043006	UCAAUUCCGUAGUGCAUUGCAGU	23	0	4	0	0	0	6	1	1	1409	742	1231	2064	1128	1191	0	723.659	0	0	0	144.732	13.7703	2.36347	2.84924	6.32768	671.496	426.924	549.571	549.331	915.372	609.576	563.636	696.195
aco-miR-2-2-3p	aga-miR-2-2-3p	miRBase	MIMAT0009202	ACOM043018	UAUCACAGCCAGCUUUGAUGAGC	23	1	0	0	0	1	286	63	211	1090	802	1356	893	675	702	123.031	0	0	0	91.1664	42.8395	656.385	148.899	601.19	468.825	519.468	461.446	605.376	528.764	396.04	364.773	332.219	364.344
aco-miR-375-3p	aga-miR-375-3p	miRBase	MIMAT0007860		UUUGUUCGUUUGGCUCGAGUUA	22	1	0	6	5	4	22005	24852	19137	1155	888	1058	2063	1298	1746	123.031	0	5376.6	4946.25	364.665	2162.11	50502.6	58737	54526	54588.6	550.446	510.928	472.336	511.237	914.929	701.445	826.288	814.22
aco-miR-315-5p	aga-miR-315-5p	miRBase	MIMAT0001521	ACOM042999	UUUUGAUUGUUGCUCAGAAAGC	22	1	3	0	0	55	1	2	0	1744	534	770	1281	969	1231	123.031	542.744	0	0	5014.15	1135.98	2.29505	4.72695	0	2.34067	831.149	307.247	343.761	494.053	568.116	523.652	582.566	558.111
aco-miR-N96	aga-miR-N96	mirdeep*			UUGCAUCAUGGCAAACACGGACU	23	20	5	68	54	1928	678	300	651	687	962	1313	601	480	472	2460.62	904.573	60934.8	53419.5	175769	58697.7	1556.05	709.042	1854.86	1373.32	327.408	553.506	586.179	489.031	266.54	259.394	223.372	249.769
aco-chrX_353716-5p	aga-chrX_353716-5p	Biryukova I. 2014			UGGUUUAUCUAGUCUGUCGAAACA	24	11	2	3	2	27	235	573	213	1041	980	855	1077	1041	1292	1353.34	361.829	2688.3	1978.5	2461.49	1768.69	539.338	1354.27	606.889	833.499	496.116	563.862	381.709	480.562	477.643	562.561	611.434	550.546
aco-miR-13b-3p	aga-miR-13b-3p	miRBase	MIMAT0001502	ACOM043020	UAUCACAGCCAUUUUGACGAGU	22	2	1	0	0	2	137	84	112	1212	651	871	1055	555	588	246.062	180.915	0	0	182.333	121.862	314.422	198.532	319.115	277.356	577.611	374.566	388.852	447.009	467.887	299.924	278.269	348.693
aco-miR-305-3p	aga-miR-305-3p	miRBase		ACOM042930	CGGCACAUGUUGGAGUACACUCU	23	0	0	0	0	6	162	98	170	1139	808	644	1864	1136	1227	0	0	0	0	546.998	109.4	371.799	231.62	484.371	362.597	542.821	464.899	287.509	431.743	826.674	613.899	580.673	673.749
aco-miR-87-3p	aga-miR-87-3p	miRBase	MIMAT0007858		GGUGAGCAAAUAUUCAGGUGU	21	1	0	0	0	3	76	39	61	936	674	780	1129	675	744	123.031	0	0	0	273.499	79.306	174.424	92.1755	173.804	146.801	446.076	387.799	348.225	394.033	500.705	364.773	352.095	405.858
aco-miR-137-3p	aga-miR-137-3p	miRBase	MIMAT0010107	ACOM043010	UAUUGCUUGAGAAUACACGUAG	22	0	2	0	0	0	46	24	9	758	649	878	865	837	960	0	361.829	0	0	0	72.3659	105.572	56.7234	25.6432	62.6463	361.245	373.415	391.977	375.546	383.623	452.318	454.316	430.086
aco-miR-11-5p	aga-miR-11-5p	miRBase		ACOM042991	CAAGAACUUGGAACUGUGAUCUGUG	25	8	1	2	0	39	145	195	132	978	609	650	677	593	751	984.248	180.915	1792.2	0	3555.49	1302.57	332.783	460.877	376.1	389.92	466.092	350.4	290.188	368.893	300.246	320.46	355.408	325.371
aco-miR-210-5p	aga-miR-210-5p	miRBase		ACOM042933	AGCUGCUGACCACUGCACAAGAU	23	0	0	0	1	0	0	2	2	512	783	914	747	840	780	0	0	0	989.25	0	197.85	0	4.72695	5.69849	3.47514	244.007	450.514	408.049	367.523	331.29	453.939	369.132	384.787
aco-miR-10378-5p	aga-miR-10378-5p	Castellano L. 2015	MIMAT0041582		CGUGGUACUCUUGUGGUAAGG	21	3	1	0	0	0	24	17	16	506	656	913	623	548	641	369.093	180.915	0	0	0	110.002	55.0813	40.1791	45.5879	46.9494	241.148	377.442	407.602	342.064	276.297	296.141	303.351	291.93
aco-miR-1890-3p	aga-miR-1890-3p	miRBase	MIMAT0007861		UGAAAUCUUUGAUUAGGUCU	20	12	5	0	0	0	33	21	35	655	489	889	668	617	751	1476.37	904.573	0	0	0	476.189	75.7368	49.6329	99.7235	75.0311	312.158	281.356	396.888	330.134	296.254	333.429	355.408	328.364
aco-miR-317-5p	aga-miR-317-5p	miRBase		ACOM043031	UGGGAUACUCCUUGUGCUCGCU	22	6	3	1	3	127	331	150	310	823	504	688	869	849	792	738.186	542.744	896.101	2967.75	11578.1	3344.58	759.663	354.521	883.266	665.816	392.222	289.986	307.153	329.787	385.397	458.803	374.811	406.337
aco-miR-980-5p	aga-miR-980-5p	Castellano L. 2015			CGGUCGUUCAUUAGGUCAUCUAGC	24	16	1	0	0	7	94	204	105	851	589	349	184	293	203	1968.5	180.915	0	0	638.164	557.515	215.735	482.149	299.171	332.351	405.567	338.893	155.809	300.089	81.603	158.338	96.069	112.003
aco-miR-9c-3p	aga-miR-9c-3p	miRBase			UAAAGCUUUAGUACCAGAGGUC	22	0	0	0	0	0	85	109	97	456	719	576	207	176	212	0	0	0	0	0	0	195.08	257.619	276.377	243.025	217.319	413.691	257.151	296.054	91.8033	95.1111	100.328	95.7475
aco-miR-965-5p	aga-miR-965-5p	miRBase		ACOM042972	AGGGGAAUGCUGUACACUCUAUG	23	3	1	0	1	3	97	117	73	680	632	448	466	445	471	369.093	180.915	0	989.25	273.499	362.551	222.62	276.526	207.995	235.714	324.072	363.634	200.006	295.904	206.668	240.48	222.899	223.349
aco-miR-998-3p	aga-miR-998-3p	Biryukova I. 2014	MIMAT0041500		UAGCACCAUGAGAUUCAGCUC	21	0	1	0	1	0	275	126	256	335	706	626	248	243	279	0	180.915	0	989.25	0	234.033	631.14	297.798	729.406	552.781	159.653	406.211	279.473	281.779	109.987	131.318	132.036	124.447
aco-miR-N56	aga-miR-N56	mirdeep*			UACUUCAUAAGAUCGUACUGACC	23	47	9	19	12	396	538	212	412	485	464	677	199	309	249	5782.46	1628.23	17025.9	11871	36101.9	14481.9	1234.74	501.056	1173.89	969.895	231.14	266.971	302.242	266.784	88.2554	166.985	117.838	124.36
aco-miR-10365-5p	aga-miR-10365-5p	Biryukova I. 2014	MIMAT0041535		AUUAGAAUGUGGAAUCUGUUUUU	23	14	4	8	0	34	66	76	31	725	340	432	921	517	620	1722.43	723.659	7168.8	0	3099.66	2542.91	151.474	179.624	88.3266	139.808	345.518	195.626	192.863	244.669	408.458	279.389	293.413	327.087
aco-miR-996-3p	aga-miR-996-3p	miRBase	MIMAT0005528	ACOM042993	UGACUAGAUUACAUGCUCGUCU	22	4	3	0	0	3	66	82	57	355	534	522	349	300	336	492.124	542.744	0	0	273.499	261.673	151.474	193.805	162.407	169.228	169.185	307.247	233.043	236.492	154.78	162.121	159.011	158.637
aco-miR-927-3p	aga-miR-927-3p	miRBase		ACOM042959	CAAAGCGUUUGGAUUCUGAAA	21	0	2	0	0	1	21	32	13	539	376	470	558	600	723	0	361.829	0	0	91.1664	90.5991	48.1961	75.6312	37.0402	53.6225	256.875	216.339	209.828	227.681	247.47	324.242	342.157	304.623
aco-miR-277-5p	aga-miR-277-5p	miRBase		ACOM043030	CGUGUCAGAGGUGCAUUUACA	21	2	0	0	0	0	4	3	3	236	255	491	768	518	685	246.062	0	0	0	0	49.2124	9.18021	7.09042	8.54773	8.27279	112.472	146.719	219.203	159.465	340.604	279.929	324.174	314.902
aco-miR-124-3p	aga-miR-124-3p	miRBase	MIMAT0001499	ACOM043012	UAAGGCACGCGGUGAAUGCCAAG	23	0	0	0	0	0	4	0	0	311	224	387	416	478	445	0	0	0	0	0	0	9.18021	0	0	3.06007	148.215	128.883	172.773	149.957	184.494	258.313	210.595	217.8
aco-miR-10378-3p	aga-miR-10378-3p	Castellano L. 2015	MIMAT0041583		UCUAUCAUUUGAGUACCAUGA	21	0	0	0	0	0	53	26	29	261	238	355	278	249	240	0	0	0	0	0	0	121.638	61.4503	82.6281	88.5721	124.386	136.938	158.487	139.937	123.291	134.561	113.579	123.81
aco-miR-276-5p	aga-miR-276-5p	miRBase	MIMAT0001509	ACOM043000, ACOM043001	AGCGAGGUAUAGAGUUCCUA	20	0	3	0	0	1	11	1	10	210	301	307	352	287	316	0	542.744	0	0	91.1664	126.782	25.2456	2.36347	28.4924	18.7005	100.081	173.186	137.058	136.775	156.11	155.096	149.546	153.584
aco-miR-92b-5p	aga-miR-92b-5p	miRBase			AGGACGUGACAGGUGCAUUAUUUG	24	1	0	0	0	6	7	4	4	288	262	216	168	196	241	123.031	0	0	0	546.998	134.006	16.0654	9.45389	11.397	12.3054	137.254	150.747	96.4316	128.144	74.5071	105.919	114.052	98.1595
aco-miR-2-1-3p	aga-miR-2-1-3p	miRBase	MIMAT0009202	ACOM043018	UAUCACAGCCAGCUUUGAUGAGC	23	2	1	0	0	0	38	13	31	295	215	268	368	243	221	246.062	180.915	0	0	0	85.3954	87.212	30.7252	88.3266	68.7546	140.59	123.704	119.647	127.98	163.206	131.318	104.587	133.037
aco-miR-124-5p	aga-miR-124-5p	miRBase		ACOM043012	GGUGUUCACUGUAGGCCUGUAUG	23	0	0	0	0	1	1	1	0	331	215	195	475	492	489	0	0	0	0	91.1664	18.2333	2.29505	2.36347	0	1.55284	157.747	123.704	87.0563	122.836	210.66	265.879	231.417	235.985
aco-miR-1889-5p	aga-miR-1889-5p	miRBase			CAAUCUCAAAUUGUAAUAGUGUGU	24	6	2	0	0	1	571	437	553	287	156	303	217	160	129	738.186	361.829	0	0	91.1664	238.236	1310.48	1032.84	1575.63	1306.32	136.777	89.7577	135.272	120.602	96.2383	86.4647	61.0488	81.2506
aco-miR-988-3p	aga-miR-988-3p	miRBase	MIMAT0010104		CCCCUUGUUGCAAACCUCACGC	22	0	0	0	0	2	314	192	244	151	248	241	217	277	264	0	0	0	0	182.333	36.4665	720.647	453.787	695.215	623.216	71.963	142.692	107.593	107.416	96.2383	149.692	124.937	123.622
aco-miR-N951	aga-miR-N951	mirdeep*			UGCCGCUCCCCCAAUCACACGU	22	1	0	4	0	1	351	265	297	222	215	180	317	443	465	123.031	0	3584.4	0	91.1664	759.72	805.564	626.32	846.225	759.37	105.8	123.704	80.3597	103.288	140.588	239.399	220.059	200.015
aco-miR-iab-4-5p	aga-miR-iab-4-5p	miRBase	MIMAT0001531	ACOM042977	ACGUAUACUGAAUGUAUCCUGA	22	0	0	0	0	0	0	0	0	219	124	263	115	88	114	0	0	0	0	0	0	0	0	0	0	104.37	71.3458	117.414	97.7102	51.0019	47.5556	53.9501	50.8358
aco-miR-278-5p	aga-miR-278-5p	miRBase		ACOM043008	ACGGACGAUAGUCUUCAACGACC	23	1	1	0	0	1	2	4	1	324	121	113	284	228	269	123.031	180.915	0	0	91.1664	79.0224	4.59011	9.45389	2.84924	5.63108	154.411	69.6197	50.448	91.4928	125.952	123.212	127.303	125.489
aco-miR-2c-5p	aga-miR-2c-5p	Castellano L. 2015	MIMAT0041578		GCUCAUCAAUUGGUUGUGGCU	21	1	0	0	1	1	65	57	47	264	157	114	124	144	140	123.031	0	0	989.25	91.1664	240.689	149.178	134.718	133.914	139.27	125.816	90.333	50.8945	89.0146	54.9933	77.8182	66.2545	66.3553
aco-miR-989-5p	aga-miR-989-5p	miRBase			CGCCGCUACGUUGCUUUCACUUG	23	0	0	0	0	0	0	0	2	117	244	156	0	1	3	0	0	0	0	0	0	0	0	5.69849	1.8995	55.7594	140.39	69.6451	88.5982	0	0.540404	1.41974	0.653381
aco-miR-125-3p	aga-miR-125-3p	miRBase		ACOM042968	ACAAGUUUUGAUCUCCGGUAU	21	1	0	0	0	0	63	62	65	214	142	172	218	176	170	123.031	0	0	0	0	24.6062	144.588	146.535	185.201	158.775	101.987	81.7025	76.7882	86.826	96.6818	95.1111	80.4518	90.7482
aco-miR-2945-5p	aga-miR-2945-5p	Biryukova I. 2014	MIMAT0041515	ACOM042970	AGCGAGUCUGCACUCUGGAAUAACAUG	27	1	1	0	0	0	182	175	123	191	149	167	229	277	311	123.031	180.915	0	0	0	60.7891	417.7	413.608	350.457	393.922	91.0261	85.7301	74.5559	83.7707	101.56	149.692	147.18	132.811
aco-miR-N966	aga-miR-N966	mirdeep*			UGAGUCGUUAUCAUGCUGAA	20	2	0	0	0	0	18	11	11	140	126	178	138	116	127	246.062	0	0	0	0	49.2124	41.311	25.9982	31.3417	32.8836	66.7207	72.4966	79.4668	72.8947	61.2022	62.6869	60.1023	61.3305
aco-aae-miR-2765	aae-miR-2765	MapMI			UGGUAACUCCACCACCGUUGGC	22	0	1	0	0	0	10	18	11	135	107	166	142	129	134	0	180.915	0	0	0	36.1829	22.9505	42.5425	31.3417	32.2782	64.3378	61.5645	74.1095	66.6706	62.9762	69.7121	63.415	65.3678
aco-miR-275-5p	aga-miR-275-5p	miRBase		ACOM042960	CGCGCUAAGCAGGAACCGGGACU	23	2	1	0	4	26	86	120	122	123	174	86	358	284	251	246.062	180.915	0	3957	2370.33	1350.86	197.375	283.617	347.608	276.2	58.6189	100.114	38.3941	65.7091	158.771	153.475	118.785	143.677
aco-miR-219-3p	aga-miR-219-3p	miRBase		ACOM043029	AGAGUUGUGACUGGACAUCCGUG	23	1	1	0	0	4	0	0	0	238	76	82	213	224	253	123.031	180.915	0	0	364.665	133.722	0	0	0	0	113.425	43.7281	36.6083	64.5872	94.4643	121.051	119.731	111.749
aco-chr2R_81494-3p	aga-chr2R_81494-3p	Biryukova I. 2014			UUGGUGUUAUAUCUUACAGUGAG	23	0	2	0	0	0	1	0	0	164	82	119	125	105	143	0	361.829	0	0	0	72.3659	2.29505	0	0	0.765018	78.1585	47.1803	53.1267	59.4885	55.4368	56.7424	67.6742	59.9511
aco-miR-1000-5p	aga-miR-1000-5p	miRBase	MIMAT0010109		AUAUUGUCCUGUCACAGCAGU	21	0	0	0	0	0	0	0	0	145	67	128	174	104	98	0	0	0	0	0	0	0	0	0	0	69.1036	38.5498	57.1447	54.9327	77.168	56.202	46.3781	59.9161
aco-miR-1174-5p	aga-miR-1174-5p	miRBase			GUGGGUAUUUUAGAUCAUCGACA	23	0	0	0	0	0	1	0	1	113	107	106	39	45	65	0	0	0	0	0	0	2.29505	0	2.84924	1.71477	53.8531	61.5645	47.3229	54.2469	17.2963	24.3182	30.761	24.1252
aco-miR-279-5p	aga-miR-279-5p	miRBase		ACOM042994	AAUGGGUGUGAAUCUAGUGAUUUC	24	2	0	0	0	0	6	8	4	80	94	150	75	63	69	246.062	0	0	0	0	49.2124	13.7703	18.9078	11.397	14.6917	38.1261	54.0847	66.9664	53.0591	33.2621	34.0455	32.654	33.3205
aco-chr3R_150582-5p	aga-chr3R_150582-5p	Biryukova I. 2014			UUGACUGUCGCCUCUGCGGAUG	22	0	0	0	0	0	0	0	1	78	147	70	5	3	2	0	0	0	0	0	0	0	0	2.84924	0.949748	37.173	84.5793	31.251	51.0011	2.21747	1.62121	0.946492	1.59506
aco-miR-932-3p	aga-miR-932-3p	Biryukova I. 2014	MIMAT0041546	ACOM043006	UGCAAGCAUUGUGGGAGUGAAG	22	0	0	0	0	0	0	0	0	136	96	71	95	120	172	0	0	0	0	0	0	0	0	0	0	64.8144	55.2355	31.6974	50.5824	42.132	64.8485	81.3983	62.7929
aco-miR-993-5p	aga-miR-993-5p	miRBase			UACCCUGUAGUUCCGGGCUUUU	22	0	1	0	0	0	4	0	1	132	62	118	179	148	130	0	180.915	0	0	0	36.1829	9.18021	0	2.84924	4.00982	62.9081	35.6729	52.6802	50.4204	79.3855	79.9798	61.522	73.6291
aco-miR-10362-5p	aga-miR-10362-5p	Castellano L. 2015			UCGAUGAUCCGCGGCUCCGCAGCGC	25	0	0	0	0	0	0	0	0	83	132	80	0	1	1	0	0	0	0	0	0	0	0	0	0	39.5558	75.9488	35.7154	50.4067	0	0.540404	0.473246	0.337883
aco-miR-N420	aga-miR-N420	mirdeep*			CGGGUUACGUUGGCUGUCCAGC	22	0	0	0	0	0	0	0	0	54	159	73	1	1	5	0	0	0	0	0	0	0	0	0	0	25.7351	91.4838	32.5903	49.9364	0.443494	0.540404	2.36623	1.11671
aco-chr2R_93879-3p	aga-chr2R_93879-3p	Biryukova I. 2014		ACOM043034	CUGCUGCCCAAGUGCUUAUCG	21	0	0	0	0	0	28	7	19	64	111	119	125	129	167	0	0	0	0	0	0	64.2615	16.5443	54.1356	44.9805	30.5009	63.866	53.1267	49.1645	55.4368	69.7121	79.0321	68.0603
aco-miR-2c-3p	aga-miR-2c-3p	Castellano L. 2015	MIMAT0041579		UAUCACAGCCAUUUUGAUGAGC	22	2	0	1	0	0	13	10	22	89	87	105	66	66	62	246.062	0	896.101	0	0	228.433	29.8357	23.6347	62.6834	38.7179	42.4153	50.0572	46.8765	46.4497	29.2706	35.6667	29.3413	31.4262
aco-chr3L_130625-5p	aga-chr3L_130625-5p	Biryukova I. 2014			UUGGUCUGAUUGCCUACACUGGCUU	25	0	0	0	0	0	0	0	0	84	118	66	4	4	5	0	0	0	0	0	0	0	0	0	0	40.0324	67.8936	29.4652	45.7971	1.77398	2.16162	2.36623	2.10061
aco-miR-N148	aga-miR-N148	mirdeep*			UGUGAGAAAGGUUUGCUAGA	20	0	0	0	0	0	0	0	0	62	122	84	2	1	2	0	0	0	0	0	0	0	0	0	0	29.5477	70.1951	37.5012	45.748	0.886989	0.540404	0.946492	0.791295
aco-miR-315-3p	aga-miR-315-3p	miRBase		ACOM042999	CUUUCGGGCAGUAAUCAAAGUC	22	0	0	0	0	1	0	0	0	121	85	65	123	126	169	0	0	0	0	91.1664	18.2333	0	0	0	0	57.6658	48.9064	29.0188	45.197	54.5498	68.0909	79.9786	67.5398
aco-miR-1889-3p	aga-miR-1889-3p	miRBase	MIMAT0007859		ACACAUUACAGAUUGGGAUUA	21	0	0	0	0	0	251	155	219	79	82	101	50	54	59	0	0	0	0	0	0	576.058	366.338	623.984	522.127	37.6495	47.1803	45.0907	43.3069	22.1747	29.1818	27.9215	26.426
aco-miR-13b-5p	aga-miR-13b-5p	miRBase		ACOM043020	UCGUAAAAAUGGUUGUGCCGUG	22	0	0	0	0	0	8	2	7	73	77	63	35	28	30	0	0	0	0	0	0	18.3604	4.72695	19.9447	14.344	34.7901	44.3035	28.1259	35.7398	15.5223	15.1313	14.1974	14.9503
aco-miR-993-3p	aga-miR-993-3p	miRBase	MIMAT0010103		GAAGCUCGUUUCUAUAGAGGUAUCU	25	0	1	0	0	0	0	0	2	64	67	85	105	88	102	0	180.915	0	0	0	36.1829	0	0	5.69849	1.8995	30.5009	38.5498	37.9476	35.6661	46.5669	47.5556	48.2711	47.4645
aco-miR-307-3p	aga-miR-307-3p	miRBase	MIMAT0001519	ACOM043009	UCACAACCUCCUUGAGUGAG	20	0	0	0	0	0	8	3	4	90	50	71	58	47	56	0	0	0	0	0	0	18.3604	7.09042	11.397	12.2826	42.8919	28.7685	31.6974	34.4526	25.7227	25.399	26.5018	25.8745
aco-chr2L_42099-5p	aga-chr2L_42099-5p	Biryukova I. 2014			UACUUUCGCAAAUAGAUCGCUGCCU	25	1	0	0	0	0	1	0	0	33	104	60	3	1	1	123.031	0	0	0	0	24.6062	2.29505	0	0	0.765018	15.727	59.8384	26.7866	34.1173	1.33048	0.540404	0.473246	0.781378
aco-miR-10359-5p	aga-miR-10359-5p	Castellano L. 2015			UCAUUGAGCAAUUCGUCGUCCGUAU	25	0	0	0	0	0	0	0	0	36	83	52	0	1	0	0	0	0	0	0	0	0	0	0	0	17.1568	47.7557	23.215	29.3758	0	0.540404	0	0.180135
aco-miR-N149	aga-miR-N149	mirdeep*			UAAUGGAAAUUUAUCAGGGAGC	22	0	0	0	0	0	0	1	0	45	79	47	0	1	0	0	0	0	0	0	0	0	2.36347	0	0.787825	21.4459	45.4542	20.9828	29.2943	0	0.540404	0	0.180135
aco-miR-9a-3p	aga-miR-9a-3p	miRBase		ACOM043004	UAAAGCUAGCAUACCGAAGUUA	22	0	0	0	0	0	2	2	3	43	46	86	74	39	50	0	0	0	0	0	0	4.59011	4.72695	8.54773	5.95493	20.4928	26.467	38.3941	28.4513	32.8186	21.0758	23.6623	25.8522
aco-miR-957-5p	aga-miR-957-5p	miRBase			GUUAGUUUUGGGCGGGUUUUAGU	23	0	0	0	0	2	3	1	2	57	59	52	104	115	121	0	0	0	0	182.333	36.4665	6.88516	2.36347	5.69849	4.98237	27.1649	33.9468	23.215	28.1089	46.1234	62.1465	57.2628	55.1776
aco-miR-10360-5p	aga-miR-10360-5p	Castellano L. 2015			UAGUUGAGAAGACGCUGAGCCGCCC	25	0	0	0	0	0	0	0	0	30	86	45	0	2	2	0	0	0	0	0	0	0	0	0	0	14.2973	49.4818	20.0899	27.9563	0	1.08081	0.946492	0.675767
aco-miR-92a-5p	aga-miR-92a-5p	miRBase			CGGCCGGCUCAAGAGCAAAAUU	22	1	0	0	0	0	3	2	1	56	68	39	39	27	37	123.031	0	0	0	0	24.6062	6.88516	4.72695	2.84924	4.82045	26.6883	39.1251	17.4113	27.7416	17.2963	14.5909	17.5101	16.4658
aco-miR-184-5p	aga-miR-184-5p	miRBase		ACOM042998	CCUUAUCAUUCUUUCGCCCCGU	22	0	0	0	0	0	12	5	8	35	69	51	57	69	64	0	0	0	0	0	0	27.5406	11.8174	22.794	20.7173	16.6802	39.7005	22.7686	26.3831	25.2792	37.2879	30.2878	30.9516
aco-miR-7-3p	aga-miR-7-3p	miRBase		ACOM042942	CAAUAAAUCUCUCGUCUUUCUA	22	0	0	0	0	0	6	2	0	43	51	65	26	27	41	0	0	0	0	0	0	13.7703	4.72695	0	6.16576	20.4928	29.3438	29.0188	26.2851	11.5309	14.5909	19.4031	15.175
aco-miR-33-3p	aga-miR-33-3p	Biryukova I. 2014	MIMAT0041524	ACOM042938	CAGUACUUCUGCAAUGCAACCC	22	0	0	0	0	0	21	9	13	45	51	62	33	39	27	0	0	0	0	0	0	48.1961	21.2713	37.0402	35.5025	21.4459	29.3438	27.6795	26.1564	14.6353	21.0758	12.7776	16.1629
aco-chr2R_79712-5p	aga-chr2R_79712-5p	Biryukova I. 2014		ACOM042966	ACGCGGUCAUGCAGUCUAAUAUU	23	0	0	0	0	1	18	14	14	46	53	48	67	51	47	0	0	0	0	91.1664	18.2333	41.311	33.0886	39.8894	38.0963	21.9225	30.4946	21.4293	24.6155	29.7141	27.5606	22.2426	26.5058
aco-miR-N629	aga-miR-N629	mirdeep*			CAAGAGUGUCCAGCUGUAGC	20	0	0	0	0	0	0	0	0	51	57	28	1	1	2	0	0	0	0	0	0	0	0	0	0	24.3054	32.7961	12.5004	23.2006	0.443494	0.540404	0.946492	0.643464
aco-miR-988-5p	aga-miR-988-5p	miRBase			GUGUGUUUUGUGACAAUGAGAU	22	0	2	0	0	0	12	0	5	36	25	43	27	19	16	0	361.829	0	0	0	72.3659	27.5406	0	14.2462	13.929	17.1568	14.3842	19.197	16.9127	11.9743	10.2677	7.57194	9.93799
aco-miR-10357-5p	aga-miR-10357-5p	Castellano L. 2015			CCAGAACCUGGUGCUGCAAGCUGCC	25	0	0	0	0	0	0	0	0	21	49	26	0	0	0	0	0	0	0	0	0	0	0	0	0	10.0081	28.1931	11.6075	16.6029	0	0	0	0
aco-miR-N1044	aga-miR-N1044	mirdeep*			AAGCUACACCUGGUUGAACAUUU	23	2	0	2	1	17	43	10	23	32	29	40	41	28	29	246.062	0	1792.2	989.25	1549.83	915.468	98.6873	23.6347	65.5326	62.6182	15.2504	16.6857	17.8577	16.598	18.1833	15.1313	13.7241	15.6796
aco-miR-N1174	aga-miR-N1174	mirdeep*			CAGACUGGUUCGGGACCGCGGAG	23	0	0	0	0	0	0	0	0	22	35	37	6	4	1	0	0	0	0	0	0	0	0	0	0	10.4847	20.1379	16.5184	15.7137	2.66097	2.16162	0.473246	1.76528
aco-miR-14-5p	aga-miR-14-5p	miRBase		ACOM042951	GGGAGCGAGAUUAAGGCUUGCU	22	1	0	0	0	0	6	2	6	27	30	37	41	27	24	123.031	0	0	0	0	24.6062	13.7703	4.72695	17.0955	11.8642	12.8676	17.2611	16.5184	15.549	18.1833	14.5909	11.3579	14.7107
aco-miR-10363-3p	aga-miR-10363-3p	Biryukova I. 2014	MIMAT0041530		CCGGUGAACUGCUGUGCAGGGGCGC	25	0	0	0	0	0	0	0	0	18	40	22	2	2	1	0	0	0	0	0	0	0	0	0	0	8.57838	23.0148	9.82174	13.805	0.886989	1.08081	0.473246	0.813681
aco-miR-2944b-5p	aga-miR-2944b-5p	Biryukova I. 2014	MIMAT0041507		GAAGGAACUUCUGCUGUGAUCU	22	0	0	0	0	0	6	13	2	20	32	27	36	24	26	0	0	0	0	0	0	13.7703	30.7252	5.69849	16.7313	9.53153	18.4118	12.054	13.3324	15.9658	12.9697	12.3044	13.7466
aco-miR-N1306	aga-miR-N1306	mirdeep*			UCGUAGAAUCCGGAAGCAAGUU	22	0	0	0	0	0	0	0	0	17	43	16	5	1	2	0	0	0	0	0	0	0	0	0	0	8.1018	24.7409	7.14308	13.3286	2.21747	0.540404	0.946492	1.23479
aco-miR-79-5p	aga-miR-79-5p	miRBase		ACOM042971	GCUUUGGCGCUUUAGCUGUAUGA	23	0	0	0	0	0	6	1	6	20	19	42	18	22	18	0	0	0	0	0	0	13.7703	2.36347	17.0955	11.0764	9.53153	10.932	18.7506	13.0714	7.9829	11.8889	8.51843	9.46341
aco-chr3R_157264-5p	aga-chr3R_157264-5p	Biryukova I. 2014			AGGAUUCGUAGUGCUACUGUGCAGA	25	0	0	0	0	0	0	0	0	12	41	17	0	0	1	0	0	0	0	0	0	0	0	0	0	5.71892	23.5902	7.58953	12.2995	0	0	0.473246	0.157749
aco-miR-10375b-3p	aga-miR-10375b-3p	Castellano L. 2015	MIMAT0041573		UUGGGCGCUAUCUACAAUGUAG	22	0	0	0	0	0	2	6	1	26	27	20	37	45	71	0	0	0	0	0	0	4.59011	14.1808	2.84924	7.20673	12.391	15.535	8.92886	12.2849	16.4093	24.3182	33.6005	24.776
aco-let-7-3p	aga-let-7-3p	miRBase			CUAUACAAUCCGCUAACUUACC	22	0	0	0	0	0	6	9	9	32	18	24	25	27	22	0	0	0	0	0	0	13.7703	21.2713	25.6432	20.2283	15.2504	10.3567	10.7146	12.1072	11.0874	14.5909	10.4114	12.0299
aco-miR-286b-3p	aga-miR-286b-3p	Biryukova I. 2014	MIMAT0041567	ACOM042980	UGACUAGACCGAACACUCGUAUC	23	0	0	0	0	0	1	2	4	29	25	18	14	16	17	0	0	0	0	0	0	2.29505	4.72695	11.397	6.13966	13.8207	14.3842	8.03597	12.0803	6.20892	8.64647	8.04518	7.63352
aco-chr3R_160262-3p	aga-chr3R_160262-3p	Biryukova I. 2014			CUCGCUGGCUGUCCGCAAACU	21	1	0	0	0	0	32	62	38	23	23	25	47	30	36	123.031	0	0	0	0	24.6062	73.4417	146.535	108.271	109.416	10.9613	13.2335	11.1611	11.7853	20.8442	16.2121	17.0369	18.0311
aco-miR-10380-3p	aga-miR-10380-3p	Castellano L. 2015	MIMAT0041587		AAUUCUCAACCUCACAUUACAGA	23	0	0	0	0	0	11	15	4	21	25	22	22	24	25	0	0	0	0	0	0	25.2456	35.4521	11.397	24.0316	10.0081	14.3842	9.82174	11.4047	9.75688	12.9697	11.8312	11.5192
aco-miR-N225	aga-miR-N225	mirdeep*			UGGUUUGCACUAGCUCGAAUU	21	0	0	0	0	0	2	3	2	16	21	30	10	8	9	0	0	0	0	0	0	4.59011	7.09042	5.69849	5.793	7.62522	12.0828	13.3933	11.0338	4.43494	4.32323	4.25922	4.33913
aco-miR-N1213	aga-miR-N1213	mirdeep*			UUCUUCAAAACUUCCUGCGCUGA	23	0	0	0	0	0	1	0	0	9	32	23	0	1	2	0	0	0	0	0	0	2.29505	0	0	0.765018	4.28919	18.4118	10.2682	10.9897	0	0.540404	0.946492	0.495632
aco-miR-N645	aga-miR-N645	mirdeep*			UAGAGCCGUCUAACUUUCCGAG	22	1	0	0	0	0	45	47	45	23	23	18	6	8	8	123.031	0	0	0	0	24.6062	103.277	111.083	128.216	114.192	10.9613	13.2335	8.03597	10.7436	2.66097	4.32323	3.78597	3.59006
aco-miR-12418-3p	aga-miR-12418-3p	Fu X. 2017	MIMAT0050472		UGUUCGAUCGUUACUGUCAUAU	22	1	0	2	0	0	10	24	7	31	20	11	45	28	37	123.031	0	1792.2	0	0	383.046	22.9505	56.7234	19.9447	33.2062	14.7739	11.5074	4.91087	10.3974	19.9572	15.1313	17.5101	17.5329
aco-miR-10379-3p	aga-miR-10379-3p	Castellano L. 2015	MIMAT0041585		UGGAAGAACGAACAAGACUGUA	22	0	0	0	0	2	2	3	1	25	13	23	653	557	798	0	0	0	0	182.333	36.4665	4.59011	7.09042	2.84924	4.84326	11.9144	7.4798	10.2682	9.88747	289.602	301.005	377.65	322.752
aco-miR-N652	aga-miR-N652	mirdeep*			UCGGUAUGUUGUGCUUUGUCUA	22	0	0	0	1	0	0	0	0	21	20	14	0	0	0	0	0	0	989.25	0	197.85	0	0	0	0	10.0081	11.5074	6.2502	9.25523	0	0	0	0
aco-miR-10358-5p	aga-miR-10358-5p	Castellano L. 2015			UGAGAAGUAACUGUUAAAACUAUGU	25	0	0	0	0	0	0	0	0	15	23	15	2	0	2	0	0	0	0	0	0	0	0	0	0	7.14865	13.2335	6.69664	9.02626	0.886989	0	0.946492	0.61116
aco-miR-N1342	aga-miR-N1342	mirdeep*			UCAGGCACGAUGAGGACCGGAGC	23	0	0	0	0	0	0	0	0	10	31	8	0	0	0	0	0	0	0	0	0	0	0	0	0	4.76576	17.8365	3.57154	8.72459	0	0	0	0
aco-miR-31-3p	aga-miR-31-3p	Biryukova I. 2014	MIMAT0041569		AGCUAUUCAACUUCUUGUUUAU	22	0	0	0	0	0	0	0	0	15	14	24	19	11	15	0	0	0	0	0	0	0	0	0	0	7.14865	8.05517	10.7146	8.63948	8.42639	5.94445	7.09869	7.15651
aco-miR-79-3p	aga-miR-79-3p	miRBase	MIMAT0001524	ACOM042971	UAAAGCUAGAUUACCAAAGCAU	22	0	0	0	0	0	4	1	3	14	11	27	10	4	11	0	0	0	0	0	0	9.18021	2.36347	8.54773	6.69714	6.67207	6.32907	12.054	8.3517	4.43494	2.16162	5.20571	3.93409
aco-chr2L_1641-3p	aga-chr2L_1641-3p	Biryukova I. 2014			CGAUACACGAACUGGGGCUCUCUCC	25	0	0	0	0	0	0	0	0	13	24	11	5	4	5	0	0	0	0	0	0	0	0	0	0	6.19549	13.8089	4.91087	8.30508	2.21747	2.16162	2.36623	2.24844
aco-miR-N638	aga-miR-N638	mirdeep*			UGGUAGUCGGACACGGGCACGCU	23	0	0	0	0	0	0	0	1	5	26	15	18	13	19	0	0	0	0	0	0	0	0	2.84924	0.949748	2.38288	14.9596	6.69664	8.01304	7.9829	7.02525	8.99168	7.99994
aco-miR-N769	aga-miR-N769	mirdeep*			UUCGGCCGUAUCGGGGAGCUCG	22	0	0	0	0	0	12	14	12	6	20	19	19	37	39	0	0	0	0	0	0	27.5406	33.0886	34.1909	31.6067	2.85946	11.5074	8.48241	7.61642	8.42639	19.995	18.4566	15.626
aco-chr2L_4162-5p	aga-chr2L_4162-5p	Biryukova I. 2014			AGGAUUACGAUGAAGUGUUUGCGCC	25	0	0	0	0	0	0	0	0	5	25	13	3	1	0	0	0	0	0	0	0	0	0	0	0	2.38288	14.3842	5.80376	7.52363	1.33048	0.540404	0	0.623629
aco-miR-965-3p	aga-miR-965-3p	miRBase	MIMAT0010108	ACOM042972	UAAGCGUAUAGCUUUUCCCAUU	22	0	0	1	0	0	6	0	7	16	10	20	21	12	7	0	0	896.101	0	0	179.22	13.7703	0	19.9447	11.2383	7.62522	5.7537	8.92886	7.43592	9.31338	6.48485	3.31272	6.37032
aco-miR-N1194	aga-miR-N1194	mirdeep*			UAGAGCAUUCCGAACCUUCACA	22	0	0	0	0	0	0	0	0	10	26	4	0	0	1	0	0	0	0	0	0	0	0	0	0	4.76576	14.9596	1.78577	7.17038	0	0	0.473246	0.157749
aco-miR-10365-3p	aga-miR-10365-3p	Biryukova I. 2014	MIMAT0041536		AAAAGUUUUCAUAUUCUUGCGG	22	0	0	0	0	0	0	1	0	16	10	18	8	14	15	0	0	0	0	0	0	0	2.36347	0	0.787825	7.62522	5.7537	8.03597	7.1383	3.54796	7.56566	7.09869	6.07077
aco-miR-N135	aga-miR-N135	mirdeep*			UCGGACACACACACCCUUCGGA	22	1	0	0	0	1	87	157	80	13	18	10	23	22	22	123.031	0	0	0	91.1664	42.8395	199.67	371.065	227.94	266.225	6.19549	10.3567	4.46443	7.00552	10.2004	11.8889	10.4114	10.8336
aco-miR-1890-5p	aga-miR-1890-5p	miRBase			AGAGCUAAUUGGAGUAUUUCUUG	23	0	2	0	0	0	2	1	0	6	12	25	7	16	10	0	361.829	0	0	0	72.3659	4.59011	2.36347	0	2.31786	2.85946	6.90443	11.1611	6.97499	3.10446	8.64647	4.73246	5.49446
aco-miR-N920	aga-miR-N920	mirdeep*			UGUUUGAUCUGCUCGAGGAGG	21	0	0	0	0	0	0	0	0	8	18	15	0	1	0	0	0	0	0	0	0	0	0	0	0	3.81261	10.3567	6.69664	6.9553	0	0.540404	0	0.180135
aco-miR-N1354	aga-miR-N1354	mirdeep*			UGUCGUUACGGGCCUGGA	18	0	0	0	0	0	0	0	0	11	15	15	4	2	5	0	0	0	0	0	0	0	0	0	0	5.24234	8.63054	6.69664	6.85651	1.77398	1.08081	2.36623	1.74034
aco-miR-N1325	aga-miR-N1325	mirdeep*			UGCGUUUCUCGGGAGGUACAGC	22	0	0	0	0	0	0	0	0	2	24	12	3	5	2	0	0	0	0	0	0	0	0	0	0	0.953153	13.8089	5.35731	6.70645	1.33048	2.70202	0.946492	1.65967
aco-chr2L_13183-3p	aga-chr2L_13183-3p	Biryukova I. 2014			UGUGGUGGCACACUUUGACAAC	22	0	0	0	0	0	0	0	0	20	11	9	17	14	20	0	0	0	0	0	0	0	0	0	0	9.53153	6.32907	4.01798	6.62619	7.5394	7.56566	9.46492	8.18999
aco-miR-980-3p	aga-miR-980-3p	Castellano L. 2015			UAGCUGCCUAGUGAAGGGC	19	0	0	0	0	0	3	3	2	15	13	11	20	23	29	0	0	0	0	0	0	6.88516	7.09042	5.69849	6.55802	7.14865	7.4798	4.91087	6.51311	8.86989	12.4293	13.7241	11.6744
aco-miR-929-5p	aga-miR-929-5p	miRBase		ACOM043026	AAAUUGACUCUAGUAGGGAGU	21	0	0	0	0	1	0	0	0	16	9	14	11	10	10	0	0	0	0	91.1664	18.2333	0	0	0	0	7.62522	5.17833	6.2502	6.35125	4.87844	5.40404	4.73246	5.00498
aco-miR-283-3p	aga-miR-283-3p	miRBase		ACOM043027	CGGGAUUUCAGCUGAUAUCC	20	0	0	0	0	0	7	12	2	11	17	9	7	6	8	0	0	0	0	0	0	16.0654	28.3617	5.69849	16.7085	5.24234	9.78128	4.01798	6.3472	3.10446	3.24242	3.78597	3.37762
aco-miR-190-3p	aga-miR-190-3p	miRBase		ACOM043036	CCCAGGAAUCAAACAUAUUAUU	22	0	0	0	0	0	0	0	0	10	14	13	8	10	7	0	0	0	0	0	0	0	0	0	0	4.76576	8.05517	5.80376	6.20823	3.54796	5.40404	3.31272	4.08824
aco-miR-N1081	aga-miR-N1081	mirdeep*			UUACUUAGCGAGUGCUCGAACC	22	0	0	0	0	0	0	0	0	10	19	6	4	6	6	0	0	0	0	0	0	0	0	0	0	4.76576	10.932	2.67866	6.12548	1.77398	3.24242	2.83948	2.61863
aco-aae-miR-193	aae-miR-193	MapMI			UACUGGCCUACUAAGUCCCAAC	22	0	0	0	0	0	0	0	0	13	11	13	12	10	8	0	0	0	0	0	0	0	0	0	0	6.19549	6.32907	5.80376	6.10944	5.32193	5.40404	3.78597	4.83731
aco-chr2L_42099-3p	aga-chr2L_42099-3p	Biryukova I. 2014			UAGUUAGUUUUUGGCUAAGUGGAGC	25	0	0	0	0	0	0	0	0	9	18	7	0	0	0	0	0	0	0	0	0	0	0	0	0	4.28919	10.3567	3.1251	5.92365	0	0	0	0
aco-miR-286-3p	aga-miR-286-3p	miRBase	MIMAT0010110	ACOM043007	UGACUAGACCGAACACUCGCGUC	23	0	0	0	0	0	3	4	2	10	14	11	14	10	21	0	0	0	0	0	0	6.88516	9.45389	5.69849	7.34585	4.76576	8.05517	4.91087	5.9106	6.20892	5.40404	9.93817	7.18371
aco-miR-N680	aga-miR-N680	mirdeep*			UCAUGGACGAAAACUGGUA	19	1	0	0	0	0	0	0	0	9	17	5	0	0	0	123.031	0	0	0	0	24.6062	0	0	0	0	4.28919	9.78128	2.23221	5.43423	0	0	0	0
aco-miR-N636	aga-miR-N636	mirdeep*			CUUCUGUGCGUGCGUGCGUGU	21	0	0	0	0	0	6	0	3	9	12	10	45	52	38	0	0	0	0	0	0	13.7703	0	8.54773	7.43935	4.28919	6.90443	4.46443	5.21935	19.9572	28.101	17.9834	22.0139
aco-chr3L_118320-5p	aga-chr3L_118320-5p	Biryukova I. 2014			AUGGGGUUUGACCUGCUGGGC	21	0	0	0	0	0	7	6	5	6	11	13	10	10	11	0	0	0	0	0	0	16.0654	14.1808	14.2462	14.8308	2.85946	6.32907	5.80376	4.99743	4.43494	5.40404	5.20571	5.0149
aco-miR-10368-3p	aga-miR-10368-3p	Castellano L. 2015			ACACGACCCUGAUUGCUGUAGU	22	0	0	0	0	0	2	0	0	10	8	10	449	400	429	0	0	0	0	0	0	4.59011	0	0	1.53004	4.76576	4.60296	4.46443	4.61105	199.129	216.162	203.023	206.104
aco-miR-12416-3p	aga-miR-12416-3p	Fu X. 2017	MIMAT0050470		UGACGGGUUUGGUCUCUCCA	20	0	0	0	0	0	0	2	3	9	13	4	4	2	3	0	0	0	0	0	0	0	4.72695	8.54773	4.42489	4.28919	7.4798	1.78577	4.51825	1.77398	1.08081	1.41974	1.42484
aco-miR-10371-5p	aga-miR-10371-5p	Castellano L. 2015			UGUUUGAUUUUGGAUACGGUCGCCA	25	0	0	0	0	0	0	0	0	7	10	10	2	0	2	0	0	0	0	0	0	0	0	0	0	3.33604	5.7537	4.46443	4.51805	0.886989	0	0.946492	0.61116
aco-miR-N900	aga-miR-N900	mirdeep*			UUACUGCGACGAUCCUGUGUGAA	23	0	0	0	0	0	0	0	0	5	12	6	2	6	4	0	0	0	0	0	0	0	0	0	0	2.38288	6.90443	2.67866	3.98866	0.886989	3.24242	1.89298	2.00747
aco-miR-2b-5p	aga-miR-2b-5p	Biryukova I. 2014	MIMAT0041564	ACOM043018, ACOM043021	UCUCAAAGUGGCUGUGAAAUG	21	0	0	0	0	0	2	3	1	6	7	11	8	5	12	0	0	0	0	0	0	4.59011	7.09042	2.84924	4.84326	2.85946	4.02759	4.91087	3.93264	3.54796	2.70202	5.67895	3.97631
aco-miR-981-5p	aga-miR-981-5p	miRBase		ACOM042922	CGGGUUUCGCUGGCUAACGUGUU	23	0	0	0	0	0	0	0	0	9	8	6	20	14	18	0	0	0	0	0	0	0	0	0	0	4.28919	4.60296	2.67866	3.85693	8.86989	7.56566	8.51843	8.31799
aco-miR-306-3p	aga-miR-306-3p	miRBase			CUGAGGGCCUUCUGGUACCU	20	0	0	0	0	0	0	1	2	2	8	13	6	4	1	0	0	0	0	0	0	0	2.36347	5.69849	2.68732	0.953153	4.60296	5.80376	3.78662	2.66097	2.16162	0.473246	1.76528
aco-miR-12419-5p	aga-miR-12419-5p	Fu X. 2017	MIMAT0050473		AGCUGUUCUGACUUGAUGUACU	22	1	0	0	0	0	3	14	2	6	10	5	18	15	9	123.031	0	0	0	0	24.6062	6.88516	33.0886	5.69849	15.2241	2.85946	5.7537	2.23221	3.61512	7.9829	8.10606	4.25922	6.78273
aco-miR-1000-3p	aga-miR-1000-3p	miRBase			CUGUUGUUUCGGGACAUUUCCA	22	0	0	0	0	0	0	0	0	6	5	9	10	4	8	0	0	0	0	0	0	0	0	0	0	2.85946	2.87685	4.01798	3.25143	4.43494	2.16162	3.78597	3.46084
aco-miR-9b-3p	aga-miR-9b-3p	miRBase			UAUAGCUUUAUCACCAAAAACC	22	0	0	0	0	0	1	1	1	5	8	5	1	1	1	0	0	0	0	0	0	2.29505	2.36347	2.84924	2.50259	2.38288	4.60296	2.23221	3.07268	0.443494	0.540404	0.473246	0.485715
aco-chrUNKN_283499-5p	aga-chrUNKN_283499-5p	Biryukova I. 2014			UUGGAGAUCAAAAGACGAUGUUUUU	25	0	0	0	0	0	0	0	0	3	8	7	0	0	0	0	0	0	0	0	0	0	0	0	0	1.42973	4.60296	3.1251	3.0526	0	0	0	0
aco-miR-N89	aga-miR-N89	mirdeep*			CCUGCGUCGUCGUGGUCGUGAU	22	0	0	0	0	0	7	0	3	10	5	3	4	7	9	0	0	0	0	0	0	16.0654	0	8.54773	8.20437	4.76576	2.87685	1.33933	2.99398	1.77398	3.78283	4.25922	3.27201

## Sheet: aco_M_171
An. coluzzii ID	An. gambiae ID	source	miRBase ID	VectorBase ID	seq	length	AgSal1 counts	AgSal2 counts	S1 counts	S2 counts	S3 counts	G1 counts	G2 counts	G3 counts	F1 counts	F2 counts	F3 counts	M1 counts	M2 counts	M3 counts	AgSal1 cpm	AgSal2 cpm	S1 cpm	S2 cpm	S3 cpm	S mean cpm	G1 cpm	G2 cpm	G3 cpm	G mean cpm	F1 cpm	F2 cpm	F3 cpm	F mean cpm	M1 cpm	M2 cpm	M3 cpm	M mean cpm
aco-miR-276-3p	aga-miR-276-3p	miRBase	MIMAT0006782	ACOM043000	UAGGAACUUCAUACCGUGCUCU	22	1912	776	187	152	1264	20574	16393	12403	626895	397189	356656	860168	514701	612914	235235	140390	167571	150366	115234	161759	47218.4	38744.4	35339.2	40434	298763	228530	159226	228840	381480	278147	290059	316562
aco-miR-100-5p	aga-miR-100-5p	miRBase	MIMAT0001498	ACOM042969	AACCCGUAGAUCCGAACUUGUG	22	856	197	95	59	1034	57118	105210	51459	194788	141452	116551	237721	190806	232619	105315	35640.2	85129.6	58365.7	94266	75743.2	131089	248661	146619	175456	92831.4	81387.2	52033.4	75417.3	105428	103112	110086	106209
aco-miR-1-3p	aga-miR-1-3p	miRBase	MIMAT0001496	ACOM042967	UGGAAUGUAAAGAAGUAUGGAG	22	569	72	73	166	935	2230	1656	461	304317	176093	201531	212700	176857	250876	70004.7	13025.9	65415.3	164215	85240.5	79580.4	5117.97	3913.91	1313.5	3448.46	145030	101319	89972.1	112107	94331.3	95574.2	118726	102877
aco-miR-184-3p	aga-miR-184-3p	miRBase	MIMAT0001504	ACOM042998	UGGACGGAGAACUGAUAAGGG	21	540	390	67	83	605	12239	15068	7316	146582	126468	86033	163630	157572	195491	66436.8	70556.7	60038.7	82107.7	55155.6	66859.1	28089.2	35612.8	20845.1	28182.3	69857.5	72765.8	38408.8	60344.1	72569	85152.6	92515.4	83412.3
aco-miR-34-5p	aga-miR-34-5p	miRBase	MIMAT0005526	ACOM043032	UGGCAGUGUGGUUAGCUGGU	20	195	103	18	15	94	20343	11376	16553	33146	49013	38166	78456	59893	55821	23991.1	18634.2	16129.8	14838.7	8569.64	16432.7	46688.3	26886.9	47163.5	40246.2	15796.6	28200.6	17038.9	20345.4	34794.8	32366.4	26417.1	31192.8
aco-miR-10-5p	aga-miR-10-5p	miRBase	MIMAT0001497	ACOM042944	ACCCUGUAGAUCCGAAUUUGU	21	58	54	11	13	332	3451	4960	3370	56352	31845	25926	72002	42548	52613	7135.8	9769.39	9857.11	12860.2	30267.2	13978	7920.23	11722.8	9601.95	9748.34	26856	18322.6	11574.5	18917.7	31932.5	22993.1	24898.9	26608.2
aco-miR-8-5p	aga-miR-8-5p	miRBase		ACOM043017	CAUCUUACCGGGCAGCAUUAGA	22	260	28	25	20	173	36758	38897	24868	40991	63103	47827	46468	53747	63710	31988.1	5065.61	22402.5	19785	15771.8	19002.6	84361.6	91932	70855	82382.9	19535.3	36307.5	21352	25731.6	20608.3	29045.1	30150.5	26601.3
aco-miR-14-3p	aga-miR-14-3p	miRBase	MIMAT0001503	ACOM042951	UCAGUCUUUUUCUCUCUCCUA	21	140	41	10	9	141	8650	4299	7858	23559	46273	62759	65200	46340	48917	17224.3	7417.5	8961.01	8903.25	12854.5	11072.1	19852.2	10160.6	22389.4	17467.4	11227.7	26624.1	28018.3	21956.7	28915.8	25042.3	23149.8	25702.6
aco-miR-263b-5p	aga-miR-263b-5p	miRBase	MIMAT0010111	ACOM043003	CUUGGCACUGGGAGAAUUCAC	21	186	48	125	17	790	384	222	140	18167	19742	18854	43437	55030	58083	22883.8	8683.91	112013	16817.2	72021.4	46483.8	881.3	524.691	398.894	601.629	8657.96	11358.9	8417.23	9478.05	19264.1	29738.4	27487.6	25496.7
aco-miR-8-3p	aga-miR-8-3p	miRBase	MIMAT0001525	ACOM043017	UAAUACUGUCAGGUAAAGAUGUC	23	576	148	12	12	64	9900	3992	5492	57789	56067	59554	69909	39326	47935	70865.9	26775.4	10753.2	11871	5834.65	25220	22721	9434.99	15648	15934.7	27540.9	32259.2	26587.5	28795.9	31004.2	21251.9	22685.1	24980.4
aco-miR-263a-5p	aga-miR-263a-5p	miRBase	MIMAT0001507	ACOM042976	UGUAAUGGCACUGGAAGAAUUCAC	24	965	186	339	96	2127	42240	90961	40671	39423	39644	30491	45209	49954	54647	118725	33650.1	303778	94968	193911	149006	96943.1	214984	115882	142603	18788.1	22810	13612.5	18403.5	20049.9	26995.3	25861.5	24302.3
aco-let-7-5p	aga-let-7-5p	miRBase	MIMAT0001495		UGAGGUAGUUGGUUGUAUAGU	21	133	49	39	11	453	7991	13554	7217	37675	22413	25708	56652	39841	49339	16363.1	8864.82	34947.9	10881.7	41298.4	22471.2	18339.8	32034.5	20563	23645.8	17955	12895.8	11477.2	14109.3	25124.8	21530.2	23349.5	23334.9
aco-miR-306-5p	aga-miR-306-5p	miRBase	MIMAT0005530		UCAGGUACUGGAUGACUCUCAG	22	20	22	15	10	107	11832	16536	9515	50360	55587	42897	38117	39051	44062	2460.62	3980.12	13441.5	9892.5	9754.8	7905.91	27155.1	39082.4	27110.6	31116	24000.4	31983.1	19151.1	25044.8	16904.7	21103.3	20852.2	19620.1
aco-miR-281-3p	aga-miR-281-3p	miRBase	MIMAT0001513	ACOM043005	UGUCAUGGAAUUGCUCUCUUUAU	23	2	17	14	15	57	19334	17347	17504	55033	60302	53175	47068	27507	37529	246.062	3075.55	12545.4	14838.7	5196.48	7180.45	44372.6	40999.2	49873.2	45081.6	26227.4	34695.9	23739.6	28221	20874.4	14864.9	17760.5	17833.2
aco-chr2R_93879-5p	aga-chr2R_93879-5p	Biryukova I. 2014		ACOM043034	CUAAGUACUAGUGCCGCAGGAG	22	11	12	6	5	18	2297	942	1399	12867	13843	19226	39711	33053	35166	1353.34	2170.98	5376.6	4946.25	1640.99	3097.63	5271.74	2226.39	3986.09	3828.07	6132.11	7964.84	8583.31	7560.09	17611.6	17862	16642.2	17371.9
aco-miR-277-3p	aga-miR-277-3p	miRBase	MIMAT0001510	ACOM043030, ACOM043001	UAAAUGCACUAUCUGGUACGACA	23	47	8	4	8	31	898	560	733	20493	23183	37353	37012	31923	35307	5782.46	1447.32	3584.4	7914	2826.16	4310.87	2060.96	1323.55	2088.5	1824.33	9766.48	13338.8	16676	13260.4	16414.6	17251.3	16708.9	16791.6
aco-miR-7-5p	aga-miR-7-5p	miRBase	MIMAT0001523	ACOM042942	UGGAAGACUAGUGAUUUUGUUGU	23	2165	483	326	29	595	290	412	169	36916	16263	18522	44188	23699	31453	266362	87381.8	292129	28688.2	54244	145761	665.565	973.751	481.522	706.946	17593.3	9357.24	8269.01	11739.8	19597.1	12807	14885	15763.1
aco-miR-125-5p	aga-miR-125-5p	miRBase	MIMAT0001500	ACOM042968	UCCCUGAGACCCUAACUUGUGA	22	46	17	18	13	130	17635	15415	16125	12535	15101	15672	23765	29353	27349	5659.43	3075.55	16129.8	12860.2	11851.6	9915.33	40473.3	36432.9	45944.1	40950.1	5973.89	8688.66	6996.65	7219.73	10539.6	15862.5	12942.8	13115
aco-miR-317-3p	aga-miR-317-3p	miRBase	MIMAT0001522	ACOM043031	UGAACACAUCUGGUGGUAUCUCAGU	25	58	26	10	10	29	17068	8683	14657	13513	19594	19026	24496	24551	21309	7135.8	4703.78	8961.01	9892.5	2643.82	6667.38	39172	20522	41761.4	33818.5	6439.98	11273.8	8494.02	8735.93	10863.8	13267.5	10084.4	11405.2
aco-miR-275-3p	aga-miR-275-3p	miRBase	MIMAT0001508	ACOM042960	UCAGGUACCUGAAGUAGCGCGCG	23	11	6	6	6	57	6159	4266	5852	19042	18992	22809	22276	22272	24676	1353.34	1085.49	5376.6	5935.5	5196.48	3789.48	14135.2	10082.6	16673.8	13630.5	9074.97	10927.4	10182.9	10061.8	9879.28	12035.9	11677.8	11197.7
aco-chr2R_79712-3p	aga-chr2R_79712-3p	Biryukova I. 2014		ACOM042966	UGUUAACUGUAAGACUGUGUCU	22	10	34	13	8	116	2131	2666	1725	34540	12761	12945	31700	14834	19558	1230.31	6151.1	11649.3	7914	10575.3	7504	4890.76	6301.02	4914.95	5368.91	16461	7342.29	5779.2	9860.81	14058.8	8016.35	9255.75	10443.6
aco-miR-281-5p	aga-miR-281-5p	miRBase		ACOM043005	AAGAGAGCUAUCCGUCGACAGU	22	9	36	15	11	40	19425	21036	18830	20757	33410	26937	21442	17252	20730	1107.28	6512.93	13441.5	10881.7	3646.65	7118.02	44581.4	49718	53651.3	49316.9	9892.3	19223.1	12025.8	13713.7	9509.41	9323.05	9810.39	9547.62
aco-miR-2796-3p	aga-miR-2796-3p	Biryukova I. 2014	MIMAT0041534		GUAGGCCGGCGGAAACUACUUGC	23	7	18	5	3	21	178	104	46	9121	10223	8800	16830	18872	18550	861.217	3256.46	4480.5	2967.75	1914.49	2696.09	408.52	245.801	131.065	261.795	4346.85	5882	3928.7	4719.18	7464.01	10198.5	8778.72	8813.74
aco-bantam-3p	aga-bantam-3p	miRBase	MIMAT0001494		UGAGAUCACUUUGAAAGCUGAU	22	379	110	8	12	216	4899	6849	3189	24276	22837	19047	20271	14318	18856	46628.8	19900.6	7168.8	11871	19691.9	21052.2	11243.5	16187.4	9086.24	12172.4	11569.4	13139.7	8503.4	11070.8	8990.07	7737.51	8923.53	8550.37
aco-miR-2945-3p	aga-miR-2945-3p	Biryukova I. 2014	MIMAT0041516	ACOM042970	UGACUAGAGGCAGACUCGUUUGG	23	62	24	2	6	22	8065	6001	6342	8314	11232	10275	15334	14030	14021	7627.93	4341.95	1792.2	5935.5	2005.66	4340.65	18509.6	14183.2	18069.9	16920.9	3962.26	6462.55	4587.2	5004	6800.54	7581.87	6635.38	7005.93
aco-miR-9a-5p	aga-miR-9a-5p	miRBase	MIMAT0001526	ACOM043004	UCUUUGGUUAUCUAGCUGUAUGA	23	79	16	8	3	63	1482	2391	1067	13192	9956	12636	13175	8974	11787	9719.45	2894.64	7168.8	2967.75	5743.48	5698.82	3401.27	5651.07	3040.14	4030.83	6287	5728.38	5641.25	5885.54	5843.04	4849.59	5578.15	5423.59
aco-miR-305-5p	aga-miR-305-5p	miRBase	MIMAT0001518	ACOM042930	AUUGUACUUCAUCAGGUGCUCUG	23	15	11	1	5	35	1024	485	771	14529	8669	12793	10771	9264	10092	1845.47	1990.06	896.101	4946.25	3190.82	2573.74	2350.13	1146.28	2196.77	1897.73	6924.18	4987.88	5711.34	5874.47	4776.88	5006.3	4776	4853.06
aco-miR-34-3p	aga-miR-34-3p	miRBase		ACOM043032	CAGCCACUAUCCGCCCUGCCGUC	23	3	4	0	2	13	1752	1848	1621	923	1294	1502	9458	8590	9687	369.093	723.659	0	1978.5	1185.16	851.283	4020.93	4367.7	4618.62	4335.75	439.88	744.528	670.557	618.322	4194.57	4642.07	4584.34	4473.66
aco-miR-2b-3p	aga-miR-2b-3p	Biryukova I. 2014	MIMAT0041565	ACOM043018, ACOM043021	UAUCACAGCCAGCUUUGAAGA	21	12	9	2	3	21	6383	3553	4941	13925	20384	21297	5816	8558	7960	1476.37	1628.23	1792.2	2967.75	1914.49	1955.81	14649.3	8397.42	14078.1	12375	6636.33	11728.3	9507.89	9290.85	2579.36	4624.78	3767.04	3657.06
aco-aae-miR-71-5p	aae-miR-71-5p	MapMI		ACOM043019	AGAAAGACAUGGGUAGUGAGAU	22	21	18	1	1	15	625	464	400	5700	6316	5601	7298	6058	7070	2583.65	3256.46	896.101	989.25	1367.5	1818.59	1434.41	1096.65	1139.7	1223.59	2716.49	3634.03	2500.53	2950.35	3236.62	3273.77	3345.85	3285.41
aco-miR-11-3p	aga-miR-11-3p	miRBase	MIMAT0007856	ACOM042991	CAUCACAGUCUGAGUUCUUGCU	22	11	1	7	1	26	3026	2216	2319	6048	8681	7933	8299	4959	5848	1353.34	180.915	6272.7	989.25	2370.33	2233.31	6944.83	5237.46	6607.4	6263.23	2882.33	4994.78	3541.63	3806.25	3680.56	2679.86	2767.54	3042.66
aco-miR-10-3p	aga-miR-10-3p	miRBase		ACOM042944	CAAAUUCGGUUCUAGAGAGGUUU	23	21	16	1	1	40	557	944	520	3968	5287	4151	7034	5211	5756	2583.65	2894.64	896.101	989.25	3646.65	2202.06	1278.34	2231.12	1481.61	1663.69	1891.06	3041.98	1853.18	2262.07	3119.54	2816.05	2724	2886.53
aco-miR-133	aga-miR-133	miRBase	MIMAT0001501	ACOM042982	UUGGUCCCCUUCAACCAGCUGU	22	0	5	3	3	4	45	3	28	3527	2751	3227	6437	4768	4782	0	904.573	2688.3	2967.75	364.665	1385.06	103.277	7.09042	79.7788	63.3822	1680.89	1582.84	1440.67	1568.13	2854.77	2576.65	2263.06	2564.83
aco-miR-957-3p	aga-miR-957-3p	miRBase	MIMAT0010106		UGAAACCGUCCAAAACUGAGGC	22	2	14	1	3	6	42	24	17	4115	3186	3039	5194	4796	5773	246.062	2532.81	896.101	2967.75	546.998	1437.94	96.3922	56.7234	48.4371	67.1843	1961.11	1833.13	1356.74	1716.99	2303.51	2591.78	2732.05	2542.45
aco-miR-927-5p	aga-miR-927-5p	miRBase	MIMAT0010102	ACOM042959	UUUAGAAUUCCUACGCUUUACC	22	5	14	4	1	11	376	499	199	3560	3106	2853	4304	4729	5226	615.155	2532.81	3584.4	989.25	1002.83	1744.89	862.94	1179.37	567	869.771	1696.61	1787.1	1273.7	1585.8	1908.8	2555.57	2473.18	2312.52
aco-miR-285-3p	aga-miR-285-3p	Biryukova I. 2014	MIMAT0041520		UAGCACCAUUCGAAAUCAGUAC	22	1	1	1	2	3	6	5	2	3382	5000	5439	4244	4649	5072	123.031	180.915	896.101	1978.5	273.499	690.409	13.7703	11.8174	5.69849	10.4287	1611.78	2876.85	2428.2	2305.61	1882.19	2512.34	2400.3	2264.94
aco-miR-9c-5p	aga-miR-9c-5p	miRBase	MIMAT0001530		UCUUUGGUAUUCUAGCUGUAGA	22	30	15	3	3	19	1993	3492	1536	10848	9982	8041	5248	3514	5378	3690.93	2713.72	2688.3	2967.75	1732.16	2758.57	4574.04	8253.25	4376.44	5734.58	5169.9	5743.34	3589.85	4834.36	2327.46	1898.98	2545.12	2257.19
aco-miR-981-3p	aga-miR-981-3p	miRBase	MIMAT0007857	ACOM042922	UUCGUUGUCGACGAAACCUG	20	1	2	0	1	8	25	11	3	3400	1825	2235	5050	4206	4601	123.031	361.829	0	989.25	729.331	440.688	57.3763	25.9982	8.54773	30.6408	1620.36	1050.05	997.8	1222.74	2239.65	2272.94	2177.41	2230
aco-miR-970-3p	aga-miR-970-3p	miRBase	MIMAT0010105		UCAUAAGACACACGCGGCUAU	21	0	4	0	2	4	1007	478	798	2222	2312	2915	5108	3417	3517	0	723.659	0	1978.5	364.665	613.365	2311.12	1129.74	2273.7	1904.85	1058.95	1330.25	1301.38	1230.2	2265.37	1846.56	1664.41	1925.45
aco-miR-278-3p	aga-miR-278-3p	miRBase	MIMAT0001511	ACOM043008	UCGGUGGGACUUUCGUCCGUUU	22	7	13	0	0	10	84	38	61	2166	1720	2756	4914	3535	3420	861.217	2351.89	0	0	911.664	824.954	192.784	89.812	173.804	152.133	1032.26	989.636	1230.4	1084.1	2179.33	1910.33	1618.5	1902.72
aco-miR-100-3p	aga-miR-100-3p	miRBase		ACOM042969	CAAGAACGGAUAUAUGGGAUUCU	23	11	1	0	0	17	1201	1205	850	3670	4229	4025	3663	3352	3586	1353.34	180.915	0	0	1549.83	616.817	2756.36	2847.99	2421.86	2675.4	1749.04	2433.24	1796.93	1993.07	1624.52	1811.43	1697.06	1711.01
aco-miR-279-3p	aga-miR-279-3p	miRBase	MIMAT0001512	ACOM042994	UGACUAGAUCCACACUCAUUAA	22	28	19	2	1	35	739	503	495	3204	5289	5494	3278	2959	3351	3444.87	3437.38	1792.2	989.25	3190.82	2570.9	1696.04	1188.83	1410.38	1431.75	1526.95	3043.13	2452.76	2340.95	1453.77	1599.06	1585.85	1546.23
aco-miR-9b-5p	aga-miR-9b-5p	miRBase	MIMAT0001529		ACUUUGGUGAUUUUAGCUGUAUG	23	24	4	3	1	14	2295	3525	1784	8058	12242	10125	3567	2639	3439	2952.75	723.659	2688.3	989.25	1276.33	1726.06	5267.15	8331.24	5083.05	6227.15	3840.25	7043.67	4520.23	5134.72	1581.94	1426.13	1627.49	1545.19
aco-miR-12414-3p	aga-miR-12414-3p	Fu X. 2017	MIMAT0050468		AAGACGCUGGUUCUCUUCACACA	23	9	11	4	0	7	28	24	9	3494	2094	1797	3137	2761	3536	1107.28	1990.06	3584.4	0	638.164	1463.98	64.2615	56.7234	25.6432	48.876	1665.16	1204.82	802.258	1224.08	1391.24	1492.06	1673.4	1518.9
aco-miR-210-3p	aga-miR-210-3p	miRBase	MIMAT0001505	ACOM042933	UUGUGCGUGUGACAACGGCUA	21	1	4	0	0	2	1	2	0	2457	1974	2622	4612	2207	2413	123.031	723.659	0	0	182.333	205.805	2.29505	4.72695	0	2.34067	1170.95	1135.78	1170.57	1159.1	2045.4	1192.67	1141.94	1460
aco-miR-1891-5p	aga-miR-1891-5p	miRBase	MIMAT0007862		UGAGGAGUUAAUUUGCGUGUUUU	23	33	17	1	1	65	4	2	2	2923	2007	2424	3882	2046	2735	4060.02	3075.55	896.101	989.25	5925.81	2989.35	9.18021	4.72695	5.69849	6.53522	1393.03	1154.77	1082.18	1209.99	1721.65	1105.67	1294.33	1373.88
aco-miR-1175-5p	aga-miR-1175-5p	miRBase			AAGUGGAGUAGUGGUCUCAUCGCU	24	0	0	7	3	3	72	2	12	3552	4579	3907	2637	2196	2391	0	0	6272.7	2967.75	273.499	1902.79	165.244	4.72695	34.1909	68.0539	1692.8	2634.62	1744.25	2023.89	1169.49	1186.73	1131.53	1162.58
aco-miR-2-1-5p	aga-miR-2-1-5p	miRBase		ACOM043018, ACOM043021	CUCUCAAAGUGGCUGUGAAAUG	22	2	1	0	0	26	1168	1601	1046	2525	2508	1542	1727	2463	2313	246.062	180.915	0	0	2370.33	559.46	2680.62	3783.92	2980.31	3148.28	1203.36	1443.03	688.415	1111.6	765.915	1331.02	1094.62	1063.85
aco-miR-283-5p	aga-miR-283-5p	miRBase	MIMAT0001515	ACOM043027	UAAAUAUCAGCUGGUAAUUCU	21	10	7	1	3	5	3886	2999	3413	3376	4159	4279	1889	1806	2110	1230.31	1266.4	896.101	2967.75	455.832	1363.28	8918.58	7088.06	9724.47	8577.03	1608.92	2392.96	1910.33	1970.74	837.761	975.97	998.549	937.427
aco-miR-1891-3p	aga-miR-1891-3p	miRBase			ACACGUCCAUUAACUCUGGUAC	22	12	6	0	3	20	2	1	0	1782	1626	1613	2031	1740	1816	1476.37	1085.49	0	2967.75	1823.33	1470.59	4.59011	2.36347	0	2.31786	849.259	935.551	720.112	834.974	900.737	940.303	859.415	900.152
aco-miR-375-3p	aga-miR-375-3p	miRBase	MIMAT0007860		UUUGUUCGUUUGGCUCGAGUUA	22	1	0	6	5	4	22005	24852	19137	1155	888	1058	2063	1298	1746	123.031	0	5376.6	4946.25	364.665	2162.11	50502.6	58737	54526	54588.6	550.446	510.928	472.336	511.237	914.929	701.445	826.288	814.22
aco-bantam-5p	aga-bantam-5p	miRBase			CCGGUUUUCAUUUUCGAUCUGACU	24	25	7	0	0	13	622	656	383	1874	1834	1444	2164	1380	1528	3075.78	1266.4	0	0	1185.16	1105.47	1427.52	1550.44	1091.26	1356.41	893.104	1055.23	644.663	864.332	959.722	745.758	723.12	809.533
aco-miR-190-5p	aga-miR-190-5p	miRBase	MIMAT0010100	ACOM043036	AGAUAUGUUUGAUAUUCUUGGUUG	24	2	8	0	0	1	39	17	13	1569	966	1803	1729	1528	1702	246.062	1447.32	0	0	91.1664	356.909	89.5071	40.1791	37.0402	55.5754	747.748	555.807	804.936	702.831	766.802	825.737	805.465	799.335
aco-chrX_353716-3p	aga-chrX_353716-3p	Biryukova I. 2014			GUCGACAGAGAGAUAAAUCACU	22	12	10	0	2	9	745	499	634	1579	1480	1500	2146	1371	1474	1476.37	1809.15	0	1978.5	820.497	1216.9	1709.81	1179.37	1806.42	1565.2	752.514	851.547	669.664	757.908	951.739	740.894	697.565	796.733
aco-miR-1175-3p	aga-miR-1175-3p	miRBase	MIMAT0005525		UGAGAUUCUACUUCUCCGACUUAA	24	0	0	0	0	0	35	2	12	3416	4435	5469	1545	1502	1422	0	0	0	0	0	0	80.3269	4.72695	34.1909	39.7482	1627.99	2551.76	2441.6	2207.11	685.199	811.687	672.956	723.281
aco-miR-932-5p	aga-miR-932-5p	Biryukova I. 2014	MIMAT0041545	ACOM043006	UCAAUUCCGUAGUGCAUUGCAGU	23	0	4	0	0	0	6	1	1	1409	742	1231	2064	1128	1191	0	723.659	0	0	0	144.732	13.7703	2.36347	2.84924	6.32768	671.496	426.924	549.571	549.331	915.372	609.576	563.636	696.195
aco-miR-305-3p	aga-miR-305-3p	miRBase		ACOM042930	CGGCACAUGUUGGAGUACACUCU	23	0	0	0	0	6	162	98	170	1139	808	644	1864	1136	1227	0	0	0	0	546.998	109.4	371.799	231.62	484.371	362.597	542.821	464.899	287.509	431.743	826.674	613.899	580.673	673.749
aco-miR-31-5p	aga-miR-31-5p	Biryukova I. 2014	MIMAT0041568		UGGCAAGAUGUUGGCAUAGCU	21	2	4	0	0	4	61	23	43	1364	1494	1718	1658	1038	1195	246.062	723.659	0	0	364.665	266.877	139.998	54.3599	122.517	105.625	650.05	859.602	766.989	758.88	735.314	560.939	565.529	620.594
aco-miR-315-5p	aga-miR-315-5p	miRBase	MIMAT0001521	ACOM042999	UUUUGAUUGUUGCUCAGAAAGC	22	1	3	0	0	55	1	2	0	1744	534	770	1281	969	1231	123.031	542.744	0	0	5014.15	1135.98	2.29505	4.72695	0	2.34067	831.149	307.247	343.761	494.053	568.116	523.652	582.566	558.111
aco-aae-miR-71-3p	aae-miR-71-3p	MapMI		ACOM043019	UCUCACUACCUUGUCUUUCAUG	22	0	0	0	2	0	186	114	110	987	1090	1423	1269	928	1262	0	0	0	1978.5	0	395.7	426.88	269.436	313.417	336.578	470.381	627.153	635.288	577.607	562.794	501.495	597.237	553.842
aco-chrX_353716-5p	aga-chrX_353716-5p	Biryukova I. 2014			UGGUUUAUCUAGUCUGUCGAAACA	24	11	2	3	2	27	235	573	213	1041	980	855	1077	1041	1292	1353.34	361.829	2688.3	1978.5	2461.49	1768.69	539.338	1354.27	606.889	833.499	496.116	563.862	381.709	480.562	477.643	562.561	611.434	550.546
aco-miR-137-3p	aga-miR-137-3p	miRBase	MIMAT0010107	ACOM043010	UAUUGCUUGAGAAUACACGUAG	22	0	2	0	0	0	46	24	9	758	649	878	865	837	960	0	361.829	0	0	0	72.3659	105.572	56.7234	25.6432	62.6463	361.245	373.415	391.977	375.546	383.623	452.318	454.316	430.086
aco-miR-12-5p	aga-miR-12-5p	miRBase	MIMAT0005527		UGAGUAUUACAUCAGGUACUGGU	23	7	0	1	2	1	2406	1509	2270	1509	960	1419	1077	642	836	861.217	0	896.101	1978.5	91.1664	765.397	5521.9	3566.48	6467.78	5185.39	719.154	552.355	633.502	635.004	477.643	346.939	395.634	406.739
aco-miR-317-5p	aga-miR-317-5p	miRBase		ACOM043031	UGGGAUACUCCUUGUGCUCGCU	22	6	3	1	3	127	331	150	310	823	504	688	869	849	792	738.186	542.744	896.101	2967.75	11578.1	3344.58	759.663	354.521	883.266	665.816	392.222	289.986	307.153	329.787	385.397	458.803	374.811	406.337
aco-miR-87-3p	aga-miR-87-3p	miRBase	MIMAT0007858		GGUGAGCAAAUAUUCAGGUGU	21	1	0	0	0	3	76	39	61	936	674	780	1129	675	744	123.031	0	0	0	273.499	79.306	174.424	92.1755	173.804	146.801	446.076	387.799	348.225	394.033	500.705	364.773	352.095	405.858
aco-miR-210-5p	aga-miR-210-5p	miRBase		ACOM042933	AGCUGCUGACCACUGCACAAGAU	23	0	0	0	1	0	0	2	2	512	783	914	747	840	780	0	0	0	989.25	0	197.85	0	4.72695	5.69849	3.47514	244.007	450.514	408.049	367.523	331.29	453.939	369.132	384.787
aco-miR-2-2-3p	aga-miR-2-2-3p	miRBase	MIMAT0009202	ACOM043018	UAUCACAGCCAGCUUUGAUGAGC	23	1	0	0	0	1	286	63	211	1090	802	1356	893	675	702	123.031	0	0	0	91.1664	42.8395	656.385	148.899	601.19	468.825	519.468	461.446	605.376	528.764	396.04	364.773	332.219	364.344
aco-miR-12-3p	aga-miR-12-3p	miRBase			CAGUACUUGUGUUAUACUCUCC	22	8	1	1	1	7	2142	2426	1943	1358	1033	1111	724	695	807	984.248	180.915	896.101	989.25	638.164	737.736	4916	5733.79	5536.08	5395.29	647.191	594.357	495.998	579.182	321.09	375.581	381.91	359.527
aco-miR-1174-3p	aga-miR-1174-3p	miRBase	MIMAT0005524		UCAGAUCUACUUCAUACCCAUG	22	0	0	1	0	0	37	1	3	2196	1816	2174	812	620	767	0	0	896.101	0	0	179.22	84.917	2.36347	8.54773	31.9427	1046.56	1044.87	970.567	1020.67	360.117	335.051	362.98	352.716
aco-miR-13b-3p	aga-miR-13b-3p	miRBase	MIMAT0001502	ACOM043020	UAUCACAGCCAUUUUGACGAGU	22	2	1	0	0	2	137	84	112	1212	651	871	1055	555	588	246.062	180.915	0	0	182.333	121.862	314.422	198.532	319.115	277.356	577.611	374.566	388.852	447.009	467.887	299.924	278.269	348.693
aco-miR-1890-3p	aga-miR-1890-3p	miRBase	MIMAT0007861		UGAAAUCUUUGAUUAGGUCU	20	12	5	0	0	0	33	21	35	655	489	889	668	617	751	1476.37	904.573	0	0	0	476.189	75.7368	49.6329	99.7235	75.0311	312.158	281.356	396.888	330.134	296.254	333.429	355.408	328.364
aco-miR-10365-5p	aga-miR-10365-5p	Biryukova I. 2014	MIMAT0041535		AUUAGAAUGUGGAAUCUGUUUUU	23	14	4	8	0	34	66	76	31	725	340	432	921	517	620	1722.43	723.659	7168.8	0	3099.66	2542.91	151.474	179.624	88.3266	139.808	345.518	195.626	192.863	244.669	408.458	279.389	293.413	327.087
aco-miR-11-5p	aga-miR-11-5p	miRBase		ACOM042991	CAAGAACUUGGAACUGUGAUCUGUG	25	8	1	2	0	39	145	195	132	978	609	650	677	593	751	984.248	180.915	1792.2	0	3555.49	1302.57	332.783	460.877	376.1	389.92	466.092	350.4	290.188	368.893	300.246	320.46	355.408	325.371
aco-miR-10379-3p	aga-miR-10379-3p	Castellano L. 2015	MIMAT0041585		UGGAAGAACGAACAAGACUGUA	22	0	0	0	0	2	2	3	1	25	13	23	653	557	798	0	0	0	0	182.333	36.4665	4.59011	7.09042	2.84924	4.84326	11.9144	7.4798	10.2682	9.88747	289.602	301.005	377.65	322.752
aco-miR-277-5p	aga-miR-277-5p	miRBase		ACOM043030	CGUGUCAGAGGUGCAUUUACA	21	2	0	0	0	0	4	3	3	236	255	491	768	518	685	246.062	0	0	0	0	49.2124	9.18021	7.09042	8.54773	8.27279	112.472	146.719	219.203	159.465	340.604	279.929	324.174	314.902
aco-miR-92a-3p	aga-miR-92a-3p	miRBase	MIMAT0001527		UAUUGCACUUGUCCCGGCCUAU	22	0	0	38	68	32	29	29	11	1239	2118	1853	790	591	568	0	0	34051.8	67269	2917.32	20847.6	66.5565	68.5407	31.3417	55.4797	590.478	1218.63	827.258	878.79	350.361	319.379	268.804	312.848
aco-miR-927-3p	aga-miR-927-3p	miRBase		ACOM042959	CAAAGCGUUUGGAUUCUGAAA	21	0	2	0	0	1	21	32	13	539	376	470	558	600	723	0	361.829	0	0	91.1664	90.5991	48.1961	75.6312	37.0402	53.6225	256.875	216.339	209.828	227.681	247.47	324.242	342.157	304.623
aco-miR-10378-5p	aga-miR-10378-5p	Castellano L. 2015	MIMAT0041582		CGUGGUACUCUUGUGGUAAGG	21	3	1	0	0	0	24	17	16	506	656	913	623	548	641	369.093	180.915	0	0	0	110.002	55.0813	40.1791	45.5879	46.9494	241.148	377.442	407.602	342.064	276.297	296.141	303.351	291.93
aco-miR-N96	aga-miR-N96	mirdeep*			UUGCAUCAUGGCAAACACGGACU	23	20	5	68	54	1928	678	300	651	687	962	1313	601	480	472	2460.62	904.573	60934.8	53419.5	175769	58697.7	1556.05	709.042	1854.86	1373.32	327.408	553.506	586.179	489.031	266.54	259.394	223.372	249.769
aco-miR-124-5p	aga-miR-124-5p	miRBase		ACOM043012	GGUGUUCACUGUAGGCCUGUAUG	23	0	0	0	0	1	1	1	0	331	215	195	475	492	489	0	0	0	0	91.1664	18.2333	2.29505	2.36347	0	1.55284	157.747	123.704	87.0563	122.836	210.66	265.879	231.417	235.985
aco-miR-965-5p	aga-miR-965-5p	miRBase		ACOM042972	AGGGGAAUGCUGUACACUCUAUG	23	3	1	0	1	3	97	117	73	680	632	448	466	445	471	369.093	180.915	0	989.25	273.499	362.551	222.62	276.526	207.995	235.714	324.072	363.634	200.006	295.904	206.668	240.48	222.899	223.349
aco-miR-124-3p	aga-miR-124-3p	miRBase	MIMAT0001499	ACOM043012	UAAGGCACGCGGUGAAUGCCAAG	23	0	0	0	0	0	4	0	0	311	224	387	416	478	445	0	0	0	0	0	0	9.18021	0	0	3.06007	148.215	128.883	172.773	149.957	184.494	258.313	210.595	217.8
aco-miR-10368-3p	aga-miR-10368-3p	Castellano L. 2015			ACACGACCCUGAUUGCUGUAGU	22	0	0	0	0	0	2	0	0	10	8	10	449	400	429	0	0	0	0	0	0	4.59011	0	0	1.53004	4.76576	4.60296	4.46443	4.61105	199.129	216.162	203.023	206.104
aco-miR-N951	aga-miR-N951	mirdeep*			UGCCGCUCCCCCAAUCACACGU	22	1	0	4	0	1	351	265	297	222	215	180	317	443	465	123.031	0	3584.4	0	91.1664	759.72	805.564	626.32	846.225	759.37	105.8	123.704	80.3597	103.288	140.588	239.399	220.059	200.015
aco-miR-92b-3p	aga-miR-92b-3p	miRBase	MIMAT0001528		AAUUGCACUUGUCCCGGCCUGC	22	0	0	2	0	6	12	2	6	855	1357	1324	397	367	367	0	0	1792.2	0	546.998	467.84	27.5406	4.72695	17.0955	16.4544	407.473	780.777	591.09	593.113	176.067	198.328	173.681	182.692
aco-miR-996-3p	aga-miR-996-3p	miRBase	MIMAT0005528	ACOM042993	UGACUAGAUUACAUGCUCGUCU	22	4	3	0	0	3	66	82	57	355	534	522	349	300	336	492.124	542.744	0	0	273.499	261.673	151.474	193.805	162.407	169.228	169.185	307.247	233.043	236.492	154.78	162.121	159.011	158.637
aco-miR-276-5p	aga-miR-276-5p	miRBase	MIMAT0001509	ACOM043000, ACOM043001	AGCGAGGUAUAGAGUUCCUA	20	0	3	0	0	1	11	1	10	210	301	307	352	287	316	0	542.744	0	0	91.1664	126.782	25.2456	2.36347	28.4924	18.7005	100.081	173.186	137.058	136.775	156.11	155.096	149.546	153.584
aco-miR-275-5p	aga-miR-275-5p	miRBase		ACOM042960	CGCGCUAAGCAGGAACCGGGACU	23	2	1	0	4	26	86	120	122	123	174	86	358	284	251	246.062	180.915	0	3957	2370.33	1350.86	197.375	283.617	347.608	276.2	58.6189	100.114	38.3941	65.7091	158.771	153.475	118.785	143.677
aco-miR-2-1-3p	aga-miR-2-1-3p	miRBase	MIMAT0009202	ACOM043018	UAUCACAGCCAGCUUUGAUGAGC	23	2	1	0	0	0	38	13	31	295	215	268	368	243	221	246.062	180.915	0	0	0	85.3954	87.212	30.7252	88.3266	68.7546	140.59	123.704	119.647	127.98	163.206	131.318	104.587	133.037
aco-miR-2945-5p	aga-miR-2945-5p	Biryukova I. 2014	MIMAT0041515	ACOM042970	AGCGAGUCUGCACUCUGGAAUAACAUG	27	1	1	0	0	0	182	175	123	191	149	167	229	277	311	123.031	180.915	0	0	0	60.7891	417.7	413.608	350.457	393.922	91.0261	85.7301	74.5559	83.7707	101.56	149.692	147.18	132.811
aco-miR-278-5p	aga-miR-278-5p	miRBase		ACOM043008	ACGGACGAUAGUCUUCAACGACC	23	1	1	0	0	1	2	4	1	324	121	113	284	228	269	123.031	180.915	0	0	91.1664	79.0224	4.59011	9.45389	2.84924	5.63108	154.411	69.6197	50.448	91.4928	125.952	123.212	127.303	125.489
aco-miR-998-3p	aga-miR-998-3p	Biryukova I. 2014	MIMAT0041500		UAGCACCAUGAGAUUCAGCUC	21	0	1	0	1	0	275	126	256	335	706	626	248	243	279	0	180.915	0	989.25	0	234.033	631.14	297.798	729.406	552.781	159.653	406.211	279.473	281.779	109.987	131.318	132.036	124.447
aco-miR-N56	aga-miR-N56	mirdeep*			UACUUCAUAAGAUCGUACUGACC	23	47	9	19	12	396	538	212	412	485	464	677	199	309	249	5782.46	1628.23	17025.9	11871	36101.9	14481.9	1234.74	501.056	1173.89	969.895	231.14	266.971	302.242	266.784	88.2554	166.985	117.838	124.36
aco-miR-10378-3p	aga-miR-10378-3p	Castellano L. 2015	MIMAT0041583		UCUAUCAUUUGAGUACCAUGA	21	0	0	0	0	0	53	26	29	261	238	355	278	249	240	0	0	0	0	0	0	121.638	61.4503	82.6281	88.5721	124.386	136.938	158.487	139.937	123.291	134.561	113.579	123.81
aco-miR-988-3p	aga-miR-988-3p	miRBase	MIMAT0010104		CCCCUUGUUGCAAACCUCACGC	22	0	0	0	0	2	314	192	244	151	248	241	217	277	264	0	0	0	0	182.333	36.4665	720.647	453.787	695.215	623.216	71.963	142.692	107.593	107.416	96.2383	149.692	124.937	123.622
aco-miR-980-5p	aga-miR-980-5p	Castellano L. 2015			CGGUCGUUCAUUAGGUCAUCUAGC	24	16	1	0	0	7	94	204	105	851	589	349	184	293	203	1968.5	180.915	0	0	638.164	557.515	215.735	482.149	299.171	332.351	405.567	338.893	155.809	300.089	81.603	158.338	96.069	112.003
aco-miR-219-3p	aga-miR-219-3p	miRBase		ACOM043029	AGAGUUGUGACUGGACAUCCGUG	23	1	1	0	0	4	0	0	0	238	76	82	213	224	253	123.031	180.915	0	0	364.665	133.722	0	0	0	0	113.425	43.7281	36.6083	64.5872	94.4643	121.051	119.731	111.749
aco-miR-92b-5p	aga-miR-92b-5p	miRBase			AGGACGUGACAGGUGCAUUAUUUG	24	1	0	0	0	6	7	4	4	288	262	216	168	196	241	123.031	0	0	0	546.998	134.006	16.0654	9.45389	11.397	12.3054	137.254	150.747	96.4316	128.144	74.5071	105.919	114.052	98.1595
aco-miR-9c-3p	aga-miR-9c-3p	miRBase			UAAAGCUUUAGUACCAGAGGUC	22	0	0	0	0	0	85	109	97	456	719	576	207	176	212	0	0	0	0	0	0	195.08	257.619	276.377	243.025	217.319	413.691	257.151	296.054	91.8033	95.1111	100.328	95.7475
aco-miR-125-3p	aga-miR-125-3p	miRBase		ACOM042968	ACAAGUUUUGAUCUCCGGUAU	21	1	0	0	0	0	63	62	65	214	142	172	218	176	170	123.031	0	0	0	0	24.6062	144.588	146.535	185.201	158.775	101.987	81.7025	76.7882	86.826	96.6818	95.1111	80.4518	90.7482
aco-miR-1889-5p	aga-miR-1889-5p	miRBase			CAAUCUCAAAUUGUAAUAGUGUGU	24	6	2	0	0	1	571	437	553	287	156	303	217	160	129	738.186	361.829	0	0	91.1664	238.236	1310.48	1032.84	1575.63	1306.32	136.777	89.7577	135.272	120.602	96.2383	86.4647	61.0488	81.2506
aco-miR-993-5p	aga-miR-993-5p	miRBase			UACCCUGUAGUUCCGGGCUUUU	22	0	1	0	0	0	4	0	1	132	62	118	179	148	130	0	180.915	0	0	0	36.1829	9.18021	0	2.84924	4.00982	62.9081	35.6729	52.6802	50.4204	79.3855	79.9798	61.522	73.6291
aco-chr2R_93879-3p	aga-chr2R_93879-3p	Biryukova I. 2014		ACOM043034	CUGCUGCCCAAGUGCUUAUCG	21	0	0	0	0	0	28	7	19	64	111	119	125	129	167	0	0	0	0	0	0	64.2615	16.5443	54.1356	44.9805	30.5009	63.866	53.1267	49.1645	55.4368	69.7121	79.0321	68.0603
aco-miR-315-3p	aga-miR-315-3p	miRBase		ACOM042999	CUUUCGGGCAGUAAUCAAAGUC	22	0	0	0	0	1	0	0	0	121	85	65	123	126	169	0	0	0	0	91.1664	18.2333	0	0	0	0	57.6658	48.9064	29.0188	45.197	54.5498	68.0909	79.9786	67.5398
aco-miR-989-3p	aga-miR-989-3p	miRBase	MIMAT0005529		UGUGAUGUGACGUAGUGGUAC	21	12	18	2	7	57	15	68	31	69915	109548	52573	114	123	179	1476.37	3256.46	1792.2	6924.75	5196.48	3729.25	34.4258	160.716	88.3266	94.4895	33319.8	63030.6	23470.8	39940.4	50.5584	66.4697	84.7111	67.2464
aco-miR-2c-5p	aga-miR-2c-5p	Castellano L. 2015	MIMAT0041578		GCUCAUCAAUUGGUUGUGGCU	21	1	0	0	1	1	65	57	47	264	157	114	124	144	140	123.031	0	0	989.25	91.1664	240.689	149.178	134.718	133.914	139.27	125.816	90.333	50.8945	89.0146	54.9933	77.8182	66.2545	66.3553
aco-aae-miR-2765	aae-miR-2765	MapMI			UGGUAACUCCACCACCGUUGGC	22	0	1	0	0	0	10	18	11	135	107	166	142	129	134	0	180.915	0	0	0	36.1829	22.9505	42.5425	31.3417	32.2782	64.3378	61.5645	74.1095	66.6706	62.9762	69.7121	63.415	65.3678
aco-miR-932-3p	aga-miR-932-3p	Biryukova I. 2014	MIMAT0041546	ACOM043006	UGCAAGCAUUGUGGGAGUGAAG	22	0	0	0	0	0	0	0	0	136	96	71	95	120	172	0	0	0	0	0	0	0	0	0	0	64.8144	55.2355	31.6974	50.5824	42.132	64.8485	81.3983	62.7929
aco-miR-N966	aga-miR-N966	mirdeep*			UGAGUCGUUAUCAUGCUGAA	20	2	0	0	0	0	18	11	11	140	126	178	138	116	127	246.062	0	0	0	0	49.2124	41.311	25.9982	31.3417	32.8836	66.7207	72.4966	79.4668	72.8947	61.2022	62.6869	60.1023	61.3305
aco-chr2R_81494-3p	aga-chr2R_81494-3p	Biryukova I. 2014			UUGGUGUUAUAUCUUACAGUGAG	23	0	2	0	0	0	1	0	0	164	82	119	125	105	143	0	361.829	0	0	0	72.3659	2.29505	0	0	0.765018	78.1585	47.1803	53.1267	59.4885	55.4368	56.7424	67.6742	59.9511
aco-miR-1000-5p	aga-miR-1000-5p	miRBase	MIMAT0010109		AUAUUGUCCUGUCACAGCAGU	21	0	0	0	0	0	0	0	0	145	67	128	174	104	98	0	0	0	0	0	0	0	0	0	0	69.1036	38.5498	57.1447	54.9327	77.168	56.202	46.3781	59.9161
aco-miR-957-5p	aga-miR-957-5p	miRBase			GUUAGUUUUGGGCGGGUUUUAGU	23	0	0	0	0	2	3	1	2	57	59	52	104	115	121	0	0	0	0	182.333	36.4665	6.88516	2.36347	5.69849	4.98237	27.1649	33.9468	23.215	28.1089	46.1234	62.1465	57.2628	55.1776
aco-miR-iab-4-5p	aga-miR-iab-4-5p	miRBase	MIMAT0001531	ACOM042977	ACGUAUACUGAAUGUAUCCUGA	22	0	0	0	0	0	0	0	0	219	124	263	115	88	114	0	0	0	0	0	0	0	0	0	0	104.37	71.3458	117.414	97.7102	51.0019	47.5556	53.9501	50.8358
aco-miR-993-3p	aga-miR-993-3p	miRBase	MIMAT0010103		GAAGCUCGUUUCUAUAGAGGUAUCU	25	0	1	0	0	0	0	0	2	64	67	85	105	88	102	0	180.915	0	0	0	36.1829	0	0	5.69849	1.8995	30.5009	38.5498	37.9476	35.6661	46.5669	47.5556	48.2711	47.4645
aco-miR-279-5p	aga-miR-279-5p	miRBase		ACOM042994	AAUGGGUGUGAAUCUAGUGAUUUC	24	2	0	0	0	0	6	8	4	80	94	150	75	63	69	246.062	0	0	0	0	49.2124	13.7703	18.9078	11.397	14.6917	38.1261	54.0847	66.9664	53.0591	33.2621	34.0455	32.654	33.3205
aco-miR-2c-3p	aga-miR-2c-3p	Castellano L. 2015	MIMAT0041579		UAUCACAGCCAUUUUGAUGAGC	22	2	0	1	0	0	13	10	22	89	87	105	66	66	62	246.062	0	896.101	0	0	228.433	29.8357	23.6347	62.6834	38.7179	42.4153	50.0572	46.8765	46.4497	29.2706	35.6667	29.3413	31.4262
aco-miR-184-5p	aga-miR-184-5p	miRBase		ACOM042998	CCUUAUCAUUCUUUCGCCCCGU	22	0	0	0	0	0	12	5	8	35	69	51	57	69	64	0	0	0	0	0	0	27.5406	11.8174	22.794	20.7173	16.6802	39.7005	22.7686	26.3831	25.2792	37.2879	30.2878	30.9516
aco-chr2R_79712-5p	aga-chr2R_79712-5p	Biryukova I. 2014		ACOM042966	ACGCGGUCAUGCAGUCUAAUAUU	23	0	0	0	0	1	18	14	14	46	53	48	67	51	47	0	0	0	0	91.1664	18.2333	41.311	33.0886	39.8894	38.0963	21.9225	30.4946	21.4293	24.6155	29.7141	27.5606	22.2426	26.5058
aco-miR-1889-3p	aga-miR-1889-3p	miRBase	MIMAT0007859		ACACAUUACAGAUUGGGAUUA	21	0	0	0	0	0	251	155	219	79	82	101	50	54	59	0	0	0	0	0	0	576.058	366.338	623.984	522.127	37.6495	47.1803	45.0907	43.3069	22.1747	29.1818	27.9215	26.426
aco-miR-307-3p	aga-miR-307-3p	miRBase	MIMAT0001519	ACOM043009	UCACAACCUCCUUGAGUGAG	20	0	0	0	0	0	8	3	4	90	50	71	58	47	56	0	0	0	0	0	0	18.3604	7.09042	11.397	12.2826	42.8919	28.7685	31.6974	34.4526	25.7227	25.399	26.5018	25.8745
aco-miR-9a-3p	aga-miR-9a-3p	miRBase		ACOM043004	UAAAGCUAGCAUACCGAAGUUA	22	0	0	0	0	0	2	2	3	43	46	86	74	39	50	0	0	0	0	0	0	4.59011	4.72695	8.54773	5.95493	20.4928	26.467	38.3941	28.4513	32.8186	21.0758	23.6623	25.8522
aco-miR-10375b-3p	aga-miR-10375b-3p	Castellano L. 2015	MIMAT0041573		UUGGGCGCUAUCUACAAUGUAG	22	0	0	0	0	0	2	6	1	26	27	20	37	45	71	0	0	0	0	0	0	4.59011	14.1808	2.84924	7.20673	12.391	15.535	8.92886	12.2849	16.4093	24.3182	33.6005	24.776
aco-miR-1174-5p	aga-miR-1174-5p	miRBase			GUGGGUAUUUUAGAUCAUCGACA	23	0	0	0	0	0	1	0	1	113	107	106	39	45	65	0	0	0	0	0	0	2.29505	0	2.84924	1.71477	53.8531	61.5645	47.3229	54.2469	17.2963	24.3182	30.761	24.1252
aco-miR-10355-5p	aga-miR-10355-5p	Biryukova I. 2014	MIMAT0041501		CAUUACCGAUGGAUCCUUACCG	22	0	0	0	0	0	0	0	0	3	5	2	50	43	45	0	0	0	0	0	0	0	0	0	0	1.42973	2.87685	0.892886	1.73315	22.1747	23.2374	21.2961	22.2361
aco-miR-N636	aga-miR-N636	mirdeep*			CUUCUGUGCGUGCGUGCGUGU	21	0	0	0	0	0	6	0	3	9	12	10	45	52	38	0	0	0	0	0	0	13.7703	0	8.54773	7.43935	4.28919	6.90443	4.46443	5.21935	19.9572	28.101	17.9834	22.0139
aco-chr3R_160262-3p	aga-chr3R_160262-3p	Biryukova I. 2014			CUCGCUGGCUGUCCGCAAACU	21	1	0	0	0	0	32	62	38	23	23	25	47	30	36	123.031	0	0	0	0	24.6062	73.4417	146.535	108.271	109.416	10.9613	13.2335	11.1611	11.7853	20.8442	16.2121	17.0369	18.0311
aco-miR-12418-3p	aga-miR-12418-3p	Fu X. 2017	MIMAT0050472		UGUUCGAUCGUUACUGUCAUAU	22	1	0	2	0	0	10	24	7	31	20	11	45	28	37	123.031	0	1792.2	0	0	383.046	22.9505	56.7234	19.9447	33.2062	14.7739	11.5074	4.91087	10.3974	19.9572	15.1313	17.5101	17.5329
aco-miR-92a-5p	aga-miR-92a-5p	miRBase			CGGCCGGCUCAAGAGCAAAAUU	22	1	0	0	0	0	3	2	1	56	68	39	39	27	37	123.031	0	0	0	0	24.6062	6.88516	4.72695	2.84924	4.82045	26.6883	39.1251	17.4113	27.7416	17.2963	14.5909	17.5101	16.4658
aco-miR-33-3p	aga-miR-33-3p	Biryukova I. 2014	MIMAT0041524	ACOM042938	CAGUACUUCUGCAAUGCAACCC	22	0	0	0	0	0	21	9	13	45	51	62	33	39	27	0	0	0	0	0	0	48.1961	21.2713	37.0402	35.5025	21.4459	29.3438	27.6795	26.1564	14.6353	21.0758	12.7776	16.1629
aco-miR-N1044	aga-miR-N1044	mirdeep*			AAGCUACACCUGGUUGAACAUUU	23	2	0	2	1	17	43	10	23	32	29	40	41	28	29	246.062	0	1792.2	989.25	1549.83	915.468	98.6873	23.6347	65.5326	62.6182	15.2504	16.6857	17.8577	16.598	18.1833	15.1313	13.7241	15.6796
aco-miR-N769	aga-miR-N769	mirdeep*			UUCGGCCGUAUCGGGGAGCUCG	22	0	0	0	0	0	12	14	12	6	20	19	19	37	39	0	0	0	0	0	0	27.5406	33.0886	34.1909	31.6067	2.85946	11.5074	8.48241	7.61642	8.42639	19.995	18.4566	15.626
aco-miR-7-3p	aga-miR-7-3p	miRBase		ACOM042942	CAAUAAAUCUCUCGUCUUUCUA	22	0	0	0	0	0	6	2	0	43	51	65	26	27	41	0	0	0	0	0	0	13.7703	4.72695	0	6.16576	20.4928	29.3438	29.0188	26.2851	11.5309	14.5909	19.4031	15.175
aco-miR-13b-5p	aga-miR-13b-5p	miRBase		ACOM043020	UCGUAAAAAUGGUUGUGCCGUG	22	0	0	0	0	0	8	2	7	73	77	63	35	28	30	0	0	0	0	0	0	18.3604	4.72695	19.9447	14.344	34.7901	44.3035	28.1259	35.7398	15.5223	15.1313	14.1974	14.9503
aco-miR-14-5p	aga-miR-14-5p	miRBase		ACOM042951	GGGAGCGAGAUUAAGGCUUGCU	22	1	0	0	0	0	6	2	6	27	30	37	41	27	24	123.031	0	0	0	0	24.6062	13.7703	4.72695	17.0955	11.8642	12.8676	17.2611	16.5184	15.549	18.1833	14.5909	11.3579	14.7107
aco-chr3R_170007-5p	aga-chr3R_170007-5p	Biryukova I. 2014			GAAGGAACUUCUGCUGUGAUCU	22	0	0	0	0	0	6	13	2	20	32	27	36	24	26	0	0	0	0	0	0	13.7703	30.7252	5.69849	16.7313	9.53153	18.4118	12.054	13.3324	15.9658	12.9697	12.3044	13.7466
aco-let-7-3p	aga-let-7-3p	miRBase			CUAUACAAUCCGCUAACUUACC	22	0	0	0	0	0	6	9	9	32	18	24	25	27	22	0	0	0	0	0	0	13.7703	21.2713	25.6432	20.2283	15.2504	10.3567	10.7146	12.1072	11.0874	14.5909	10.4114	12.0299
aco-miR-980-3p	aga-miR-980-3p	Castellano L. 2015			UAGCUGCCUAGUGAAGGGC	19	0	0	0	0	0	3	3	2	15	13	11	20	23	29	0	0	0	0	0	0	6.88516	7.09042	5.69849	6.55802	7.14865	7.4798	4.91087	6.51311	8.86989	12.4293	13.7241	11.6744
aco-miR-10380-3p	aga-miR-10380-3p	Castellano L. 2015	MIMAT0041587		AAUUCUCAACCUCACAUUACAGA	23	0	0	0	0	0	11	15	4	21	25	22	22	24	25	0	0	0	0	0	0	25.2456	35.4521	11.397	24.0316	10.0081	14.3842	9.82174	11.4047	9.75688	12.9697	11.8312	11.5192
aco-miR-N135	aga-miR-N135	mirdeep*			UCGGACACACACACCCUUCGGA	22	1	0	0	0	1	87	157	80	13	18	10	23	22	22	123.031	0	0	0	91.1664	42.8395	199.67	371.065	227.94	266.225	6.19549	10.3567	4.46443	7.00552	10.2004	11.8889	10.4114	10.8336
aco-miR-988-5p	aga-miR-988-5p	miRBase			GUGUGUUUUGUGACAAUGAGAU	22	0	2	0	0	0	12	0	5	36	25	43	27	19	16	0	361.829	0	0	0	72.3659	27.5406	0	14.2462	13.929	17.1568	14.3842	19.197	16.9127	11.9743	10.2677	7.57194	9.93799
aco-miR-79-5p	aga-miR-79-5p	miRBase		ACOM042971	GCUUUGGCGCUUUAGCUGUAUGA	23	0	0	0	0	0	6	1	6	20	19	42	18	22	18	0	0	0	0	0	0	13.7703	2.36347	17.0955	11.0764	9.53153	10.932	18.7506	13.0714	7.9829	11.8889	8.51843	9.46341
aco-miR-981-5p	aga-miR-981-5p	miRBase		ACOM042922	CGGGUUUCGCUGGCUAACGUGUU	23	0	0	0	0	0	0	0	0	9	8	6	20	14	18	0	0	0	0	0	0	0	0	0	0	4.28919	4.60296	2.67866	3.85693	8.86989	7.56566	8.51843	8.31799
aco-chr2L_13183-3p	aga-chr2L_13183-3p	Biryukova I. 2014			UGUGGUGGCACACUUUGACAAC	22	0	0	0	0	0	0	0	0	20	11	9	17	14	20	0	0	0	0	0	0	0	0	0	0	9.53153	6.32907	4.01798	6.62619	7.5394	7.56566	9.46492	8.18999
aco-miR-N638	aga-miR-N638	mirdeep*			UGGUAGUCGGACACGGGCACGCU	23	0	0	0	0	0	0	0	1	5	26	15	18	13	19	0	0	0	0	0	0	0	0	2.84924	0.949748	2.38288	14.9596	6.69664	8.01304	7.9829	7.02525	8.99168	7.99994
aco-miR-286b-3p	aga-miR-286b-3p	Biryukova I. 2014	MIMAT0041567	ACOM042980	UGACUAGACCGAACACUCGUAUC	23	0	0	0	0	0	1	2	4	29	25	18	14	16	17	0	0	0	0	0	0	2.29505	4.72695	11.397	6.13966	13.8207	14.3842	8.03597	12.0803	6.20892	8.64647	8.04518	7.63352
aco-miR-10379-5p	aga-miR-10379-5p	Castellano L. 2015	MIMAT0041584		ACUGUUUUGUUCGUUGUUCUCA	22	0	0	0	0	0	0	1	0	1	1	2	18	16	12	0	0	0	0	0	0	0	2.36347	0	0.787825	0.476576	0.57537	0.892886	0.648277	7.9829	8.64647	5.67895	7.43611
aco-miR-286-3p	aga-miR-286-3p	miRBase	MIMAT0010110	ACOM043007	UGACUAGACCGAACACUCGCGUC	23	0	0	0	0	0	3	4	2	10	14	11	14	10	21	0	0	0	0	0	0	6.88516	9.45389	5.69849	7.34585	4.76576	8.05517	4.91087	5.9106	6.20892	5.40404	9.93817	7.18371
aco-miR-31-3p	aga-miR-31-3p	Biryukova I. 2014	MIMAT0041569		AGCUAUUCAACUUCUUGUUUAU	22	0	0	0	0	0	0	0	0	15	14	24	19	11	15	0	0	0	0	0	0	0	0	0	0	7.14865	8.05517	10.7146	8.63948	8.42639	5.94445	7.09869	7.15651
aco-miR-12419-5p	aga-miR-12419-5p	Fu X. 2017	MIMAT0050473		AGCUGUUCUGACUUGAUGUACU	22	1	0	0	0	0	3	14	2	6	10	5	18	15	9	123.031	0	0	0	0	24.6062	6.88516	33.0886	5.69849	15.2241	2.85946	5.7537	2.23221	3.61512	7.9829	8.10606	4.25922	6.78273
aco-miR-965-3p	aga-miR-965-3p	miRBase	MIMAT0010108	ACOM042972	UAAGCGUAUAGCUUUUCCCAUU	22	0	0	1	0	0	6	0	7	16	10	20	21	12	7	0	0	896.101	0	0	179.22	13.7703	0	19.9447	11.2383	7.62522	5.7537	8.92886	7.43592	9.31338	6.48485	3.31272	6.37032
aco-miR-10365-3p	aga-miR-10365-3p	Biryukova I. 2014	MIMAT0041536		AAAAGUUUUCAUAUUCUUGCGG	22	0	0	0	0	0	0	1	0	16	10	18	8	14	15	0	0	0	0	0	0	0	2.36347	0	0.787825	7.62522	5.7537	8.03597	7.1383	3.54796	7.56566	7.09869	6.07077
aco-miR-10367-5p	aga-miR-10367-5p	Castellano L. 2015			UAGGGUAUUGAACAGAUUUGUU	22	0	0	0	0	0	0	1	0	2	2	4	14	7	16	0	0	0	0	0	0	0	2.36347	0	0.787825	0.953153	1.15074	1.78577	1.29655	6.20892	3.78283	7.57194	5.85456
aco-miR-1890-5p	aga-miR-1890-5p	miRBase			AGAGCUAAUUGGAGUAUUUCUUG	23	0	2	0	0	0	2	1	0	6	12	25	7	16	10	0	361.829	0	0	0	72.3659	4.59011	2.36347	0	2.31786	2.85946	6.90443	11.1611	6.97499	3.10446	8.64647	4.73246	5.49446
aco-chr3L_118320-5p	aga-chr3L_118320-5p	Biryukova I. 2014			AUGGGGUUUGACCUGCUGGGC	21	0	0	0	0	0	7	6	5	6	11	13	10	10	11	0	0	0	0	0	0	16.0654	14.1808	14.2462	14.8308	2.85946	6.32907	5.80376	4.99743	4.43494	5.40404	5.20571	5.0149
aco-miR-929-5p	aga-miR-929-5p	miRBase		ACOM043026	AAAUUGACUCUAGUAGGGAGU	21	0	0	0	0	1	0	0	0	16	9	14	11	10	10	0	0	0	0	91.1664	18.2333	0	0	0	0	7.62522	5.17833	6.2502	6.35125	4.87844	5.40404	4.73246	5.00498
aco-aae-miR-193	aae-miR-193	MapMI			UACUGGCCUACUAAGUCCCAAC	22	0	0	0	0	0	0	0	0	13	11	13	12	10	8	0	0	0	0	0	0	0	0	0	0	6.19549	6.32907	5.80376	6.10944	5.32193	5.40404	3.78597	4.83731
aco-miR-219-5p	aga-miR-219-5p	miRBase	MIMAT0001506	ACOM043029	UGAUUGUCCAAACGCAAUUCUUG	23	0	1	0	0	0	0	0	0	2	1	4	9	10	8	0	180.915	0	0	0	36.1829	0	0	0	0	0.953153	0.57537	1.78577	1.10476	3.99145	5.40404	3.78597	4.39382
aco-miR-N225	aga-miR-N225	mirdeep*			UGGUUUGCACUAGCUCGAAUU	21	0	0	0	0	0	2	3	2	16	21	30	10	8	9	0	0	0	0	0	0	4.59011	7.09042	5.69849	5.793	7.62522	12.0828	13.3933	11.0338	4.43494	4.32323	4.25922	4.33913
aco-miR-190-3p	aga-miR-190-3p	miRBase		ACOM043036	CCCAGGAAUCAAACAUAUUAUU	22	0	0	0	0	0	0	0	0	10	14	13	8	10	7	0	0	0	0	0	0	0	0	0	0	4.76576	8.05517	5.80376	6.20823	3.54796	5.40404	3.31272	4.08824
aco-miR-2b-5p	aga-miR-2b-5p	Biryukova I. 2014	MIMAT0041564	ACOM043018, ACOM043021	UCUCAAAGUGGCUGUGAAAUG	21	0	0	0	0	0	2	3	1	6	7	11	8	5	12	0	0	0	0	0	0	4.59011	7.09042	2.84924	4.84326	2.85946	4.02759	4.91087	3.93264	3.54796	2.70202	5.67895	3.97631
aco-miR-79-3p	aga-miR-79-3p	miRBase	MIMAT0001524	ACOM042971	UAAAGCUAGAUUACCAAAGCAU	22	0	0	0	0	0	4	1	3	14	11	27	10	4	11	0	0	0	0	0	0	9.18021	2.36347	8.54773	6.69714	6.67207	6.32907	12.054	8.3517	4.43494	2.16162	5.20571	3.93409
aco-miR-N645	aga-miR-N645	mirdeep*			UAGAGCCGUCUAACUUUCCGAG	22	1	0	0	0	0	45	47	45	23	23	18	6	8	8	123.031	0	0	0	0	24.6062	103.277	111.083	128.216	114.192	10.9613	13.2335	8.03597	10.7436	2.66097	4.32323	3.78597	3.59006
aco-miR-1000-3p	aga-miR-1000-3p	miRBase			CUGUUGUUUCGGGACAUUUCCA	22	0	0	0	0	0	0	0	0	6	5	9	10	4	8	0	0	0	0	0	0	0	0	0	0	2.85946	2.87685	4.01798	3.25143	4.43494	2.16162	3.78597	3.46084
aco-miR-283-3p	aga-miR-283-3p	miRBase		ACOM043027	CGGGAUUUCAGCUGAUAUCC	20	0	0	0	0	0	7	12	2	11	17	9	7	6	8	0	0	0	0	0	0	16.0654	28.3617	5.69849	16.7085	5.24234	9.78128	4.01798	6.3472	3.10446	3.24242	3.78597	3.37762
aco-miR-10375a-3p	aga-miR-10375a-3p	Castellano L. 2015			UAAUGCGCUUUCUAUGAUGUAG	22	0	0	0	0	0	0	0	0	3	2	7	9	6	6	0	0	0	0	0	0	0	0	0	0	1.42973	1.15074	3.1251	1.90186	3.99145	3.24242	2.83948	3.35778
aco-miR-N89	aga-miR-N89	mirdeep*			CCUGCGUCGUCGUGGUCGUGAU	22	0	0	0	0	0	7	0	3	10	5	3	4	7	9	0	0	0	0	0	0	16.0654	0	8.54773	8.20437	4.76576	2.87685	1.33933	2.99398	1.77398	3.78283	4.25922	3.27201
aco-miR-285-5p	aga-miR-285-5p	Biryukova I. 2014	MIMAT0041519		ACUGGCUUCCUAUCGGUGCUUAG	23	0	0	0	0	0	0	0	0	7	2	6	4	9	6	0	0	0	0	0	0	0	0	0	0	3.33604	1.15074	2.67866	2.38848	1.77398	4.86364	2.83948	3.15903
aco-miR-10372a-5p	aga-miR-10372a-5p	Castellano L. 2015			AUUGAAAUAGGAUACUAAAGCG	22	0	0	0	0	0	0	0	0	2	0	0	10	4	6	0	0	0	0	0	0	0	0	0	0	0.953153	0	0	0.317718	4.43494	2.16162	2.83948	3.14535
aco-miR-10370-3p	aga-miR-10370-3p	Castellano L. 2015			UAAUGUCCAUGGUUAAUGAAAU	22	0	0	0	0	0	1	0	0	1	0	1	6	6	7	0	0	0	0	0	0	2.29505	0	0	0.765018	0.476576	0	0.446443	0.307673	2.66097	3.24242	3.31272	3.07204
aco-miR-10355-3p	aga-miR-10355-3p	Biryukova I. 2014	MIMAT0041502		AGUAAGGGUUUUCUGUAAUGCA	22	0	0	0	0	0	0	1	0	4	6	5	6	3	10	0	0	0	0	0	0	0	2.36347	0	0.787825	1.90631	3.45222	2.23221	2.53025	2.66097	1.62121	4.73246	3.00488
aco-miR-375-5p	aga-miR-375-5p	miRBase			ACUUAAGCCACGCGUACAGAAACU	24	0	0	0	0	0	248	105	263	2	3	8	4	7	7	0	0	0	0	0	0	569.173	248.165	749.351	522.23	0.953153	1.72611	3.57154	2.0836	1.77398	3.78283	3.31272	2.95651

## Sheet: G_F_M_only
only G	cpm	only M	cpm	only F	cpm
aco-miR-N1015	30.5	aco-miR-10355-5p	22.2	aco-miR-989-5p	88.6
aco-miR-N794	18.9	aco-miR-10379-5p	7.4	aco-chr3R_150582-5p	51
aco-miR-N651	12.2	aco-miR-10367-5p	5.9	aco-miR-10362-5p	50.4
aco-miR-263a-3p	8.5	aco-miR-219-5p	4.4	aco-miR-N420	49.9
aco-miR-308-3p	6.4	aco-miR-10375a-3p	3.4	aco-chr3L_130625-5p	45.8
aco-miR-10376-5p	3.5	aco-miR-285-5p	3.2	aco-miR-N148	45.7
aco-miR-10380-5p	3.3	aco-miR-10372a-5p	3.1	aco-chr2L_42099-5p	34.1
aco-miR-N275	3.3	aco-miR-10370-3p	3.1	aco-miR-10359-5p	29.4
		aco-miR-10355-3p	3	aco-miR-N149	29.3
				aco-miR-10360-5p	28
				aco-miR-N629	23.2
				aco-miR-10357-5p	16.6
				aco-miR-N1174	15.7
				aco-miR-10363-3p	13.8
				aco-miR-N1306	13.3
				aco-chr3R_157264-5p	12.3
				aco-miR-N1213	11
				aco-miR-N652	9.3
				aco-miR-10358-5p	9
				aco-miR-N1342	8.7
				aco-chr2L_1641-3p	8.3
				aco-chr2L_4162-5p	7.5
				aco-miR-N1194	7.2
				aco-miR-N920	7
				aco-miR-N1354	6.9
				aco-miR-N1325	6.7
				aco-miR-N1081	6.1
				aco-chr2L_42099-3p	5.9
				aco-miR-N680	5.4
				aco-miR-10371-5p	4.5
				aco-miR-N900	4
				aco-miR-306-3p	3.8
				aco-miR-9b-3p	3.1
				aco-chrUNKN_283499-5p	3.1
