# Supplementary material for: MicroRNAs from saliva of anopheline mosquitoes mimic human endogenous miRNAs and may contribute to vector-host-pathogen interactions
Source: Sci Rep. 2019 Feb 27;9:2955. doi: 10.1038/s41598-019-39880-1 (PMC6393464; doi:10.1038/s41598-019-39880-1)
Supplement: Supplementary file 4 — Supplementary file S3 [file 41598_2019_39880_MOESM4_ESM.xlsx]

## Sheet: aco_novel_36
An. coluzzii ID	source	VectorBase ID	mature	arm	length	total counts	log10(total counts)	library N	AgSal1 counts	AgSal2 counts	S1 counts	S2 counts	S3 counts	G1 counts	G2 counts	G3 counts	F1 counts	F2 counts	F3 counts	M1 counts	M2 counts	M3 counts	AgSal1 cpm	AgSal2 cpm	S1 cpm	S2 cpm	S3 cpm	S mean cpm	G1 cpm	G2 cpm	G3 cpm	G mean cpm	F1 cpm	F2 cpm	F3 cpm	F mean cpm	M1 cpm	M2 cpm	M3 cpm	M mean cpm	hairpin	MFE (kcal/mol)
aco-aae-miR-71-5p	MapMI	ACOM043019	AGAAAGACAUGGGUAGUGAGAU	5p	22	39588	4.59756	14	21	18	1	1	15	625	464	400	5700	6316	5601	7298	6058	7070	2583.65	3256.46	896.101	989.25	1367.5	1818.59	1434.41	1096.65	1139.7	1223.59	2716.49	3634.03	2500.53	2950.35	3236.62	3273.77	3345.85	3285.41	CTGCAAGAAAGACATGGGTAGTGAGATAGTGGCGTTTCAACCCGTGACGGCTGGCGCCGGCTTAGTACTGGTAGATCTCACTACCTTGTCTTTCATGTTGAT	-43.07
aco-miR-N96	mirdeep*		UUGCAUCAUGGCAAACACGGACU	5p	23	8219	3.91482	14	20	5	68	54	1928	678	300	651	687	962	1313	601	480	472	2460.62	904.573	60934.8	53419.5	175769	58697.7	1556.05	709.042	1854.86	1373.32	327.408	553.506	586.179	489.031	266.54	259.394	223.372	249.769	GTCCGGTTAGTTGCATCATGGCAAACACGGACTGCATTGGTTCCAAGGTGTGCAGCGTTCGTTCTTGAATTGATGCGATAG	-25.92
aco-aae-miR-71-3p	MapMI	ACOM043019	UCUCACUACCUUGUCUUUCAUG	3p	22	7371	3.86753	10	0	0	0	2	0	186	114	110	987	1090	1423	1269	928	1262	0	0	0	1978.5	0	395.7	426.88	269.436	313.417	336.578	470.381	627.153	635.288	577.607	562.794	501.495	597.237	553.842	CTGCAAGAAAGACATGGGTAGTGAGATAGTGGCGTTTCAACCCGTGACGGCTGGCGCCGGCTTAGTACTGGTAGATCTCACTACCTTGTCTTTCATGTTGAT	-43.07
aco-miR-N56	mirdeep*		UACUUCAUAAGAUCGUACUGACC	3p	23	4028	3.60509	14	47	9	19	12	396	538	212	412	485	464	677	199	309	249	5782.46	1628.23	17025.9	11871	36101.9	14481.9	1234.74	501.056	1173.89	969.895	231.14	266.971	302.242	266.784	88.2554	166.985	117.838	124.36	TCAGATTAAGTCATGACCTTTGGACACCTCAAAGAACAAATCTTTGGTTACTTCATAAGATCGTACTGACCGCAAAATAAA	-13.5
aco-miR-N951	mirdeep*		UGCCGCUCCCCCAAUCACACGU	3p	22	2761	3.44107	12	1	0	4	0	1	351	265	297	222	215	180	317	443	465	123.031	0	3584.4	0	91.1664	759.72	805.564	626.32	846.225	759.37	105.8	123.704	80.3597	103.288	140.588	239.399	220.059	200.015	TCGGGTGACGCATGATTGGGGTGGTGTGTGCGTCCTTTTTATTGCGGTGCCGCTCCCCCAATCACACGTCACCCGATCT	-45.09
aco-miR-N966	mirdeep*		UGAGUCGUUAUCAUGCUGAA	3p	20	867	2.93802	10	2	0	0	0	0	18	11	11	140	126	178	138	116	127	246.062	0	0	0	0	49.2124	41.311	25.9982	31.3417	32.8836	66.7207	72.4966	79.4668	72.8947	61.2022	62.6869	60.1023	61.3305	ATCCTGGTTTGCCAAATAACACTTAACTGTTCGCGATGTGTGTTTTGAGTCGTTATCATGCTGAAAGATGTAATG	-10.3
aco-aae-miR-2765	MapMI		UGGUAACUCCACCACCGUUGGC	5p	22	853	2.93095	9	0	1	0	0	0	10	18	11	135	107	166	142	129	134	0	180.915	0	0	0	36.1829	22.9505	42.5425	31.3417	32.2782	64.3378	61.5645	74.1095	66.6706	62.9762	69.7121	63.415	65.3678	GGAGCCTGGTAACTCCACCACCGTTGGCGAGATTCGACTGCCAATGGGAGCTGGAGTTTCCGCGTGCC	-30.45
aco-miR-N135	mirdeep*		UCGGACACACACACCCUUCGGA	3p	22	434	2.63749	11	1	0	0	0	1	87	157	80	13	18	10	23	22	22	123.031	0	0	0	91.1664	42.8395	199.67	371.065	227.94	266.225	6.19549	10.3567	4.46443	7.00552	10.2004	11.8889	10.4114	10.8336	CTGTGTCTCCTAACCGTGTGTGTGTGGGGGGAATAATTCTCCATTCCTCGGACACACACACCCTTCGGAGTGACAGCTT	-35.94
aco-miR-N1044	mirdeep*		AAGCUACACCUGGUUGAACAUUU	3p	23	297	2.47276	13	2	0	2	1	17	43	10	23	32	29	40	41	28	29	246.062	0	1792.2	989.25	1549.83	915.468	98.6873	23.6347	65.5326	62.6182	15.2504	16.6857	17.8577	16.598	18.1833	15.1313	13.7241	15.6796	CATAATGTAAACCAGGAACAACTTTCCGGCTTGTAAGATTATTGCAGAAAGCTACACCTGGTTGAACATTTTACCTATGAG	-20.28
aco-miR-N420	mirdeep*		CGGGUUACGUUGGCUGUCCAGC	3p	22	293	2.46687	6	0	0	0	0	0	0	0	0	54	159	73	1	1	5	0	0	0	0	0	0	0	0	0	0	25.7351	91.4838	32.5903	49.9364	0.443494	0.540404	2.36623	1.11671	CTCTCGCTGATATTTGAAAACTGACGCGGCAAGAGTCTGTTTCCTTCCGGGTTACGTTGGCTGTCCAGCAGAGCTCTAG	-21.45
aco-miR-N148	mirdeep*		UGUGAGAAAGGUUUGCUAGA	5p	20	273	2.43616	6	0	0	0	0	0	0	0	0	62	122	84	2	1	2	0	0	0	0	0	0	0	0	0	0	29.5477	70.1951	37.5012	45.748	0.886989	0.540404	0.946492	0.791295	TCGTTTTAGCTGTGAGAAAGGTTTGCTAGAATATGACTCTTATGTTTTCGTTAATGATCTAGATACAAAATTTAT	-9.18
aco-miR-N645	mirdeep*		UAGAGCCGUCUAACUUUCCGAG	3p	22	224	2.35025	10	1	0	0	0	0	45	47	45	23	23	18	6	8	8	123.031	0	0	0	0	24.6062	103.277	111.083	128.216	114.192	10.9613	13.2335	8.03597	10.7436	2.66097	4.32323	3.78597	3.59006	ATATAGAATTTCGCTCGGAAAGTTATAAAAGGCTTATATAAACTGTATAGAGCCGTCTAACTTTCCGAGCAAAATACTA	-32.24
aco-miR-N769	mirdeep*		UUCGGCCGUAUCGGGGAGCUCG	3p	22	178	2.25042	9	0	0	0	0	0	12	14	12	6	20	19	19	37	39	0	0	0	0	0	0	27.5406	33.0886	34.1909	31.6067	2.85946	11.5074	8.48241	7.61642	8.42639	19.995	18.4566	15.626	TGCATTCGGGCGTGGGCAGGCCCGTGGACGCCGTCTGTACGCACACATTCGGCCGTATCGGGGAGCTCGTTTGTTCCCG	-32.2
aco-miR-N636	mirdeep*		CUUCUGUGCGUGCGUGCGUGU	3p	21	175	2.24304	8	0	0	0	0	0	6	0	3	9	12	10	45	52	38	0	0	0	0	0	0	13.7703	0	8.54773	7.43935	4.28919	6.90443	4.46443	5.21935	19.9572	28.101	17.9834	22.0139	CGTGCAACGCATACGCATACACAGGCGCGGCTCATCAACCTGTTCGCTTCTGTGCGTGCGTGCGTGTGTGTGTTTGT	-33.8
aco-miR-N149	mirdeep*		UAAUGGAAAUUUAUCAGGGAGC	3p	22	173	2.23805	7	0	0	0	0	0	0	1	0	45	79	47	0	1	0	0	0	0	0	0	0	0	2.36347	0	0.787825	21.4459	45.4542	20.9828	29.2943	0	0.540404	0	0.180135	AAGCATTTAGCTCGTCCTAGTTGATCTTATATGGAGTCTACTTTAGGTAATGGAAATTTATCAGGGAGCAACTTTTTGT	-12.64
aco-miR-N629	mirdeep*		CAAGAGUGUCCAGCUGUAGC	5p	20	140	2.14613	6	0	0	0	0	0	0	0	0	51	57	28	1	1	2	0	0	0	0	0	0	0	0	0	0	24.3054	32.7961	12.5004	23.2006	0.443494	0.540404	0.946492	0.643464	AGTGAGCGCCCAAGAGTGTCCAGCTGTAGCTACCCGCCAAGGACTACAGAAGGATTCTAGGGCTGTGTCGAGTTG	-26.14
aco-miR-N1174	mirdeep*		CAGACUGGUUCGGGACCGCGGAG	3p	23	105	2.02119	6	0	0	0	0	0	0	0	0	22	35	37	6	4	1	0	0	0	0	0	0	0	0	0	0	10.4847	20.1379	16.5184	15.7137	2.66097	2.16162	0.473246	1.76528	TCAAGCCCTCCGCTGTCAGGACCGTCGGACGCTTGGTCGGTGGTCGGACAGACTGGTTCGGGACCGCGGAGGTGCCTGGGC	-38.2
aco-miR-N225	mirdeep*		UGGUUUGCACUAGCUCGAAUU	3p	21	101	2.00432	9	0	0	0	0	0	2	3	2	16	21	30	10	8	9	0	0	0	0	0	0	4.59011	7.09042	5.69849	5.793	7.62522	12.0828	13.3933	11.0338	4.43494	4.32323	4.25922	4.33913	CATGACCTATCGATGCGTGCCTTGATCATGTGCAACATCCAGTTTATGGTTTGCACTAGCTCGAATTCAATTGTGTC	-18.27
aco-miR-N638	mirdeep*		UGGUAGUCGGACACGGGCACGCU	5p	23	97	1.98677	7	0	0	0	0	0	0	0	1	5	26	15	18	13	19	0	0	0	0	0	0	0	0	2.84924	0.949748	2.38288	14.9596	6.69664	8.01304	7.9829	7.02525	8.99168	7.99994	CATCCCGCCGTGGTAGTCGGACACGGGCACGCTGCGTACCATCTCGGCGCCCATGGATGTGGTAGCTACCACCGCTGTACG	-27.07
aco-miR-N1306	mirdeep*		UCGUAGAAUCCGGAAGCAAGUU	5p	22	84	1.92428	6	0	0	0	0	0	0	0	0	17	43	16	5	1	2	0	0	0	0	0	0	0	0	0	0	8.1018	24.7409	7.14308	13.3286	2.21747	0.540404	0.946492	1.23479	TTCAACTTTTTCGTAGAATCCGGAAGCAAGTTTCTTGTCGATCTCTGATGCGTAGCGTTCTCGAAGAGCAAGTGGTACA	-15.3
aco-miR-N1213	mirdeep*		UUCUUCAAAACUUCCUGCGCUGA	3p	23	68	1.83251	6	0	0	0	0	0	1	0	0	9	32	23	0	1	2	0	0	0	0	0	0	2.29505	0	0	0.765018	4.28919	18.4118	10.2682	10.9897	0	0.540404	0.946492	0.495632	GAAATTATGCGCCTAGGATCTCCGAACATAGTAGCCACTACTTCCAATTTCTTCAAAACTTCCTGCGCTGATGTCGTCTTT	-15.25
aco-aae-miR-193	MapMI		UACUGGCCUACUAAGUCCCAAC	3p	22	67	1.82607	6	0	0	0	0	0	0	0	0	13	11	13	12	10	8	0	0	0	0	0	0	0	0	0	0	6.19549	6.32907	5.80376	6.10944	5.32193	5.40404	3.78597	4.83731	AGCAAAATTTTCAATCGAACTGGGATTTTGTGGACCAGAAGATTTCCATTCTGCGTACGATAAATGCTACTGGCCTACTAAGTCCCAACTTGTTTGGAAATGTGTT	-35.09
aco-miR-N652	mirdeep*		UCGGUAUGUUGUGCUUUGUCUA	3p	22	56	1.74819	4	0	0	0	1	0	0	0	0	21	20	14	0	0	0	0	0	0	989.25	0	197.85	0	0	0	0	10.0081	11.5074	6.2502	9.25523	0	0	0	0	TTTTCTGATTTTCTTATACATGTTATACTGTCCAATGGATCCTCCTGTCGGTATGTTGTGCTTTGTCTAGTATGTCGTT	-11.71
aco-miR-N1354	mirdeep*		UGUCGUUACGGGCCUGGA	5p	18	52	1.716	6	0	0	0	0	0	0	0	0	11	15	15	4	2	5	0	0	0	0	0	0	0	0	0	0	5.24234	8.63054	6.69664	6.85651	1.77398	1.08081	2.36623	1.74034	CGTTCAACTTTGTCGTTACGGGCCTGGACATATGGGGGCGACGATTCGATGAGGGTTGTGACGGCGATGAC	-22.17
aco-miR-N1081	mirdeep*		UUACUUAGCGAGUGCUCGAACC	5p	22	51	1.70757	6	0	0	0	0	0	0	0	0	10	19	6	4	6	6	0	0	0	0	0	0	0	0	0	0	4.76576	10.932	2.67866	6.12548	1.77398	3.24242	2.83948	2.61863	AGCTAAAGCGTTACTTAGCGAGTGCTCGAACCACAGTATAACGCTATGGGTTCTGTATTCGGATGTAGACAAAAACACA	-19.79
aco-miR-N1342	mirdeep*		UCAGGCACGAUGAGGACCGGAGC	3p	23	49	1.6902	3	0	0	0	0	0	0	0	0	10	31	8	0	0	0	0	0	0	0	0	0	0	0	0	0	4.76576	17.8365	3.57154	8.72459	0	0	0	0	GGAGCAGGTGCAATCACGGAGCGGCACGAAGCAGGAACATAGCACCGTTCAGGCACGATGAGGACCGGAGCAAATGCGATC	-19.97
aco-miR-N1015	mirdeep*		CUGGUCGUGCGCGGUGCUCGCU	3p	22	48	1.68124	8	0	0	0	0	0	10	17	10	1	2	0	3	3	2	0	0	0	0	0	0	22.9505	40.1791	28.4924	30.5407	0.476576	1.15074	0	0.542439	1.33048	1.62121	0.946492	1.2994	GACCAGCCGGGCCGACCACCGTGGAGTGGCACAGCTGATGTTGACAGCTGGTCGTGCGCGGTGCTCGCTCGGTTTGTTT	-41.76
aco-miR-N89	mirdeep*		CCUGCGUCGUCGUGGUCGUGAU	3p	22	48	1.68124	8	0	0	0	0	0	7	0	3	10	5	3	4	7	9	0	0	0	0	0	0	16.0654	0	8.54773	8.20437	4.76576	2.87685	1.33933	2.99398	1.77398	3.78283	4.25922	3.27201	TCTACACACCAAGCACACCACACCGAGCGCGCGGCTGACTGAGTTGCCCTGCGTCGTCGTGGTCGTGATATGGTGTACC	-32.69
aco-miR-N1325	mirdeep*		UGCGUUUCUCGGGAGGUACAGC	3p	22	48	1.68124	6	0	0	0	0	0	0	0	0	2	24	12	3	5	2	0	0	0	0	0	0	0	0	0	0	0.953153	13.8089	5.35731	6.70645	1.33048	2.70202	0.946492	1.65967	AGGCACGGATGTACGGGGTTGTCCTGGTTGAATGAAAACTATTTTTTTGCGTTTCTCGGGAGGTACAGCAGTTGAAGTG	-14.01
aco-miR-N920	mirdeep*		UGUUUGAUCUGCUCGAGGAGG	3p	21	42	1.62325	4	0	0	0	0	0	0	0	0	8	18	15	0	1	0	0	0	0	0	0	0	0	0	0	0	3.81261	10.3567	6.69664	6.9553	0	0.540404	0	0.180135	GATCTGAGTGTTGCACGTGCAAGTGGGAGTGGGAGCTTCTGGACCATGTTTGATCTGCTCGAGGAGGAAAGTAATTG	-16.49
aco-miR-N1194	mirdeep*		UAGAGCAUUCCGAACCUUCACA	3p	22	41	1.61278	4	0	0	0	0	0	0	0	0	10	26	4	0	0	1	0	0	0	0	0	0	0	0	0	0	4.76576	14.9596	1.78577	7.17038	0	0	0.473246	0.157749	TTGTGCAAGCGACAATCTTGAGTTTTGGAACACACTACCCTTTCGGATAGAGCATTCCGAACCTTCACAATTGTCGTTT	-24.32
aco-miR-N900	mirdeep*		UUACUGCGACGAUCCUGUGUGAA	3p	23	35	1.54407	6	0	0	0	0	0	0	0	0	5	12	6	2	6	4	0	0	0	0	0	0	0	0	0	0	2.38288	6.90443	2.67866	3.98866	0.886989	3.24242	1.89298	2.00747	AATCGAGTGACACGCACACTGTGGTCGTCGCTGTAACGGAATGCAACGTTACTGCGACGATCCTGTGTGAAATATTTCCGT	-32.79
aco-miR-N794	mirdeep*		UUGCGGUCAACAACUCACAAAG	3p	22	33	1.51851	8	0	0	0	0	0	8	9	6	2	0	2	3	2	1	0	0	0	0	0	0	18.3604	21.2713	17.0955	18.9091	0.953153	0	0.892886	0.615346	1.33048	1.08081	0.473246	0.961512	GCAACTGCGGCTCGAGTGGGCTGTTGTACGGTTTGGCCACGAACGCCTTGCGGTCAACAACTCACAAAGCGGATGATAA	-25.19
aco-miR-N680	mirdeep*		UCAUGGACGAAAACUGGUA	5p	19	32	1.50515	4	1	0	0	0	0	0	0	0	9	17	5	0	0	0	123.031	0	0	0	0	24.6062	0	0	0	0	4.28919	9.78128	2.23221	5.43423	0	0	0	0	TGATTCTCACTCATGGACGAAAACTGGTAGTCGACGCACGATCGGTTCACGCGGCAGATGAATGTGAGTATGT	-16.21
aco-miR-N275	mirdeep*		CACGCUCGCGCUCUCGAUCGCAU	3p	23	29	1.4624	9	0	0	0	0	0	2	1	1	5	3	3	3	4	7	0	0	0	0	0	0	4.59011	2.36347	2.84924	3.26761	2.38288	1.72611	1.33933	1.81611	1.33048	2.16162	3.31272	2.26827	CTTTCGATTCATTGCCATCGTGAGTGCGGGCGAACGCGCGCGCGCGCGCACGCTCGCGCTCTCGATCGCATAACCCGCTCG	-41.04
aco-miR-N651	mirdeep*		CCCGGGCCCCGAUCGUGUGUGA	3p	22	17	1.23045	5	0	0	0	0	0	5	7	3	0	1	0	0	0	1	0	0	0	0	0	0	11.4753	16.5443	8.54773	12.1891	0	0.57537	0	0.19179	0	0	0.473246	0.157749	GAGAGCGCGGTACACGTTCGGGTCCCGTAGAAGACGACGGCGGTTCGCCCGGGCCCCGATCGTGTGTGATACCGTGGCT	-36.68
