# Supplementary material for: MicroRNAs from saliva of anopheline mosquitoes mimic human endogenous miRNAs and may contribute to vector-host-pathogen interactions
Source: Sci Rep. 2019 Feb 27;9:2955. doi: 10.1038/s41598-019-39880-1 (PMC6393464; doi:10.1038/s41598-019-39880-1)
Supplement: Supplementary file 5 — Supplementary file S4 [file 41598_2019_39880_MOESM5_ESM.xlsx]

## Sheet: EdgeR_G-F
An. coluzzii ID	logFC	logCPM	LR	PValue	FDR	-log10FDR
aco-miR-375-3p	6.72955	14.2115	454.998	5.89276e-101	1.37301e-98	97.8623
aco-miR-285-3p	-7.75239	10.6217	298.61	6.61557e-67	7.70714e-65	64.1131
aco-miR-1891-3p	-8.35956	9.24193	297.352	1.24392e-66	9.66112e-65	64.015
aco-miR-1891-5p	-7.50807	9.80787	281.345	3.82381e-63	2.22737e-61	60.6522
aco-miR-210-3p	-8.83478	9.82511	270.961	7.00687e-61	3.2652e-59	58.4861
aco-miR-989-3p	-8.72797	13.7407	202.956	4.72952e-46	1.83663e-44	43.736
aco-miR-957-3p	-4.66862	10.5375	188.527	6.66442e-43	2.2183e-41	40.654
aco-miR-375-5p	7.87515	7.27069	183.035	1.05383e-41	3.06927e-40	39.513
aco-miR-932-5p	-6.37697	8.78084	180.864	3.13926e-41	8.12721e-40	39.0901
aco-miR-210-5p	-6.76525	8.07734	163.596	1.85324e-37	4.31805e-36	35.3647
aco-miR-N135	5.25181	6.27248	160.933	7.07789e-37	1.49923e-35	34.8241
aco-miR-981-3p	-5.2837	10.228	157.503	3.97349e-36	7.71519e-35	34.1127
aco-miR-92b-3p	-5.1693	8.14135	148.745	3.26114e-34	5.84497e-33	32.2332
aco-miR-315-5p	-7.60406	8.5401	147.827	5.17485e-34	8.61242e-33	32.0649
aco-miR-12-3p	3.21144	11.0587	144.131	3.3256e-33	5.16577e-32	31.2869
aco-miR-12414-3p	-4.6305	9.91228	142.754	6.65433e-33	9.69037e-32	31.0137
aco-miR-1889-3p	3.57914	7.50409	134.758	3.72879e-31	5.11064e-30	29.2915
aco-miR-263b-5p	-3.98372	13.5645	122.75	1.58203e-28	2.04785e-27	26.6887
aco-miR-1-3p	-5.02987	16.183	119.831	6.88901e-28	8.02569e-27	26.0955
aco-miR-1175-3p	-5.79361	10.0056	119.89	6.68728e-28	8.02569e-27	26.0955
aco-miR-1889-5p	3.42318	8.94377	118.04	1.6992e-27	1.88531e-26	25.7246
aco-miR-92a-3p	-3.97561	8.77211	111.836	3.88138e-26	3.932e-25	24.4054
aco-miR-124-3p	-5.48676	7.10138	111.919	3.72179e-26	3.932e-25	24.4054
aco-miR-2796-3p	-4.17392	12.2008	111.19	5.3769e-26	5.22007e-25	24.2823
aco-miR-190-5p	-3.65338	9.08602	110.332	8.28939e-26	7.72572e-25	24.1121
aco-miR-7-5p	-4.05901	13.2306	106.062	7.14468e-25	6.40273e-24	23.1936
aco-miR-iab-4-5p	-10.2068	5.88987	105.273	1.06421e-24	9.18377e-24	23.037
aco-miR-124-5p	-6.15457	7.06145	101.605	6.77863e-24	5.64079e-23	22.2487
aco-miR-34-3p	2.79967	11.6437	97.7259	4.80497e-23	3.86055e-22	21.4134
aco-miR-12-5p	3.01966	11.0343	97.2741	6.03646e-23	4.68832e-22	21.329
aco-miR-N645	3.40124	4.91953	94.783	2.12445e-22	1.59677e-21	20.7968
aco-miR-N951	2.8711	8.44161	88.493	5.10159e-21	3.71459e-20	19.4301
aco-miR-277-3p	-2.87379	13.4088	86.3404	1.51479e-20	1.06953e-19	18.9708
aco-miR-277-5p	-4.26983	7.45809	85.8541	1.93711e-20	1.32749e-19	18.877
aco-miR-133	-4.63921	10.494	83.8265	5.4017e-20	3.59599e-19	18.4442
aco-miR-278-3p	-2.8453	10.0785	79.0732	5.98517e-19	3.87373e-18	17.4119
aco-chr3R_160262-3p	3.20058	5.20589	78.3619	8.57905e-19	5.40248e-18	17.2674
aco-miR-125-5p	2.49476	14.3457	76.6208	2.07151e-18	1.27016e-17	16.8961
aco-miR-10378-5p	-2.87142	7.9218	76.329	2.40133e-18	1.43464e-17	16.8433
aco-miR-N1015	5.71203	2.59442	72.8776	1.37944e-17	8.03522e-17	16.095
aco-miR-31-5p	-2.85611	9.01454	72.5918	1.59441e-17	9.06089e-17	16.0428
aco-miR-263a-5p	2.94708	15.9422	71.0544	3.47513e-17	1.92787e-16	15.7149
aco-miR-276-3p	-2.50719	17.6046	69.7349	6.78358e-17	3.67575e-16	15.4347
aco-miR-2945-5p	2.22575	7.62826	68.1782	1.49366e-16	7.90962e-16	15.1018
aco-chr2R_81494-3p	-6.04505	5.60619	67.9662	1.66326e-16	8.61197e-16	15.0649
aco-miR-1000-5p	-9.37618	5.55229	67.4003	2.21617e-16	1.12254e-15	14.9498
aco-miR-92b-5p	-3.369	6.48953	62.0435	3.35955e-15	1.66548e-14	13.7785
aco-miR-219-3p	-9.60297	6.10942	61.0336	5.61076e-15	2.72356e-14	13.5649
aco-miR-283-5p	2.11264	11.9256	60.0992	9.01933e-15	4.28878e-14	13.3677
aco-miR-1174-3p	-4.97861	8.94353	59.5863	1.17045e-14	5.4543e-14	13.2633
aco-miR-315-3p	-9.08605	5.52187	59.4314	1.2663e-14	5.78525e-14	13.2377
aco-miR-932-3p	-9.24839	5.52849	59.3838	1.29732e-14	5.81299e-14	13.2356
aco-miR-988-3p	2.52765	8.11168	58.3567	2.18654e-14	9.61252e-14	13.0172
aco-miR-989-5p	-5.66408	5.22222	57.8921	2.76891e-14	1.19473e-13	12.9227
aco-miR-1174-5p	-4.97174	5.06426	57.2526	3.83286e-14	1.62374e-13	12.7895
aco-miR-10362-5p	-9.24074	4.47772	56.9135	4.55403e-14	1.8948e-13	12.7224
aco-chr3L_130625-5p	-9.10135	4.40422	54.7765	1.35049e-13	5.52043e-13	12.258
aco-miR-137-3p	-2.56831	8.25947	54.6737	1.42299e-13	5.7165e-13	12.2429
aco-miR-N148	-9.10194	4.36821	52.4976	4.30779e-13	1.70121e-12	11.7692
aco-miR-1175-5p	-4.89223	10.1327	49.065	2.4762e-12	9.6159e-12	11.017
aco-miR-1890-3p	-2.15998	8.01861	48.248	3.75575e-12	1.43457e-11	10.8433
aco-miR-276-5p	-2.90061	6.83614	47.2705	6.18344e-12	2.32378e-11	10.6338
aco-miR-278-5p	-3.97645	6.40832	46.6357	8.54894e-12	3.16175e-11	10.5001
aco-miR-N794	4.682	2.11355	46.1523	1.09407e-11	3.98308e-11	10.3998
aco-chr3R_150582-5p	-5.80337	4.52892	44.9862	1.98431e-11	7.113e-11	10.1479
aco-miR-N420	-9.22701	4.47692	43.7966	3.64334e-11	1.28621e-10	9.89069
aco-miR-927-3p	-2.08053	7.70665	43.2813	4.74098e-11	1.64873e-10	9.78285
aco-miR-993-3p	-4.36625	5.14361	42.7597	6.18936e-11	2.12077e-10	9.67351
aco-miR-993-5p	-3.60017	5.67626	41.5475	1.15039e-10	3.88465e-10	9.41065
aco-miR-281-5p	1.83831	14.5904	40.707	1.76852e-10	5.88664e-10	9.23013
aco-miR-2945-3p	1.74911	13.2627	39.8288	2.77227e-10	9.09774e-10	9.04107
aco-miR-N651	5.6317	1.52098	37.6063	8.65646e-10	2.80133e-09	8.55264
aco-miR-10359-5p	-8.46229	3.7889	35.5477	2.48887e-09	7.94392e-09	8.09997
aco-miR-317-3p	1.94367	14.1625	34.2156	4.93331e-09	1.55333e-08	7.80874
aco-miR-275-5p	2.06692	7.30236	32.3231	1.30553e-08	4.05583e-08	7.39192
aco-miR-N629	-8.11992	3.52668	32.0521	1.50089e-08	4.60142e-08	7.33711
aco-miR-10360-5p	-8.38991	3.74345	31.6359	1.85964e-08	5.62723e-08	7.24971
aco-miR-N149	-5.01392	3.79979	30.6448	3.09855e-08	9.25594e-08	7.03358
aco-miR-8-5p	1.67111	15.483	30.5552	3.24496e-08	9.57059e-08	7.01906
aco-chr2L_42099-5p	-5.23822	4.00681	29.7128	5.01041e-08	1.45928e-07	6.83586
aco-miR-305-5p	-1.63959	12.0733	29.1734	6.61816e-08	1.90374e-07	6.72039
aco-miR-N56	1.85058	8.81152	26.561	2.55343e-07	7.25547e-07	6.13933
aco-miR-N1174	-7.56688	3.16681	25.1945	5.1829e-07	1.45496e-06	5.83715
aco-aae-miR-71-5p	-1.27718	11.3147	23.8964	1.01661e-06	2.81987e-06	5.54977
aco-miR-87-3p	-1.43569	8.36646	23.0888	1.54692e-06	4.21423e-06	5.37528
aco-miR-10357-5p	-7.63687	3.08036	23.0782	1.55547e-06	4.21423e-06	5.37528
aco-miR-2-1-5p	1.4964	10.8145	21.2225	4.08933e-06	1.09519e-05	4.96051
aco-miR-N1044	1.90078	4.75518	21.1066	4.34422e-06	1.15023e-05	4.93922
aco-miR-10363-3p	-7.36993	2.93477	20.7503	5.23241e-06	1.36983e-05	4.86333
aco-miR-957-5p	-2.48465	5.16875	20.2461	6.80914e-06	1.76281e-05	4.75379
aco-miR-279-5p	-1.8454	5.29679	19.1066	1.23618e-05	3.16516e-05	4.4996
aco-miR-N1306	-7.31748	2.92427	18.3363	1.85146e-05	4.68901e-05	4.32892
aco-miR-92a-5p	-2.46517	4.37144	18.0789	2.11941e-05	5.30992e-05	4.27491
aco-miR-N96	1.47764	9.46556	17.3463	3.11499e-05	7.72121e-05	4.11231
aco-miR-9a-3p	-2.29186	4.65048	17.0798	3.58422e-05	8.79077e-05	4.05597
aco-miR-31-3p	-6.72343	3.06797	16.6978	4.38319e-05	0.000106384	3.97312
aco-chr3R_157264-5p	-7.20338	2.7375	16.5351	4.77583e-05	0.000114718	3.94037
aco-miR-N769	2.04311	4.04347	16.4629	4.96118e-05	0.000117954	3.92829
aco-miR-N652	-6.80103	2.44096	16.2766	5.47365e-05	0.000128824	3.89
aco-miR-10358-5p	-6.7602	2.48061	15.5893	7.86971e-05	0.000183364	3.73669
aco-miR-100-5p	1.21172	16.8894	15.3145	9.10153e-05	0.000209966	3.67785
aco-chrX_353716-3p	1.03766	10.0439	14.6388	0.000130206	0.000297431	3.52661
aco-chr2L_1641-3p	-6.63284	2.57369	14.2525	0.000159852	0.000361606	3.44176
aco-miR-263a-3p	2.95663	1.76705	14.0103	0.000181817	0.000407339	3.39004
aco-miR-7-3p	-1.99975	4.31988	13.7504	0.000208773	0.000463277	3.33416
aco-miR-184-3p	-1.10427	15.8359	13.0409	0.000304757	0.000669891	3.174
aco-miR-N1354	-6.37496	2.37569	12.965	0.000317371	0.000691097	3.16046
aco-chr2L_13183-3p	-6.33119	2.98609	12.7801	0.000350327	0.000755797	3.12159
aco-miR-929-5p	-6.28559	2.68827	12.7511	0.000355802	0.000760567	3.11886
aco-miR-12418-3p	1.68307	4.25546	12.465	0.000414659	0.000878324	3.05635
aco-aae-miR-193	-6.21874	2.64261	12.2598	0.000462819	0.000971503	3.01256
aco-miR-N920	-6.39063	2.16698	12.1618	0.000487792	0.00101478	2.99363
aco-miR-N966	-1.15217	5.94329	12.1098	0.000501588	0.00103425	2.98538
aco-miR-N1342	-6.70611	2.33826	12.0484	0.00051838	0.0010595	2.9749
aco-miR-190-3p	-6.22959	2.56441	12.0296	0.000523621	0.0010609	2.97432
aco-miR-307-3p	-1.48285	4.8404	11.6034	0.000658298	0.00132227	2.87868
aco-chr2L_4162-5p	-6.49915	2.28628	10.9835	0.000919269	0.00183068	2.73739
aco-miR-N1213	-3.60834	2.6865	10.5788	0.00114393	0.00225877	2.64613
aco-miR-N1081	-6.19224	2.36703	10.5054	0.00119029	0.00233056	2.63254
aco-miR-12419-5p	2.09624	3.00963	10.3244	0.00131286	0.00254914	2.59361
aco-chr2L_42099-3p	-6.14816	1.96951	10.0794	0.00149933	0.00288715	2.53953
aco-miR-N1194	-6.42256	2.15706	10.0239	0.00154523	0.00295113	2.53001
aco-miR-34-5p	0.976362	14.9296	9.90717	0.00164636	0.00310256	2.50828
aco-chr2R_93879-5p	-0.992472	13.2579	9.90183	0.00165115	0.00310256	2.50828
aco-miR-125-3p	0.856924	6.79817	9.8089	0.0017367	0.0032372	2.48983
aco-miR-317-5p	1.00295	8.884	9.69561	0.00184709	0.00338876	2.46996
aco-aae-miR-2765	-1.05755	5.92007	9.7082	0.00183447	0.00338876	2.46996
aco-miR-13b-5p	-1.33723	4.64393	9.60965	0.00193557	0.00352335	2.45304
aco-miR-N1325	-6.33432	2.30985	9.54662	0.00200318	0.00361815	2.44151
aco-miR-N680	-6.02336	1.88588	9.11283	0.00253822	0.00454928	2.34206
aco-miR-10371-5p	-5.77919	1.87292	8.97031	0.00274402	0.00488058	2.31153
aco-miR-10-5p	-0.96221	14.1988	8.91479	0.00282871	0.0049931	2.30163
aco-chr3L_118320-5p	1.55748	2.96089	8.4965	0.00355831	0.00623373	2.20525
aco-aae-miR-71-3p	-0.787962	8.98127	8.41936	0.00371246	0.00645524	2.19009
aco-miR-927-5p	-0.872478	10.6705	8.3502	0.00385644	0.00665594	2.17679
aco-miR-10365-3p	-3.00998	2.87563	8.30751	0.00394816	0.00676412	2.16979
aco-miR-981-5p	-5.55048	2.7642	7.90194	0.00493817	0.00839849	2.0758
aco-miR-N638	-3.12791	3.07974	7.79965	0.00522563	0.00882298	2.05438
aco-miR-N900	-5.58115	1.9924	7.38211	0.00658757	0.0110425	1.95693
aco-miR-8-3p	-0.862335	14.5351	7.32207	0.00681129	0.0113359	1.94554
aco-miR-1000-3p	-5.34066	2.14858	6.75506	0.00934823	0.0154478	1.81113
aco-miR-283-3p	1.43639	2.9888	6.73936	0.00943086	0.0154746	1.81038
aco-miR-998-3p	0.962153	8.31327	6.66547	0.00982985	0.0160165	1.79543
aco-miR-281-3p	0.66791	14.9201	6.58579	0.0102796	0.0165183	1.78203
aco-miR-2-1-3p	-0.912077	6.8738	6.59126	0.010248	0.0165183	1.78203
aco-miR-10380-3p	1.10208	3.92346	6.46573	0.0109975	0.0175508	1.7557
aco-let-7-5p	0.737291	14.3424	6.40446	0.0113834	0.0180431	1.74369
aco-miR-11-3p	0.709869	12.1218	6.16872	0.0130029	0.0204708	1.68887
aco-miR-279-3p	-0.718905	10.8265	6.01708	0.0141681	0.0221554	1.65452
aco-chrUNKN_283499-5p	-5.21597	1.43921	5.97413	0.0145173	0.0225502	1.64685
aco-chrUNKN_316148-3p	-5.13146	1.39875	5.79415	0.0160796	0.0248116	1.60535
aco-miR-10365-5p	-0.807964	7.95696	5.71619	0.0168091	0.0257666	1.58894
aco-chr2R_79712-3p	-0.882545	13.0931	5.64868	0.0174685	0.0266024	1.57508
aco-miR-10359-3p	-5.14249	1.51598	5.63044	0.0176512	0.026706	1.57339
aco-chrX_364212-3p	-5.02486	1.94896	5.47017	0.0193438	0.029078	1.53643
aco-bantam-5p	0.64404	10.0053	5.42236	0.0198804	0.0296932	1.52734
aco-chrX_353716-5p	0.787916	9.30244	5.3011	0.021312	0.0316287	1.49992
aco-miR-285-5p	-4.92733	1.95353	5.02172	0.0250313	0.0369133	1.43282
aco-miR-13b-3p	-0.698316	8.52912	4.9921	0.0254632	0.037314	1.42813
aco-miR-10378-3p	-0.666453	6.95353	4.79142	0.0286018	0.0416513	1.38037
aco-miR-137-5p	-4.63575	1.81298	4.21851	0.0399852	0.0578668	1.23757
aco-miR-970-3p	0.620523	10.7491	4.17321	0.0410678	0.0590667	1.22866
aco-miR-10375a-3p	-4.62038	1.92027	4.13289	0.0420576	0.0601191	1.22099
aco-miR-1-5p	-4.62545	1.54441	4.11445	0.0425183	0.0604071	1.21891
aco-miR-9a-5p	-0.554905	12.3518	3.82463	0.0505045	0.0708889	1.14942
aco-chrUNKN_283499-3p	-4.52114	1.12955	3.83177	0.0502897	0.0708889	1.14942
aco-miR-10355-5p	-4.39199	3.56028	3.57627	0.0586106	0.0817741	1.08738
aco-miR-N89	1.43496	2.36848	3.51005	0.0609975	0.0845978	1.07264
aco-miR-308-3p	1.44288	1.93895	3.49599	0.0615176	0.0848142	1.07153
aco-miR-2c-5p	0.641554	6.60467	3.48381	0.0619718	0.0849378	1.0709
aco-miR-N859	-4.36983	1.68375	3.45516	0.0630546	0.0859165	1.06592
aco-miR-N9	-4.36316	1.43004	3.30237	0.06918	0.0937148	1.02819
aco-chr2R_79712-5p	0.625675	4.90465	3.09718	0.0784281	0.105629	0.976218
aco-miR-996-3p	-0.490218	7.60465	2.95681	0.0855165	0.114514	0.941143
aco-miR-286b-3p	-1.03692	3.42808	2.89809	0.0886848	0.118078	0.927833
aco-miR-1890-5p	-1.49335	2.85061	2.81086	0.0936279	0.123951	0.906751
aco-miR-N962	-4.05506	1.5049	2.76111	0.0965809	0.127138	0.895726
aco-miR-100-3p	0.416619	11.0827	2.73366	0.0982536	0.128613	0.890715
aco-miR-10379-3p	-1.00739	6.96948	2.59297	0.107339	0.13972	0.854741
aco-miR-275-3p	0.428363	13.5353	2.57809	0.108352	0.140256	0.853078
aco-let-7-3p	0.703603	3.90337	2.54751	0.110468	0.142205	0.847084
aco-miR-219-5p	-3.88782	1.9508	2.47496	0.115673	0.148086	0.829485
aco-miR-10368-3p	-1.44715	6.35097	2.44262	0.118079	0.150341	0.822923
aco-chr2L_13183-5p	-3.87328	1.34492	2.38162	0.12277	0.155465	0.808368
aco-miR-N225	-0.931386	3.15998	2.32084	0.127651	0.160771	0.793791
aco-miR-10-3p	-0.450569	11.1816	2.30658	0.128827	0.16138	0.79215
aco-miR-N103	-3.46372	1.22463	1.78243	0.181851	0.226584	0.64477
aco-miR-2b-3p	0.403927	13.0732	1.55022	0.213103	0.264112	0.578212
aco-miR-10375b-3p	-0.722203	4.19382	1.51524	0.218341	0.269171	0.569971
aco-miR-10355-3p	-1.51014	1.987	1.44038	0.230078	0.282148	0.549523
aco-miR-10380-5p	1.10665	1.42568	1.36555	0.242578	0.294642	0.530706
aco-miR-965-1-5p	-0.331687	8.01669	1.36429	0.242795	0.294642	0.530706
aco-miR-33-3p	0.432513	4.68406	1.31616	0.251282	0.303362	0.518039
aco-miR-10376-5p	1.11615	1.54652	1.28567	0.256848	0.308482	0.51077
aco-miR-306-5p	0.306057	14.654	1.22635	0.268118	0.320367	0.494353
aco-miR-9c-3p	-0.293985	7.75183	1.0015	0.316948	0.37678	0.423912
aco-aae-miR-2943	1.19165	1.23886	0.863388	0.352792	0.415155	0.38179
aco-miR-14-3p	-0.34206	14.4373	0.863788	0.352681	0.415155	0.38179
aco-miR-N275	0.827956	1.84277	0.829128	0.362525	0.424464	0.372159
aco-miR-9b-5p	0.270224	12.1	0.799498	0.371244	0.432499	0.364015
aco-miR-14-5p	-0.423816	4.02116	0.7585	0.383798	0.4449	0.351737
aco-miR-965-1-3p	0.528045	3.17158	0.728532	0.39336	0.451983	0.344878
aco-miR-10372a-5p	-2.30925	1.57584	0.721271	0.395727	0.451983	0.344878
aco-miR-10372b-5p	-2.31503	1.47113	0.725977	0.39419	0.451983	0.344878
aco-miR-2c-3p	-0.302755	5.35282	0.710036	0.399432	0.453988	0.342955
aco-miR-N636	0.513608	3.83059	0.649667	0.420232	0.475311	0.323022
aco-miR-305-3p	-0.260411	8.97626	0.633459	0.426089	0.479608	0.319114
aco-miR-9c-5p	0.239597	12.0907	0.600245	0.438485	0.48964	0.310123
aco-miR-184-5p	-0.348657	4.85316	0.59836	0.439205	0.48964	0.310123
aco-miR-2944b-5p	0.364996	3.97819	0.57098	0.44987	0.499141	0.301776
aco-miR-10370-3p	1.13424	1.588	0.47914	0.488812	0.539778	0.267785
aco-miR-998-5p	-0.902354	1.31334	0.414206	0.519842	0.571336	0.243108
aco-miR-10366a-3p	-1.57321	1.35317	0.362604	0.547063	0.598431	0.222986
aco-miR-306-3p	-0.585249	2.05694	0.348255	0.555103	0.604387	0.218685
aco-miR-988-5p	-0.285549	3.92732	0.312437	0.576188	0.624357	0.204567
aco-miR-79-3p	-0.355622	2.95849	0.307491	0.579224	0.624357	0.204567
aco-miR-87-5p	-0.639638	2.02094	0.303844	0.581483	0.624357	0.204567
aco-miR-286-3p	0.335745	3.02693	0.285982	0.592807	0.631325	0.199747
aco-miR-79-5p	-0.290698	3.68161	0.28508	0.593391	0.631325	0.199747
aco-miR-2-2-3p	-0.185465	8.86032	0.213636	0.643932	0.681983	0.166227
aco-bantam-3p	0.12978	13.4011	0.204969	0.650739	0.682983	0.16559
aco-miR-10367-5p	-0.629109	2.24422	0.208135	0.648233	0.682983	0.16559
aco-miR-2b-5p	0.309789	2.47154	0.174887	0.675805	0.705653	0.151409
aco-miR-263b-3p	0.650864	1.22674	0.171937	0.678396	0.705653	0.151409
aco-miR-980-5p	0.143123	7.96839	0.130558	0.717855	0.743378	0.12879
aco-chr2R_93879-3p	-0.140415	5.85342	0.111692	0.738226	0.761092	0.118563
aco-miR-9b-3p	-0.274367	1.68222	0.0884012	0.76622	0.786472	0.104317
aco-miR-11-5p	0.0726968	8.52872	0.0740448	0.785536	0.802763	0.0954128
aco-miR-10379-5p	0.286109	2.35418	0.0356981	0.85014	0.86499	0.0629889
aco-chrX_354908-3p	0.134728	1.52592	0.0142156	0.905094	0.916899	0.0376783
aco-miR-12416-3p	-0.0798157	2.15644	0.00930879	0.923138	0.93113	0.0309896
aco-miR-980-3p	0.0230237	3.35887	0.0013719	0.970454	0.974637	0.0111572
aco-miR-10366b-5p	0	1.02262	0	1	1	0

## Sheet: G-F_FDR<0.05
An. coluzzii ID	logFC	logCPM	LR	PValue	FDR	-log10FDR
aco-miR-375-5p	7.87515	7.27069	183.035	1.05383e-41	3.06927e-40	39.513
aco-miR-375-3p	6.72955	14.2115	454.998	5.89276e-101	1.37301e-98	97.8623
aco-miR-N1015	5.71203	2.59442	72.8776	1.37944e-17	8.03522e-17	16.095
aco-miR-N651	5.6317	1.52098	37.6063	8.65646e-10	2.80133e-09	8.55264
aco-miR-N135	5.25181	6.27248	160.933	7.07789e-37	1.49923e-35	34.8241
aco-miR-N794	4.682	2.11355	46.1523	1.09407e-11	3.98308e-11	10.3998
aco-miR-1889-3p	3.57914	7.50409	134.758	3.72879e-31	5.11064e-30	29.2915
aco-miR-1889-5p	3.42318	8.94377	118.04	1.6992e-27	1.88531e-26	25.7246
aco-miR-N645	3.40124	4.91953	94.783	2.12445e-22	1.59677e-21	20.7968
aco-miR-12-3p	3.21144	11.0587	144.131	3.3256e-33	5.16577e-32	31.2869
aco-chr3R_160262-3p	3.20058	5.20589	78.3619	8.57905e-19	5.40248e-18	17.2674
aco-miR-12-5p	3.01966	11.0343	97.2741	6.03646e-23	4.68832e-22	21.329
aco-miR-263a-3p	2.95663	1.76705	14.0103	0.000181817	0.000407339	3.39004
aco-miR-263a-5p	2.94708	15.9422	71.0544	3.47513e-17	1.92787e-16	15.7149
aco-miR-N951	2.8711	8.44161	88.493	5.10159e-21	3.71459e-20	19.4301
aco-miR-34-3p	2.79967	11.6437	97.7259	4.80497e-23	3.86055e-22	21.4134
aco-miR-988-3p	2.52765	8.11168	58.3567	2.18654e-14	9.61252e-14	13.0172
aco-miR-125-5p	2.49476	14.3457	76.6208	2.07151e-18	1.27016e-17	16.8961
aco-miR-2945-5p	2.22575	7.62826	68.1782	1.49366e-16	7.90962e-16	15.1018
aco-miR-283-5p	2.11264	11.9256	60.0992	9.01933e-15	4.28878e-14	13.3677
aco-miR-12419-5p	2.09624	3.00963	10.3244	0.00131286	0.00254914	2.59361
aco-miR-275-5p	2.06692	7.30236	32.3231	1.30553e-08	4.05583e-08	7.39192
aco-miR-N769	2.04311	4.04347	16.4629	4.96118e-05	0.000117954	3.92829
aco-miR-317-3p	1.94367	14.1625	34.2156	4.93331e-09	1.55333e-08	7.80874
aco-miR-N1044	1.90078	4.75518	21.1066	4.34422e-06	1.15023e-05	4.93922
aco-miR-N56	1.85058	8.81152	26.561	2.55343e-07	7.25547e-07	6.13933
aco-miR-281-5p	1.83831	14.5904	40.707	1.76852e-10	5.88664e-10	9.23013
aco-miR-2945-3p	1.74911	13.2627	39.8288	2.77227e-10	9.09774e-10	9.04107
aco-miR-12418-3p	1.68307	4.25546	12.465	0.000414659	0.000878324	3.05635
aco-miR-8-5p	1.67111	15.483	30.5552	3.24496e-08	9.57059e-08	7.01906
aco-chr3L_118320-5p	1.55748	2.96089	8.4965	0.00355831	0.00623373	2.20525
aco-miR-2-1-5p	1.4964	10.8145	21.2225	4.08933e-06	1.09519e-05	4.96051
aco-miR-N96	1.47764	9.46556	17.3463	3.11499e-05	7.72121e-05	4.11231
aco-miR-283-3p	1.43639	2.9888	6.73936	0.00943086	0.0154746	1.81038
aco-miR-100-5p	1.21172	16.8894	15.3145	9.10153e-05	0.000209966	3.67785
aco-miR-10380-3p	1.10208	3.92346	6.46573	0.0109975	0.0175508	1.7557
aco-chrX_353716-3p	1.03766	10.0439	14.6388	0.000130206	0.000297431	3.52661
aco-miR-317-5p	1.00295	8.884	9.69561	0.00184709	0.00338876	2.46996
aco-miR-34-5p	0.976362	14.9296	9.90717	0.00164636	0.00310256	2.50828
aco-miR-998-3p	0.962153	8.31327	6.66547	0.00982985	0.0160165	1.79543
aco-miR-125-3p	0.856924	6.79817	9.8089	0.0017367	0.0032372	2.48983
aco-chrX_353716-5p	0.787916	9.30244	5.3011	0.021312	0.0316287	1.49992
aco-let-7-5p	0.737291	14.3424	6.40446	0.0113834	0.0180431	1.74369
aco-miR-11-3p	0.709869	12.1218	6.16872	0.0130029	0.0204708	1.68887
aco-miR-281-3p	0.66791	14.9201	6.58579	0.0102796	0.0165183	1.78203
aco-bantam-5p	0.64404	10.0053	5.42236	0.0198804	0.0296932	1.52734
aco-miR-10378-3p	-0.666453	6.95353	4.79142	0.0286018	0.0416513	1.38037
aco-miR-13b-3p	-0.698316	8.52912	4.9921	0.0254632	0.037314	1.42813
aco-miR-279-3p	-0.718905	10.8265	6.01708	0.0141681	0.0221554	1.65452
aco-aae-miR-71-3p	-0.787962	8.98127	8.41936	0.00371246	0.00645524	2.19009
aco-miR-10365-5p	-0.807964	7.95696	5.71619	0.0168091	0.0257666	1.58894
aco-miR-8-3p	-0.862335	14.5351	7.32207	0.00681129	0.0113359	1.94554
aco-miR-927-5p	-0.872478	10.6705	8.3502	0.00385644	0.00665594	2.17679
aco-chr2R_79712-3p	-0.882545	13.0931	5.64868	0.0174685	0.0266024	1.57508
aco-miR-2-1-3p	-0.912077	6.8738	6.59126	0.010248	0.0165183	1.78203
aco-miR-10-5p	-0.96221	14.1988	8.91479	0.00282871	0.0049931	2.30163
aco-chr2R_93879-5p	-0.992472	13.2579	9.90183	0.00165115	0.00310256	2.50828
aco-aae-miR-2765	-1.05755	5.92007	9.7082	0.00183447	0.00338876	2.46996
aco-miR-184-3p	-1.10427	15.8359	13.0409	0.000304757	0.000669891	3.174
aco-miR-N966	-1.15217	5.94329	12.1098	0.000501588	0.00103425	2.98538
aco-aae-miR-71-5p	-1.27718	11.3147	23.8964	1.01661e-06	2.81987e-06	5.54977
aco-miR-13b-5p	-1.33723	4.64393	9.60965	0.00193557	0.00352335	2.45304
aco-miR-87-3p	-1.43569	8.36646	23.0888	1.54692e-06	4.21423e-06	5.37528
aco-miR-307-3p	-1.48285	4.8404	11.6034	0.000658298	0.00132227	2.87868
aco-miR-305-5p	-1.63959	12.0733	29.1734	6.61816e-08	1.90374e-07	6.72039
aco-miR-279-5p	-1.8454	5.29679	19.1066	1.23618e-05	3.16516e-05	4.4996
aco-miR-7-3p	-1.99975	4.31988	13.7504	0.000208773	0.000463277	3.33416
aco-miR-927-3p	-2.08053	7.70665	43.2813	4.74098e-11	1.64873e-10	9.78285
aco-miR-1890-3p	-2.15998	8.01861	48.248	3.75575e-12	1.43457e-11	10.8433
aco-miR-9a-3p	-2.29186	4.65048	17.0798	3.58422e-05	8.79077e-05	4.05597
aco-miR-92a-5p	-2.46517	4.37144	18.0789	2.11941e-05	5.30992e-05	4.27491
aco-miR-957-5p	-2.48465	5.16875	20.2461	6.80914e-06	1.76281e-05	4.75379
aco-miR-276-3p	-2.50719	17.6046	69.7349	6.78358e-17	3.67575e-16	15.4347
aco-miR-137-3p	-2.56831	8.25947	54.6737	1.42299e-13	5.7165e-13	12.2429
aco-miR-278-3p	-2.8453	10.0785	79.0732	5.98517e-19	3.87373e-18	17.4119
aco-miR-31-5p	-2.85611	9.01454	72.5918	1.59441e-17	9.06089e-17	16.0428
aco-miR-10378-5p	-2.87142	7.9218	76.329	2.40133e-18	1.43464e-17	16.8433
aco-miR-277-3p	-2.87379	13.4088	86.3404	1.51479e-20	1.06953e-19	18.9708
aco-miR-276-5p	-2.90061	6.83614	47.2705	6.18344e-12	2.32378e-11	10.6338
aco-miR-10365-3p	-3.00998	2.87563	8.30751	0.00394816	0.00676412	2.16979
aco-miR-N638	-3.12791	3.07974	7.79965	0.00522563	0.00882298	2.05438
aco-miR-92b-5p	-3.369	6.48953	62.0435	3.35955e-15	1.66548e-14	13.7785
aco-miR-993-5p	-3.60017	5.67626	41.5475	1.15039e-10	3.88465e-10	9.41065
aco-miR-N1213	-3.60834	2.6865	10.5788	0.00114393	0.00225877	2.64613
aco-miR-190-5p	-3.65338	9.08602	110.332	8.28939e-26	7.72572e-25	24.1121
aco-miR-92a-3p	-3.97561	8.77211	111.836	3.88138e-26	3.932e-25	24.4054
aco-miR-278-5p	-3.97645	6.40832	46.6357	8.54894e-12	3.16175e-11	10.5001
aco-miR-263b-5p	-3.98372	13.5645	122.75	1.58203e-28	2.04785e-27	26.6887
aco-miR-7-5p	-4.05901	13.2306	106.062	7.14468e-25	6.40273e-24	23.1936
aco-miR-2796-3p	-4.17392	12.2008	111.19	5.3769e-26	5.22007e-25	24.2823
aco-miR-277-5p	-4.26983	7.45809	85.8541	1.93711e-20	1.32749e-19	18.877
aco-miR-993-3p	-4.36625	5.14361	42.7597	6.18936e-11	2.12077e-10	9.67351
aco-miR-12414-3p	-4.6305	9.91228	142.754	6.65433e-33	9.69037e-32	31.0137
aco-miR-133	-4.63921	10.494	83.8265	5.4017e-20	3.59599e-19	18.4442
aco-miR-957-3p	-4.66862	10.5375	188.527	6.66442e-43	2.2183e-41	40.654
aco-miR-1175-5p	-4.89223	10.1327	49.065	2.4762e-12	9.6159e-12	11.017
aco-miR-285-3p	-4.92733	1.95353	5.02172	0.0250313	0.0369133	1.43282
aco-miR-1174-5p	-4.97174	5.06426	57.2526	3.83286e-14	1.62374e-13	12.7895
aco-miR-1174-3p	-4.97861	8.94353	59.5863	1.17045e-14	5.4543e-14	13.2633
aco-miR-N149	-5.01392	3.79979	30.6448	3.09855e-08	9.25594e-08	7.03358
aco-chrX_364212-3p	-5.02486	1.94896	5.47017	0.0193438	0.029078	1.53643
aco-miR-1-3p	-5.02987	16.183	119.831	6.88901e-28	8.02569e-27	26.0955
aco-chrUNKN_316148-3p	-5.13146	1.39875	5.79415	0.0160796	0.0248116	1.60535
aco-miR-10359-3p	-5.14249	1.51598	5.63044	0.0176512	0.026706	1.57339
aco-miR-92b-3p	-5.1693	8.14135	148.745	3.26114e-34	5.84497e-33	32.2332
aco-chrUNKN_283499-5p	-5.21597	1.43921	5.97413	0.0145173	0.0225502	1.64685
aco-chr2L_42099-5p	-5.23822	4.00681	29.7128	5.01041e-08	1.45928e-07	6.83586
aco-miR-981-3p	-5.2837	10.228	157.503	3.97349e-36	7.71519e-35	34.1127
aco-miR-1000-3p	-5.34066	2.14858	6.75506	0.00934823	0.0154478	1.81113
aco-miR-124-3p	-5.48676	7.10138	111.919	3.72179e-26	3.932e-25	24.4054
aco-miR-981-5p	-5.55048	2.7642	7.90194	0.00493817	0.00839849	2.0758
aco-miR-N900	-5.58115	1.9924	7.38211	0.00658757	0.0110425	1.95693
aco-miR-989-5p	-5.66408	5.22222	57.8921	2.76891e-14	1.19473e-13	12.9227
aco-miR-10371-5p	-5.77919	1.87292	8.97031	0.00274402	0.00488058	2.31153
aco-miR-1175-3p	-5.79361	10.0056	119.89	6.68728e-28	8.02569e-27	26.0955
aco-chr3R_150582-5p	-5.80337	4.52892	44.9862	1.98431e-11	7.113e-11	10.1479
aco-miR-N680	-6.02336	1.88588	9.11283	0.00253822	0.00454928	2.34206
aco-chr2R_81494-3p	-6.04505	5.60619	67.9662	1.66326e-16	8.61197e-16	15.0649
aco-chr2L_42099-3p	-6.14816	1.96951	10.0794	0.00149933	0.00288715	2.53953
aco-miR-124-5p	-6.15457	7.06145	101.605	6.77863e-24	5.64079e-23	22.2487
aco-miR-N1081	-6.19224	2.36703	10.5054	0.00119029	0.00233056	2.63254
aco-aae-miR-193	-6.21874	2.64261	12.2598	0.000462819	0.000971503	3.01256
aco-miR-190-3p	-6.22959	2.56441	12.0296	0.000523621	0.0010609	2.97432
aco-miR-929-5p	-6.28559	2.68827	12.7511	0.000355802	0.000760567	3.11886
aco-chr2L_13183-3p	-6.33119	2.98609	12.7801	0.000350327	0.000755797	3.12159
aco-miR-N1325	-6.33432	2.30985	9.54662	0.00200318	0.00361815	2.44151
aco-miR-N1354	-6.37496	2.37569	12.965	0.000317371	0.000691097	3.16046
aco-miR-932-5p	-6.37697	8.78084	180.864	3.13926e-41	8.12721e-40	39.0901
aco-miR-N920	-6.39063	2.16698	12.1618	0.000487792	0.00101478	2.99363
aco-miR-N1194	-6.42256	2.15706	10.0239	0.00154523	0.00295113	2.53001
aco-chr2L_4162-5p	-6.49915	2.28628	10.9835	0.000919269	0.00183068	2.73739
aco-chr2L_1641-3p	-6.63284	2.57369	14.2525	0.000159852	0.000361606	3.44176
aco-miR-N1342	-6.70611	2.33826	12.0484	0.00051838	0.0010595	2.9749
aco-miR-31-3p	-6.72343	3.06797	16.6978	4.38319e-05	0.000106384	3.97312
aco-miR-10358-5p	-6.7602	2.48061	15.5893	7.86971e-05	0.000183364	3.73669
aco-miR-210-5p	-6.76525	8.07734	163.596	1.85324e-37	4.31805e-36	35.3647
aco-miR-N652	-6.80103	2.44096	16.2766	5.47365e-05	0.000128824	3.89
aco-chr3R_157264-5p	-7.20338	2.7375	16.5351	4.77583e-05	0.000114718	3.94037
aco-miR-N1306	-7.31748	2.92427	18.3363	1.85146e-05	4.68901e-05	4.32892
aco-miR-10363-3p	-7.36993	2.93477	20.7503	5.23241e-06	1.36983e-05	4.86333
aco-miR-1891-5p	-7.50807	9.80787	281.345	3.82381e-63	2.22737e-61	60.6522
aco-miR-N1174	-7.56688	3.16681	25.1945	5.1829e-07	1.45496e-06	5.83715
aco-miR-315-5p	-7.60406	8.5401	147.827	5.17485e-34	8.61242e-33	32.0649
aco-miR-10357-5p	-7.63687	3.08036	23.0782	1.55547e-06	4.21423e-06	5.37528
aco-chr3L_119935-3p	-7.75239	10.6217	298.61	6.61557e-67	7.70714e-65	64.1131
aco-miR-N629	-8.11992	3.52668	32.0521	1.50089e-08	4.60142e-08	7.33711
aco-miR-1891-3p	-8.35956	9.24193	297.352	1.24392e-66	9.66112e-65	64.015
aco-miR-10360-5p	-8.38991	3.74345	31.6359	1.85964e-08	5.62723e-08	7.24971
aco-miR-10359-5p	-8.46229	3.7889	35.5477	2.48887e-09	7.94392e-09	8.09997
aco-miR-989-3p	-8.72797	13.7407	202.956	4.72952e-46	1.83663e-44	43.736
aco-miR-210-3p	-8.83478	9.82511	270.961	7.00687e-61	3.2652e-59	58.4861
aco-miR-315-3p	-9.08605	5.52187	59.4314	1.2663e-14	5.78525e-14	13.2377
aco-miR-285-5p	-9.10135	4.40422	54.7765	1.35049e-13	5.52043e-13	12.258
aco-miR-N148	-9.10194	4.36821	52.4976	4.30779e-13	1.70121e-12	11.7692
aco-miR-N420	-9.22701	4.47692	43.7966	3.64334e-11	1.28621e-10	9.89069
aco-miR-10362-5p	-9.24074	4.47772	56.9135	4.55403e-14	1.8948e-13	12.7224
aco-miR-932-3p	-9.24839	5.52849	59.3838	1.29732e-14	5.81299e-14	13.2356
aco-miR-1000-5p	-9.37618	5.55229	67.4003	2.21617e-16	1.12254e-15	14.9498
aco-miR-219-3p	-9.60297	6.10942	61.0336	5.61076e-15	2.72356e-14	13.5649
aco-miR-iab-4-5p	-10.2068	5.88987	105.273	1.06421e-24	9.18377e-24	23.037

## Sheet: G-F_FDR<0.01
An. coluzzii ID	logFC	logCPM	LR	PValue	FDR	-log10FDR
aco-miR-375-5p	7.87515	7.27069	183.035	1.05383e-41	3.06927e-40	39.513
aco-miR-375-3p	6.72955	14.2115	454.998	5.89276e-101	1.37301e-98	97.8623
aco-miR-N1015	5.71203	2.59442	72.8776	1.37944e-17	8.03522e-17	16.095
aco-miR-N651	5.6317	1.52098	37.6063	8.65646e-10	2.80133e-09	8.55264
aco-miR-N135	5.25181	6.27248	160.933	7.07789e-37	1.49923e-35	34.8241
aco-miR-N794	4.682	2.11355	46.1523	1.09407e-11	3.98308e-11	10.3998
aco-miR-1889-3p	3.57914	7.50409	134.758	3.72879e-31	5.11064e-30	29.2915
aco-miR-1889-5p	3.42318	8.94377	118.04	1.6992e-27	1.88531e-26	25.7246
aco-miR-N645	3.40124	4.91953	94.783	2.12445e-22	1.59677e-21	20.7968
aco-miR-12-3p	3.21144	11.0587	144.131	3.3256e-33	5.16577e-32	31.2869
aco-chr3R_160262-3p	3.20058	5.20589	78.3619	8.57905e-19	5.40248e-18	17.2674
aco-miR-12-5p	3.01966	11.0343	97.2741	6.03646e-23	4.68832e-22	21.329
aco-miR-263a-3p	2.95663	1.76705	14.0103	0.000181817	0.000407339	3.39004
aco-miR-263a-5p	2.94708	15.9422	71.0544	3.47513e-17	1.92787e-16	15.7149
aco-miR-N951	2.8711	8.44161	88.493	5.10159e-21	3.71459e-20	19.4301
aco-miR-34-3p	2.79967	11.6437	97.7259	4.80497e-23	3.86055e-22	21.4134
aco-miR-988-3p	2.52765	8.11168	58.3567	2.18654e-14	9.61252e-14	13.0172
aco-miR-125-5p	2.49476	14.3457	76.6208	2.07151e-18	1.27016e-17	16.8961
aco-miR-2945-5p	2.22575	7.62826	68.1782	1.49366e-16	7.90962e-16	15.1018
aco-miR-283-5p	2.11264	11.9256	60.0992	9.01933e-15	4.28878e-14	13.3677
aco-miR-12419-5p	2.09624	3.00963	10.3244	0.00131286	0.00254914	2.59361
aco-miR-275-5p	2.06692	7.30236	32.3231	1.30553e-08	4.05583e-08	7.39192
aco-miR-N769	2.04311	4.04347	16.4629	4.96118e-05	0.000117954	3.92829
aco-miR-317-3p	1.94367	14.1625	34.2156	4.93331e-09	1.55333e-08	7.80874
aco-miR-N1044	1.90078	4.75518	21.1066	4.34422e-06	1.15023e-05	4.93922
aco-miR-N56	1.85058	8.81152	26.561	2.55343e-07	7.25547e-07	6.13933
aco-miR-281-5p	1.83831	14.5904	40.707	1.76852e-10	5.88664e-10	9.23013
aco-miR-2945-3p	1.74911	13.2627	39.8288	2.77227e-10	9.09774e-10	9.04107
aco-miR-12418-3p	1.68307	4.25546	12.465	0.000414659	0.000878324	3.05635
aco-miR-8-5p	1.67111	15.483	30.5552	3.24496e-08	9.57059e-08	7.01906
aco-chr3L_118320-5p	1.55748	2.96089	8.4965	0.00355831	0.00623373	2.20525
aco-miR-2-1-5p	1.4964	10.8145	21.2225	4.08933e-06	1.09519e-05	4.96051
aco-miR-N96	1.47764	9.46556	17.3463	3.11499e-05	7.72121e-05	4.11231
aco-miR-100-5p	1.21172	16.8894	15.3145	9.10153e-05	0.000209966	3.67785
aco-chrX_353716-3p	1.03766	10.0439	14.6388	0.000130206	0.000297431	3.52661
aco-miR-317-5p	1.00295	8.884	9.69561	0.00184709	0.00338876	2.46996
aco-miR-34-5p	0.976362	14.9296	9.90717	0.00164636	0.00310256	2.50828
aco-miR-125-3p	0.856924	6.79817	9.8089	0.0017367	0.0032372	2.48983
aco-aae-miR-71-3p	-0.787962	8.98127	8.41936	0.00371246	0.00645524	2.19009
aco-miR-927-5p	-0.872478	10.6705	8.3502	0.00385644	0.00665594	2.17679
aco-miR-10-5p	-0.96221	14.1988	8.91479	0.00282871	0.0049931	2.30163
aco-chr2R_93879-5p	-0.992472	13.2579	9.90183	0.00165115	0.00310256	2.50828
aco-aae-miR-2765	-1.05755	5.92007	9.7082	0.00183447	0.00338876	2.46996
aco-miR-184-3p	-1.10427	15.8359	13.0409	0.000304757	0.000669891	3.174
aco-miR-N966	-1.15217	5.94329	12.1098	0.000501588	0.00103425	2.98538
aco-aae-miR-71-5p	-1.27718	11.3147	23.8964	1.01661e-06	2.81987e-06	5.54977
aco-miR-13b-5p	-1.33723	4.64393	9.60965	0.00193557	0.00352335	2.45304
aco-miR-87-3p	-1.43569	8.36646	23.0888	1.54692e-06	4.21423e-06	5.37528
aco-miR-307-3p	-1.48285	4.8404	11.6034	0.000658298	0.00132227	2.87868
aco-miR-305-5p	-1.63959	12.0733	29.1734	6.61816e-08	1.90374e-07	6.72039
aco-miR-279-5p	-1.8454	5.29679	19.1066	1.23618e-05	3.16516e-05	4.4996
aco-miR-7-3p	-1.99975	4.31988	13.7504	0.000208773	0.000463277	3.33416
aco-miR-927-3p	-2.08053	7.70665	43.2813	4.74098e-11	1.64873e-10	9.78285
aco-miR-1890-3p	-2.15998	8.01861	48.248	3.75575e-12	1.43457e-11	10.8433
aco-miR-9a-3p	-2.29186	4.65048	17.0798	3.58422e-05	8.79077e-05	4.05597
aco-miR-92a-5p	-2.46517	4.37144	18.0789	2.11941e-05	5.30992e-05	4.27491
aco-miR-957-5p	-2.48465	5.16875	20.2461	6.80914e-06	1.76281e-05	4.75379
aco-miR-276-3p	-2.50719	17.6046	69.7349	6.78358e-17	3.67575e-16	15.4347
aco-miR-137-3p	-2.56831	8.25947	54.6737	1.42299e-13	5.7165e-13	12.2429
aco-miR-278-3p	-2.8453	10.0785	79.0732	5.98517e-19	3.87373e-18	17.4119
aco-miR-31-5p	-2.85611	9.01454	72.5918	1.59441e-17	9.06089e-17	16.0428
aco-miR-10378-5p	-2.87142	7.9218	76.329	2.40133e-18	1.43464e-17	16.8433
aco-miR-277-3p	-2.87379	13.4088	86.3404	1.51479e-20	1.06953e-19	18.9708
aco-miR-276-5p	-2.90061	6.83614	47.2705	6.18344e-12	2.32378e-11	10.6338
aco-miR-10365-3p	-3.00998	2.87563	8.30751	0.00394816	0.00676412	2.16979
aco-miR-N638	-3.12791	3.07974	7.79965	0.00522563	0.00882298	2.05438
aco-miR-92b-5p	-3.369	6.48953	62.0435	3.35955e-15	1.66548e-14	13.7785
aco-miR-993-5p	-3.60017	5.67626	41.5475	1.15039e-10	3.88465e-10	9.41065
aco-miR-N1213	-3.60834	2.6865	10.5788	0.00114393	0.00225877	2.64613
aco-miR-190-5p	-3.65338	9.08602	110.332	8.28939e-26	7.72572e-25	24.1121
aco-miR-92a-3p	-3.97561	8.77211	111.836	3.88138e-26	3.932e-25	24.4054
aco-miR-278-5p	-3.97645	6.40832	46.6357	8.54894e-12	3.16175e-11	10.5001
aco-miR-263b-5p	-3.98372	13.5645	122.75	1.58203e-28	2.04785e-27	26.6887
aco-miR-7-5p	-4.05901	13.2306	106.062	7.14468e-25	6.40273e-24	23.1936
aco-miR-2796-3p	-4.17392	12.2008	111.19	5.3769e-26	5.22007e-25	24.2823
aco-miR-277-5p	-4.26983	7.45809	85.8541	1.93711e-20	1.32749e-19	18.877
aco-miR-993-3p	-4.36625	5.14361	42.7597	6.18936e-11	2.12077e-10	9.67351
aco-miR-12414-3p	-4.6305	9.91228	142.754	6.65433e-33	9.69037e-32	31.0137
aco-miR-133	-4.63921	10.494	83.8265	5.4017e-20	3.59599e-19	18.4442
aco-miR-957-3p	-4.66862	10.5375	188.527	6.66442e-43	2.2183e-41	40.654
aco-miR-1175-5p	-4.89223	10.1327	49.065	2.4762e-12	9.6159e-12	11.017
aco-miR-1174-5p	-4.97174	5.06426	57.2526	3.83286e-14	1.62374e-13	12.7895
aco-miR-1174-3p	-4.97861	8.94353	59.5863	1.17045e-14	5.4543e-14	13.2633
aco-miR-N149	-5.01392	3.79979	30.6448	3.09855e-08	9.25594e-08	7.03358
aco-miR-1-3p	-5.02987	16.183	119.831	6.88901e-28	8.02569e-27	26.0955
aco-miR-92b-3p	-5.1693	8.14135	148.745	3.26114e-34	5.84497e-33	32.2332
aco-chr2L_42099-5p	-5.23822	4.00681	29.7128	5.01041e-08	1.45928e-07	6.83586
aco-miR-981-3p	-5.2837	10.228	157.503	3.97349e-36	7.71519e-35	34.1127
aco-miR-124-3p	-5.48676	7.10138	111.919	3.72179e-26	3.932e-25	24.4054
aco-miR-981-5p	-5.55048	2.7642	7.90194	0.00493817	0.00839849	2.0758
aco-miR-989-5p	-5.66408	5.22222	57.8921	2.76891e-14	1.19473e-13	12.9227
aco-miR-10371-5p	-5.77919	1.87292	8.97031	0.00274402	0.00488058	2.31153
aco-miR-1175-3p	-5.79361	10.0056	119.89	6.68728e-28	8.02569e-27	26.0955
aco-chr3R_150582-5p	-5.80337	4.52892	44.9862	1.98431e-11	7.113e-11	10.1479
aco-miR-N680	-6.02336	1.88588	9.11283	0.00253822	0.00454928	2.34206
aco-chr2R_81494-3p	-6.04505	5.60619	67.9662	1.66326e-16	8.61197e-16	15.0649
aco-chr2L_42099-3p	-6.14816	1.96951	10.0794	0.00149933	0.00288715	2.53953
aco-miR-124-5p	-6.15457	7.06145	101.605	6.77863e-24	5.64079e-23	22.2487
aco-miR-N1081	-6.19224	2.36703	10.5054	0.00119029	0.00233056	2.63254
aco-aae-miR-193	-6.21874	2.64261	12.2598	0.000462819	0.000971503	3.01256
aco-miR-190-3p	-6.22959	2.56441	12.0296	0.000523621	0.0010609	2.97432
aco-miR-929-5p	-6.28559	2.68827	12.7511	0.000355802	0.000760567	3.11886
aco-chr2L_13183-3p	-6.33119	2.98609	12.7801	0.000350327	0.000755797	3.12159
aco-miR-N1325	-6.33432	2.30985	9.54662	0.00200318	0.00361815	2.44151
aco-miR-N1354	-6.37496	2.37569	12.965	0.000317371	0.000691097	3.16046
aco-miR-932-5p	-6.37697	8.78084	180.864	3.13926e-41	8.12721e-40	39.0901
aco-miR-N920	-6.39063	2.16698	12.1618	0.000487792	0.00101478	2.99363
aco-miR-N1194	-6.42256	2.15706	10.0239	0.00154523	0.00295113	2.53001
aco-chr2L_4162-5p	-6.49915	2.28628	10.9835	0.000919269	0.00183068	2.73739
aco-chr2L_1641-3p	-6.63284	2.57369	14.2525	0.000159852	0.000361606	3.44176
aco-miR-N1342	-6.70611	2.33826	12.0484	0.00051838	0.0010595	2.9749
aco-miR-31-3p	-6.72343	3.06797	16.6978	4.38319e-05	0.000106384	3.97312
aco-miR-10358-5p	-6.7602	2.48061	15.5893	7.86971e-05	0.000183364	3.73669
aco-miR-210-5p	-6.76525	8.07734	163.596	1.85324e-37	4.31805e-36	35.3647
aco-miR-N652	-6.80103	2.44096	16.2766	5.47365e-05	0.000128824	3.89
aco-chr3R_157264-5p	-7.20338	2.7375	16.5351	4.77583e-05	0.000114718	3.94037
aco-miR-N1306	-7.31748	2.92427	18.3363	1.85146e-05	4.68901e-05	4.32892
aco-miR-10363-3p	-7.36993	2.93477	20.7503	5.23241e-06	1.36983e-05	4.86333
aco-miR-1891-5p	-7.50807	9.80787	281.345	3.82381e-63	2.22737e-61	60.6522
aco-miR-N1174	-7.56688	3.16681	25.1945	5.1829e-07	1.45496e-06	5.83715
aco-miR-315-5p	-7.60406	8.5401	147.827	5.17485e-34	8.61242e-33	32.0649
aco-miR-10357-5p	-7.63687	3.08036	23.0782	1.55547e-06	4.21423e-06	5.37528
aco-miR-285-3p	-7.75239	10.6217	298.61	6.61557e-67	7.70714e-65	64.1131
aco-miR-N629	-8.11992	3.52668	32.0521	1.50089e-08	4.60142e-08	7.33711
aco-miR-1891-3p	-8.35956	9.24193	297.352	1.24392e-66	9.66112e-65	64.015
aco-miR-10360-5p	-8.38991	3.74345	31.6359	1.85964e-08	5.62723e-08	7.24971
aco-miR-10359-5p	-8.46229	3.7889	35.5477	2.48887e-09	7.94392e-09	8.09997
aco-miR-989-3p	-8.72797	13.7407	202.956	4.72952e-46	1.83663e-44	43.736
aco-miR-210-3p	-8.83478	9.82511	270.961	7.00687e-61	3.2652e-59	58.4861
aco-miR-315-3p	-9.08605	5.52187	59.4314	1.2663e-14	5.78525e-14	13.2377
aco-chr3L_130625-5p	-9.10135	4.40422	54.7765	1.35049e-13	5.52043e-13	12.258
aco-miR-N148	-9.10194	4.36821	52.4976	4.30779e-13	1.70121e-12	11.7692
aco-miR-N420	-9.22701	4.47692	43.7966	3.64334e-11	1.28621e-10	9.89069
aco-miR-10362-5p	-9.24074	4.47772	56.9135	4.55403e-14	1.8948e-13	12.7224
aco-miR-932-3p	-9.24839	5.52849	59.3838	1.29732e-14	5.81299e-14	13.2356
aco-miR-1000-5p	-9.37618	5.55229	67.4003	2.21617e-16	1.12254e-15	14.9498
aco-miR-219-3p	-9.60297	6.10942	61.0336	5.61076e-15	2.72356e-14	13.5649
aco-miR-iab-4-5p	-10.2068	5.88987	105.273	1.06421e-24	9.18377e-24	23.037

## Sheet: G-F_FDR<0.001
An. coluzzii ID	logFC	logCPM	LR	PValue	FDR	-log10FDR
aco-miR-375-5p	7.87515	7.27069	183.035	1.05383e-41	3.06927e-40	39.513
aco-miR-375-3p	6.72955	14.2115	454.998	5.89276e-101	1.37301e-98	97.8623
aco-miR-N1015	5.71203	2.59442	72.8776	1.37944e-17	8.03522e-17	16.095
aco-miR-N651	5.6317	1.52098	37.6063	8.65646e-10	2.80133e-09	8.55264
aco-miR-N135	5.25181	6.27248	160.933	7.07789e-37	1.49923e-35	34.8241
aco-miR-N794	4.682	2.11355	46.1523	1.09407e-11	3.98308e-11	10.3998
aco-miR-1889-3p	3.57914	7.50409	134.758	3.72879e-31	5.11064e-30	29.2915
aco-miR-1889-5p	3.42318	8.94377	118.04	1.6992e-27	1.88531e-26	25.7246
aco-miR-N645	3.40124	4.91953	94.783	2.12445e-22	1.59677e-21	20.7968
aco-miR-12-3p	3.21144	11.0587	144.131	3.3256e-33	5.16577e-32	31.2869
aco-chr3R_160262-3p	3.20058	5.20589	78.3619	8.57905e-19	5.40248e-18	17.2674
aco-miR-12-5p	3.01966	11.0343	97.2741	6.03646e-23	4.68832e-22	21.329
aco-miR-263a-3p	2.95663	1.76705	14.0103	0.000181817	0.000407339	3.39004
aco-miR-263a-5p	2.94708	15.9422	71.0544	3.47513e-17	1.92787e-16	15.7149
aco-miR-N951	2.8711	8.44161	88.493	5.10159e-21	3.71459e-20	19.4301
aco-miR-34-3p	2.79967	11.6437	97.7259	4.80497e-23	3.86055e-22	21.4134
aco-miR-988-3p	2.52765	8.11168	58.3567	2.18654e-14	9.61252e-14	13.0172
aco-miR-125-5p	2.49476	14.3457	76.6208	2.07151e-18	1.27016e-17	16.8961
aco-miR-2945-5p	2.22575	7.62826	68.1782	1.49366e-16	7.90962e-16	15.1018
aco-miR-283-5p	2.11264	11.9256	60.0992	9.01933e-15	4.28878e-14	13.3677
aco-miR-275-5p	2.06692	7.30236	32.3231	1.30553e-08	4.05583e-08	7.39192
aco-miR-N769	2.04311	4.04347	16.4629	4.96118e-05	0.000117954	3.92829
aco-miR-317-3p	1.94367	14.1625	34.2156	4.93331e-09	1.55333e-08	7.80874
aco-miR-N1044	1.90078	4.75518	21.1066	4.34422e-06	1.15023e-05	4.93922
aco-miR-N56	1.85058	8.81152	26.561	2.55343e-07	7.25547e-07	6.13933
aco-miR-281-5p	1.83831	14.5904	40.707	1.76852e-10	5.88664e-10	9.23013
aco-miR-2945-3p	1.74911	13.2627	39.8288	2.77227e-10	9.09774e-10	9.04107
aco-miR-12418-3p	1.68307	4.25546	12.465	0.000414659	0.000878324	3.05635
aco-miR-8-5p	1.67111	15.483	30.5552	3.24496e-08	9.57059e-08	7.01906
aco-miR-2-1-5p	1.4964	10.8145	21.2225	4.08933e-06	1.09519e-05	4.96051
aco-miR-N96	1.47764	9.46556	17.3463	3.11499e-05	7.72121e-05	4.11231
aco-miR-100-5p	1.21172	16.8894	15.3145	9.10153e-05	0.000209966	3.67785
aco-chrX_353716-3p	1.03766	10.0439	14.6388	0.000130206	0.000297431	3.52661
aco-miR-184-3p	-1.10427	15.8359	13.0409	0.000304757	0.000669891	3.174
aco-aae-miR-71-5p	-1.27718	11.3147	23.8964	1.01661e-06	2.81987e-06	5.54977
aco-miR-87-3p	-1.43569	8.36646	23.0888	1.54692e-06	4.21423e-06	5.37528
aco-miR-305-5p	-1.63959	12.0733	29.1734	6.61816e-08	1.90374e-07	6.72039
aco-miR-279-5p	-1.8454	5.29679	19.1066	1.23618e-05	3.16516e-05	4.4996
aco-miR-7-3p	-1.99975	4.31988	13.7504	0.000208773	0.000463277	3.33416
aco-miR-927-3p	-2.08053	7.70665	43.2813	4.74098e-11	1.64873e-10	9.78285
aco-miR-1890-3p	-2.15998	8.01861	48.248	3.75575e-12	1.43457e-11	10.8433
aco-miR-9a-3p	-2.29186	4.65048	17.0798	3.58422e-05	8.79077e-05	4.05597
aco-miR-92a-5p	-2.46517	4.37144	18.0789	2.11941e-05	5.30992e-05	4.27491
aco-miR-957-5p	-2.48465	5.16875	20.2461	6.80914e-06	1.76281e-05	4.75379
aco-miR-276-3p	-2.50719	17.6046	69.7349	6.78358e-17	3.67575e-16	15.4347
aco-miR-137-3p	-2.56831	8.25947	54.6737	1.42299e-13	5.7165e-13	12.2429
aco-miR-278-3p	-2.8453	10.0785	79.0732	5.98517e-19	3.87373e-18	17.4119
aco-miR-31-5p	-2.85611	9.01454	72.5918	1.59441e-17	9.06089e-17	16.0428
aco-miR-10376-5p	-2.87142	7.9218	76.329	2.40133e-18	1.43464e-17	16.8433
aco-miR-277-3p	-2.87379	13.4088	86.3404	1.51479e-20	1.06953e-19	18.9708
aco-miR-276-5p	-2.90061	6.83614	47.2705	6.18344e-12	2.32378e-11	10.6338
aco-miR-92b-5p	-3.369	6.48953	62.0435	3.35955e-15	1.66548e-14	13.7785
aco-miR-993-5p	-3.60017	5.67626	41.5475	1.15039e-10	3.88465e-10	9.41065
aco-miR-190-5p	-3.65338	9.08602	110.332	8.28939e-26	7.72572e-25	24.1121
aco-miR-92a-3p	-3.97561	8.77211	111.836	3.88138e-26	3.932e-25	24.4054
aco-miR-278-5p	-3.97645	6.40832	46.6357	8.54894e-12	3.16175e-11	10.5001
aco-miR-263b-5p	-3.98372	13.5645	122.75	1.58203e-28	2.04785e-27	26.6887
aco-miR-7-5p	-4.05901	13.2306	106.062	7.14468e-25	6.40273e-24	23.1936
aco-miR-2796-3p	-4.17392	12.2008	111.19	5.3769e-26	5.22007e-25	24.2823
aco-miR-277-5p	-4.26983	7.45809	85.8541	1.93711e-20	1.32749e-19	18.877
aco-miR-993-3p	-4.36625	5.14361	42.7597	6.18936e-11	2.12077e-10	9.67351
aco-miR-12414-3p	-4.6305	9.91228	142.754	6.65433e-33	9.69037e-32	31.0137
aco-miR-133	-4.63921	10.494	83.8265	5.4017e-20	3.59599e-19	18.4442
aco-miR-957-3p	-4.66862	10.5375	188.527	6.66442e-43	2.2183e-41	40.654
aco-miR-1175-5p	-4.89223	10.1327	49.065	2.4762e-12	9.6159e-12	11.017
aco-miR-1174-5p	-4.97174	5.06426	57.2526	3.83286e-14	1.62374e-13	12.7895
aco-miR-1174-3p	-4.97861	8.94353	59.5863	1.17045e-14	5.4543e-14	13.2633
aco-miR-N149	-5.01392	3.79979	30.6448	3.09855e-08	9.25594e-08	7.03358
aco-miR-1-3p	-5.02987	16.183	119.831	6.88901e-28	8.02569e-27	26.0955
aco-miR-92b-3p	-5.1693	8.14135	148.745	3.26114e-34	5.84497e-33	32.2332
aco-chr2L_42099-5p	-5.23822	4.00681	29.7128	5.01041e-08	1.45928e-07	6.83586
aco-miR-981-3p	-5.2837	10.228	157.503	3.97349e-36	7.71519e-35	34.1127
aco-miR-124-3p	-5.48676	7.10138	111.919	3.72179e-26	3.932e-25	24.4054
aco-miR-989-5p	-5.66408	5.22222	57.8921	2.76891e-14	1.19473e-13	12.9227
aco-miR-1175-3p	-5.79361	10.0056	119.89	6.68728e-28	8.02569e-27	26.0955
aco-chr3R_150582-5p	-5.80337	4.52892	44.9862	1.98431e-11	7.113e-11	10.1479
aco-chr2R_81494-3p	-6.04505	5.60619	67.9662	1.66326e-16	8.61197e-16	15.0649
aco-miR-124-5p	-6.15457	7.06145	101.605	6.77863e-24	5.64079e-23	22.2487
aco-aae-miR-193	-6.21874	2.64261	12.2598	0.000462819	0.000971503	3.01256
aco-miR-929-5p	-6.28559	2.68827	12.7511	0.000355802	0.000760567	3.11886
aco-chr2L_13183-3p	-6.33119	2.98609	12.7801	0.000350327	0.000755797	3.12159
aco-miR-N1354	-6.37496	2.37569	12.965	0.000317371	0.000691097	3.16046
aco-miR-932-5p	-6.37697	8.78084	180.864	3.13926e-41	8.12721e-40	39.0901
aco-chr2L_1641-3p	-6.63284	2.57369	14.2525	0.000159852	0.000361606	3.44176
aco-miR-31-3p	-6.72343	3.06797	16.6978	4.38319e-05	0.000106384	3.97312
aco-miR-10358-5p	-6.7602	2.48061	15.5893	7.86971e-05	0.000183364	3.73669
aco-miR-210-5p	-6.76525	8.07734	163.596	1.85324e-37	4.31805e-36	35.3647
aco-miR-N652	-6.80103	2.44096	16.2766	5.47365e-05	0.000128824	3.89
aco-chr3R_157264-5p	-7.20338	2.7375	16.5351	4.77583e-05	0.000114718	3.94037
aco-miR-N1306	-7.31748	2.92427	18.3363	1.85146e-05	4.68901e-05	4.32892
aco-miR-10363-3p	-7.36993	2.93477	20.7503	5.23241e-06	1.36983e-05	4.86333
aco-miR-1891-5p	-7.50807	9.80787	281.345	3.82381e-63	2.22737e-61	60.6522
aco-miR-N1174	-7.56688	3.16681	25.1945	5.1829e-07	1.45496e-06	5.83715
aco-miR-315-5p	-7.60406	8.5401	147.827	5.17485e-34	8.61242e-33	32.0649
aco-miR-10357-5p	-7.63687	3.08036	23.0782	1.55547e-06	4.21423e-06	5.37528
aco-miR-285-3p	-7.75239	10.6217	298.61	6.61557e-67	7.70714e-65	64.1131
aco-miR-N629	-8.11992	3.52668	32.0521	1.50089e-08	4.60142e-08	7.33711
aco-miR-1891-3p	-8.35956	9.24193	297.352	1.24392e-66	9.66112e-65	64.015
aco-miR-10360-5p	-8.38991	3.74345	31.6359	1.85964e-08	5.62723e-08	7.24971
aco-miR-10359-5p	-8.46229	3.7889	35.5477	2.48887e-09	7.94392e-09	8.09997
aco-miR-989-3p	-8.72797	13.7407	202.956	4.72952e-46	1.83663e-44	43.736
aco-miR-210-3p	-8.83478	9.82511	270.961	7.00687e-61	3.2652e-59	58.4861
aco-miR-315-3p	-9.08605	5.52187	59.4314	1.2663e-14	5.78525e-14	13.2377
aco-chr3L_130625-5p	-9.10135	4.40422	54.7765	1.35049e-13	5.52043e-13	12.258
aco-miR-N148	-9.10194	4.36821	52.4976	4.30779e-13	1.70121e-12	11.7692
aco-miR-N420	-9.22701	4.47692	43.7966	3.64334e-11	1.28621e-10	9.89069
aco-miR-10362-5p	-9.24074	4.47772	56.9135	4.55403e-14	1.8948e-13	12.7224
aco-miR-932-3p	-9.24839	5.52849	59.3838	1.29732e-14	5.81299e-14	13.2356
aco-miR-1000-5p	-9.37618	5.55229	67.4003	2.21617e-16	1.12254e-15	14.9498
aco-miR-219-3p	-9.60297	6.10942	61.0336	5.61076e-15	2.72356e-14	13.5649
aco-miR-iab-4-5p	-10.2068	5.88987	105.273	1.06421e-24	9.18377e-24	23.037

## Sheet: EdgeR_G-M
An. coluzzii ID	logFC	logCPM	LR	PValue	FDR	-log10FDR
aco-miR-375-3p	6.0677	14.2115	393.575	1.37914e-87	3.21339e-85	84.493
aco-miR-1891-3p	-8.45916	9.24193	305.389	2.20697e-68	2.57112e-66	65.5899
aco-miR-285-3p	-7.71613	10.6217	296.262	2.14824e-66	1.66847e-64	63.7777
aco-miR-1891-5p	-7.68191	9.80787	293.783	7.45351e-66	4.34167e-64	63.3623
aco-miR-210-3p	-9.15707	9.82511	291.195	2.72947e-65	1.27193e-63	62.8955
aco-miR-957-3p	-5.22677	10.5375	227.391	2.20974e-51	8.58117e-50	49.0665
aco-miR-981-3p	-6.14195	10.228	201.444	1.01082e-45	3.3646e-44	43.4731
aco-miR-932-5p	-6.708	8.78084	199.79	2.32079e-45	6.00827e-44	43.2213
aco-miR-12-3p	3.90816	11.0587	199.958	2.13314e-45	6.00827e-44	43.2213
aco-miR-263b-5p	-5.40239	13.5645	197.921	5.93781e-45	1.38351e-43	42.859
aco-miR-1889-3p	4.30248	7.50409	179.255	7.04753e-41	1.49279e-39	38.826
aco-miR-375-5p	7.44122	7.27069	174.038	9.71097e-40	1.88555e-38	37.7246
aco-miR-210-5p	-6.82032	8.07734	166.572	4.14945e-38	7.43709e-37	36.1286
aco-miR-10379-3p	-6.0026	6.96948	162.964	2.54738e-37	4.23956e-36	35.3727
aco-miR-12414-3p	-4.93491	9.91228	158.898	1.96994e-36	3.05998e-35	34.5143
aco-miR-N645	4.97118	4.91953	156.909	5.35855e-36	7.80338e-35	34.1077
aco-miR-315-5p	-7.77217	8.5401	154.522	1.78087e-35	2.44084e-34	33.6125
aco-miR-1889-5p	4.00589	8.94377	152.493	4.94372e-35	6.39938e-34	33.1939
aco-miR-10368-3p	-6.89373	6.35097	151.298	9.02313e-35	1.10652e-33	32.956
aco-miR-2796-3p	-5.06664	12.2008	151.157	9.68298e-35	1.12807e-33	32.9477
aco-miR-124-5p	-7.08865	7.06145	147.001	7.84356e-34	8.70262e-33	32.0603
aco-miR-124-3p	-6.01162	7.10138	139.882	2.82478e-32	2.9917e-31	30.5241
aco-miR-N135	4.61354	6.27248	136.821	1.31938e-31	1.33659e-30	29.874
aco-miR-12-5p	3.67255	11.0343	135.57	2.47747e-31	2.40521e-30	29.6188
aco-miR-277-5p	-5.23661	7.45809	132.283	1.29735e-30	1.20913e-29	28.9175
aco-miR-283-5p	3.19437	11.9256	125.831	3.34811e-29	3.00042e-28	27.5228
aco-miR-7-5p	-4.47642	13.2306	124.091	8.04502e-29	6.94255e-28	27.1585
aco-miR-278-3p	-3.645	10.0785	122.801	1.54185e-28	1.28304e-27	26.8918
aco-miR-190-5p	-3.82696	9.08602	119.976	6.40431e-28	5.14553e-27	26.2886
aco-miR-1-3p	-4.89756	16.183	115.056	7.65211e-27	5.94314e-26	25.226
aco-miR-133	-5.33938	10.494	104.798	1.35276e-24	1.01675e-23	22.9928
aco-miR-277-3p	-3.20164	13.4088	104.229	1.80267e-24	1.31257e-23	22.8819
aco-miR-276-3p	-2.96777	17.6046	94.0738	3.03983e-22	2.1463e-21	20.6683
aco-miR-219-3p	-10.3853	6.10942	80.8948	2.38058e-19	1.6314e-18	17.7874
aco-miR-315-3p	-9.65937	5.52187	76.9034	1.79525e-18	1.19512e-17	16.9226
aco-miR-1000-5p	-9.48828	5.55229	70.8558	3.84311e-17	2.48735e-16	15.6043
aco-miR-1175-3p	-4.17291	10.0056	70.2393	5.25306e-17	3.30801e-16	15.4804
aco-miR-iab-4-5p	-9.25111	5.88987	68.8592	1.0575e-16	6.48414e-16	15.1881
aco-miR-92b-3p	-3.46078	8.14135	68.112	1.54472e-16	9.22869e-16	15.0349
aco-chr2R_81494-3p	-6.04486	5.60619	67.9982	1.63646e-16	9.53238e-16	15.0208
aco-miR-932-3p	-9.55408	5.52849	67.6819	1.92119e-16	1.0918e-15	14.9619
aco-miR-281-5p	2.36973	14.5904	65.1589	6.9095e-16	3.83313e-15	14.4164
aco-miR-10378-5p	-2.63081	7.9218	64.3717	1.03026e-15	5.58257e-15	14.2532
aco-miR-N56	2.96401	8.81152	62.3778	2.83501e-15	1.4679e-14	13.8333
aco-miR-137-3p	-2.75311	8.25947	62.3858	2.82345e-15	1.4679e-14	13.8333
aco-miR-927-3p	-2.49053	7.70665	61.7622	3.87548e-15	1.96302e-14	13.7071
aco-miR-31-5p	-2.55564	9.01454	59.0725	1.51971e-14	7.53389e-14	13.123
aco-miR-N1015	4.48206	2.59442	58.8158	1.73147e-14	8.40486e-14	13.0755
aco-miR-278-5p	-4.42526	6.40832	58.467	2.06729e-14	9.83018e-14	13.0074
aco-miR-993-5p	-4.13058	5.67626	57.9011	2.75632e-14	1.28445e-13	12.8913
aco-chr3R_160262-3p	2.59217	5.20589	55.8882	7.67121e-14	3.50469e-13	12.4554
aco-miR-263a-5p	2.55357	15.9422	55.1104	1.13945e-13	5.10563e-13	12.292
aco-miR-993-3p	-4.76787	5.14361	55.04	1.18101e-13	5.19198e-13	12.2847
aco-miR-276-5p	-3.05862	6.83614	52.6874	3.91088e-13	1.68747e-12	11.7728
aco-miR-988-3p	2.33435	8.11168	50.6286	1.11607e-12	4.7281e-12	11.3253
aco-miR-92b-5p	-2.97734	6.48953	47.6779	5.02334e-12	2.09007e-11	10.6798
aco-miR-1890-3p	-2.13938	8.01861	47.3629	5.89894e-12	2.41132e-11	10.6177
aco-miR-92a-3p	-2.47637	8.77211	46.6465	8.50171e-12	3.41534e-11	10.4666
aco-miR-N96	2.45891	9.46556	44.9237	2.04861e-11	8.09027e-11	10.092
aco-chr2R_93879-5p	-2.18114	13.2579	44.7635	2.22325e-11	8.63362e-11	10.0638
aco-miR-957-5p	-3.45077	5.16875	44.5377	2.49503e-11	9.5302e-11	10.0209
aco-miR-N951	1.92524	8.44161	43.0526	5.32883e-11	2.00261e-10	9.6984
aco-miR-N794	4.18597	2.11355	41.4659	1.19946e-10	4.4361e-10	9.353
aco-miR-9b-5p	2.0117	12.1	41.1622	1.40104e-10	5.10065e-10	9.29237
aco-miR-N651	5.66839	1.52098	38.3649	5.86798e-10	2.10344e-09	8.67707
aco-miR-10355-5p	-8.05976	3.56028	37.1004	1.12199e-09	3.96095e-09	8.4022
aco-miR-1175-5p	-4.08359	10.1327	36.7153	1.36706e-09	4.75409e-09	8.32293
aco-miR-2945-5p	1.57125	7.62826	35.7644	2.22685e-09	7.63025e-09	8.11746
aco-miR-125-5p	1.64335	14.3457	35.2733	2.86538e-09	9.67585e-09	8.01431
aco-miR-1174-3p	-3.43608	8.94353	31.8715	1.64717e-08	5.48273e-08	7.261
aco-miR-998-3p	2.15023	8.31327	31.069	2.49015e-08	8.1719e-08	7.08768
aco-aae-miR-71-5p	-1.42367	11.3147	29.4953	5.60513e-08	1.81388e-07	6.74139
aco-miR-8-5p	1.63154	15.483	29.1937	6.5492e-08	2.09036e-07	6.67978
aco-miR-2b-3p	1.75928	13.0732	27.833	1.32248e-07	4.16402e-07	6.38049
aco-miR-1174-5p	-3.79626	5.06426	27.2849	1.75574e-07	5.4545e-07	6.26324
aco-miR-281-3p	1.33898	14.9201	25.7954	3.79589e-07	1.16374e-06	5.93414
aco-miR-184-3p	-1.56467	15.8359	25.5939	4.21378e-07	1.27508e-06	5.89446
aco-miR-87-3p	-1.46924	8.36646	24.1686	8.82585e-07	2.63644e-06	5.57898
aco-miR-2-1-5p	1.56602	10.8145	23.155	1.49453e-06	4.40793e-06	5.35577
aco-miR-N1044	1.99225	4.75518	23.0605	1.5698e-06	4.57205e-06	5.33989
aco-miR-317-3p	1.56893	14.1625	22.8178	1.78111e-06	5.12344e-06	5.29044
aco-miR-2945-3p	1.273	13.2627	21.6579	3.25859e-06	9.25917e-06	5.03343
aco-miR-927-5p	-1.4085	10.6705	21.3133	3.9002e-06	1.09487e-05	4.96064
aco-miR-305-5p	-1.35395	12.0733	20.195	6.99366e-06	1.93991e-05	4.71222
aco-miR-9c-3p	1.34158	7.75183	19.8261	8.48147e-06	2.32492e-05	4.63359
aco-miR-10-5p	-1.44758	14.1988	19.7421	8.86293e-06	2.40124e-05	4.61957
aco-miR-9c-5p	1.34612	12.0907	18.3119	1.8753e-05	5.02234e-05	4.29909
aco-miR-981-5p	-6.6547	2.7642	16.1211	5.94197e-05	0.000157327	3.8032
aco-miR-283-3p	2.31262	2.9888	15.5042	8.23237e-05	0.000215522	3.66651
aco-chr2L_13183-3p	-6.6299	2.98609	15.3778	8.80176e-05	0.000227868	3.64232
aco-miR-980-5p	1.57077	7.96839	14.9291	0.000111628	0.000285816	3.54391
aco-miR-9a-3p	-2.14157	4.65048	14.6645	0.000128441	0.000325292	3.48773
aco-miR-31-3p	-6.44443	3.06797	14.0711	0.000176028	0.000441016	3.35555
aco-miR-11-3p	1.04256	12.1218	13.1559	0.000286618	0.000710446	3.14847
aco-chrX_353716-3p	0.974635	10.0439	12.9512	0.000319711	0.000784134	3.10561
aco-miR-10365-5p	-1.21808	7.95696	12.8984	0.000328856	0.000798162	3.09791
aco-miR-263a-3p	2.45807	1.76705	10.8354	0.000995799	0.00239197	2.62124
aco-miR-929-5p	-5.92409	2.68827	10.1222	0.00146491	0.00348291	2.45806
aco-miR-10375b-3p	-1.73	4.19382	9.83675	0.00171059	0.00398568	2.3995
aco-aae-miR-193	-5.8766	2.64261	9.84483	0.0017031	0.00398568	2.3995
aco-miR-2c-5p	1.07179	6.60467	9.53512	0.00201577	0.00465025	2.33252
aco-aae-miR-2765	-1.01548	5.92007	8.93788	0.00279317	0.00638048	2.19515
aco-miR-219-5p	-5.73318	1.9508	8.74511	0.00310434	0.00702243	2.15351
aco-miR-125-3p	0.803104	6.79817	8.65423	0.00326304	0.00731046	2.13606
aco-chr3L_118320-5p	1.55782	2.96089	8.55506	0.00344563	0.00764602	2.11656
aco-miR-33-3p	1.14044	4.68406	8.53496	0.00348388	0.00765796	2.11589
aco-miR-10379-5p	-3.04386	2.35418	8.38425	0.00378486	0.00824179	2.08398
aco-miR-190-3p	-5.62647	2.56441	8.19599	0.00419831	0.00905747	2.04299
aco-miR-N636	-1.54931	3.83059	8.00973	0.00465267	0.00994561	2.00237
aco-miR-92a-5p	-1.72078	4.37144	7.9827	0.00472265	0.0100034	1.99985
aco-miR-N638	-3.14146	3.07974	7.91902	0.00489178	0.0102683	1.9885
aco-miR-305-3p	-0.8954	8.97626	7.42007	0.00645003	0.0134184	1.8723
aco-miR-2-1-3p	-0.958302	6.8738	7.28313	0.00696052	0.0143522	1.84308
aco-bantam-5p	0.746122	10.0053	7.2581	0.00705818	0.0144259	1.84086
aco-miR-275-5p	0.940721	7.30236	7.18817	0.00733857	0.0148686	1.82773
aco-miR-279-5p	-1.16178	5.29679	7.15598	0.00747146	0.0148791	1.82742
aco-miR-1000-3p	-5.42545	2.14858	7.16184	0.00744707	0.0148791	1.82742
aco-miR-N966	-0.891391	5.94329	7.13673	0.0075521	0.0149122	1.82646
aco-miR-10-3p	-0.79381	11.1816	7.10509	0.00768653	0.0150501	1.82246
aco-aae-miR-71-3p	-0.716301	8.98127	6.96837	0.0082963	0.0161086	1.79294
aco-miR-10375a-3p	-5.36804	1.92027	6.8404	0.00891189	0.0171609	1.76546
aco-miR-308-3p	2.10772	1.93895	6.67551	0.00977464	0.018668	1.7289
aco-chr2R_79712-3p	-0.958706	13.0931	6.64793	0.0099271	0.018805	1.72573
aco-miR-100-3p	0.645944	11.0827	6.53886	0.0105543	0.0198318	1.70264
aco-miR-10365-3p	-2.74388	2.87563	6.50148	0.0107785	0.0200911	1.697
aco-miR-10380-3p	1.09098	3.92346	6.37914	0.0115469	0.0211845	1.67398
aco-miR-10372a-5p	-5.28924	1.57584	6.38811	0.0114887	0.0211845	1.67398
aco-miR-285-5p	-5.25058	1.95353	6.21316	0.0126804	0.0230823	1.63672
aco-miR-10367-5p	-2.71784	2.24422	6.17241	0.0129758	0.0234369	1.6301
aco-chrX_364212-3p	-5.15108	1.94896	5.96575	0.0145864	0.0261433	1.58264
aco-miR-306-5p	0.666103	14.654	5.76867	0.0163144	0.0290172	1.53734
aco-miR-137-5p	-5.08264	1.81298	5.74264	0.0165579	0.0292272	1.53421
aco-miR-10372b-5p	-5.07662	1.47113	5.6652	0.0173047	0.0303157	1.51833
aco-miR-307-3p	-1.05838	4.8404	5.63107	0.0176448	0.030681	1.51313
aco-miR-100-5p	0.725085	16.8894	5.58385	0.0181268	0.0312855	1.50466
aco-miR-N1081	-5.00187	2.36703	5.09948	0.0239331	0.041003	1.38718
aco-miR-N859	-4.90945	1.68375	4.99785	0.0253788	0.0428616	1.36793
aco-miR-10366a-3p	-4.91408	1.35317	4.99737	0.0253858	0.0428616	1.36793
aco-miR-317-5p	0.711899	8.884	4.93729	0.0262832	0.0440575	1.35598
aco-chr2L_1641-3p	-4.8031	2.57369	4.59132	0.0321343	0.0534806	1.2718
aco-miR-N769	1.01632	4.04347	4.54855	0.0329466	0.0544437	1.26405
aco-miR-7-3p	-1.19952	4.31988	4.45161	0.0348684	0.0572136	1.2425
aco-miR-10380-5p	2.22435	1.42568	4.41815	0.0355587	0.0579382	1.23703
aco-chr3L_130625-5p	-4.70281	4.40422	4.37938	0.0363762	0.0588586	1.23019
aco-miR-8-3p	-0.64752	14.5351	4.15454	0.0415231	0.0667234	1.17572
aco-miR-12418-3p	0.929772	4.25546	4.10735	0.0426973	0.0681402	1.1666
aco-miR-N962	-4.59036	1.5049	4.00484	0.0453699	0.0719128	1.14319
aco-miR-N900	-4.61172	1.9924	3.97188	0.046266	0.0728376	1.13764
aco-miR-12419-5p	1.18416	3.00963	3.70877	0.0541272	0.0835207	1.07821
aco-miR-N1354	-4.46459	2.37569	3.7231	0.0536645	0.0835207	1.07821
aco-miR-N1174	-4.46833	3.16681	3.71177	0.05403	0.0835207	1.07821
aco-miR-9b-3p	2.18021	1.68222	3.40718	0.0649132	0.0995051	1.00215
aco-bantam-3p	0.510545	13.4011	3.15654	0.0756233	0.115165	0.93868
aco-miR-N1325	-4.36248	2.30985	3.11231	0.0777027	0.117563	0.929729
aco-chrX_353716-5p	0.599799	9.30244	3.08969	0.07879	0.118439	0.926504
aco-miR-10366b-5p	-4.19232	1.02262	3.07027	0.0797362	0.119093	0.924113
aco-miR-1-5p	-4.19207	1.54441	3.05395	0.0805409	0.119529	0.922527
aco-miR-N89	1.32159	2.36848	3.03586	0.0814432	0.120103	0.920447
aco-chr2L_13183-5p	-4.17296	1.34492	2.93903	0.0864626	0.126703	0.897213
aco-let-7-3p	0.733655	3.90337	2.76663	0.0962486	0.140162	0.85337
aco-miR-N103	-4.04475	1.22463	2.71469	0.0994284	0.143893	0.84196
aco-miR-12417-5p	-4.03086	1.43004	2.63779	0.104349	0.150082	0.823672
aco-miR-N1306	-4.0148	2.92427	2.61098	0.106126	0.151702	0.81901
aco-miR-12416-3p	1.48972	2.15644	2.54359	0.110742	0.157335	0.803174
aco-miR-10378-3p	-0.477551	6.95353	2.45388	0.117235	0.165549	0.781073
aco-miR-N420	-3.85235	4.47692	2.34692	0.125531	0.176197	0.754001
aco-miR-9a-5p	-0.427008	12.3518	2.27023	0.13188	0.182905	0.737773
aco-miR-14-3p	-0.556298	14.4373	2.276	0.13139	0.182905	0.737773
aco-miR-10370-3p	-1.79057	1.588	2.21925	0.136299	0.187916	0.726037
aco-chr2R_79712-5p	0.520899	4.90465	2.17987	0.139826	0.191644	0.717505
aco-miR-10355-3p	-1.77869	1.987	2.13026	0.144416	0.196778	0.706024
aco-miR-10376-5p	1.47536	1.54652	2.11349	0.146006	0.197787	0.703803
aco-chr2R_93879-3p	-0.600007	5.85342	2.06774	0.150444	0.202622	0.693314
aco-miR-980-3p	-0.808312	3.35887	1.94443	0.163188	0.218522	0.660505
aco-miR-N148	-3.40529	4.36821	1.73024	0.18838	0.250815	0.600646
aco-miR-10363-3p	-3.41128	2.93477	1.72046	0.189634	0.25105	0.60024
aco-miR-184-5p	-0.575912	4.85316	1.66482	0.196953	0.259266	0.586254
aco-miR-965-1-3p	0.764898	3.17158	1.49175	0.221944	0.289265	0.538704
aco-miR-1890-5p	-1.11638	2.85061	1.48994	0.222225	0.289265	0.538704
aco-miR-34-5p	0.36861	14.9296	1.4349	0.230966	0.298973	0.524368
aco-miR-10358-5p	-3.11101	2.48061	1.38179	0.239797	0.303656	0.517619
aco-miR-10371-5p	-3.11328	1.87292	1.39235	0.238008	0.303656	0.517619
aco-miR-N629	-3.12036	3.52668	1.39019	0.238373	0.303656	0.517619
aco-miR-10360-5p	-3.13344	3.74345	1.3872	0.238878	0.303656	0.517619
aco-chr2L_4162-5p	-3.10745	2.28628	1.33618	0.247709	0.311979	0.505874
aco-miR-N149	1.88953	3.79979	1.17165	0.279062	0.349578	0.456456
aco-miR-989-3p	0.490774	13.7407	1.13808	0.286059	0.354531	0.450346
aco-miR-275-3p	0.284353	13.5353	1.13841	0.285989	0.354531	0.450346
aco-miR-13b-3p	-0.330841	8.52912	1.12481	0.288885	0.356139	0.44838
aco-miR-79-3p	0.723592	2.95849	1.08088	0.298501	0.366057	0.436452
aco-miR-10359-3p	-2.75687	1.51598	1.04131	0.307517	0.375138	0.425808
aco-miR-989-5p	1.2686	5.22222	0.981023	0.321946	0.390695	0.408162
aco-miR-11-5p	0.262043	8.52872	0.959685	0.327266	0.395094	0.4033
aco-miR-988-5p	0.491133	3.92732	0.85272	0.355784	0.427308	0.369259
aco-miR-2-2-3p	0.363654	8.86032	0.818486	0.365623	0.436873	0.359645
aco-miR-10362-5p	-2.28146	4.47772	0.705928	0.400799	0.47646	0.321974
aco-miR-2c-3p	0.271427	5.35282	0.54828	0.459021	0.542903	0.265278
aco-miR-14-5p	-0.33898	4.02116	0.481426	0.487777	0.574	0.241088
aco-miR-87-5p	-0.775736	2.02094	0.456052	0.499475	0.584812	0.232984
aco-miR-2944b-5p	0.316101	3.97819	0.43292	0.51056	0.594802	0.225628
aco-chr3R_150582-5p	-0.882197	4.52892	0.426599	0.513663	0.59544	0.225162
aco-miR-N275	0.533849	1.84277	0.368003	0.544095	0.6244	0.204537
aco-miR-N225	0.409	3.15998	0.355666	0.550923	0.6244	0.204537
aco-miR-N1194	-1.54585	2.15706	0.348921	0.554725	0.6244	0.204537
aco-chr3R_157264-5p	-1.54642	2.7375	0.350955	0.553573	0.6244	0.204537
aco-miR-10359-5p	-1.55475	3.7889	0.354542	0.551553	0.6244	0.204537
aco-miR-N920	-1.55501	2.16698	0.354509	0.551572	0.6244	0.204537
aco-miR-286b-3p	-0.37561	3.42808	0.342967	0.558121	0.625203	0.203979
aco-miR-263b-3p	-0.751994	1.22674	0.307447	0.579251	0.645768	0.189924
aco-miR-306-3p	0.492528	2.05694	0.210781	0.646156	0.716925	0.144526
aco-aae-miR-2943	0.521778	1.23886	0.189702	0.663165	0.73231	0.135305
aco-miR-N1213	0.672716	2.6865	0.176737	0.674193	0.740976	0.130196
aco-miR-2b-5p	0.299625	2.47154	0.164672	0.684891	0.7492	0.125402
aco-miR-279-3p	-0.110009	10.8265	0.142131	0.706172	0.768869	0.114148
aco-miR-79-5p	0.201637	3.68161	0.129149	0.719316	0.779538	0.108163
aco-miR-996-3p	0.0946994	7.60465	0.109605	0.740594	0.798882	0.0975175
aco-miR-965-1-5p	0.0805261	8.01669	0.0801622	0.777078	0.834374	0.0786394
aco-miR-998-5p	0.365861	1.31334	0.0534775	0.817119	0.873343	0.0588153
aco-miR-13b-5p	-0.0818084	4.64393	0.031102	0.860013	0.914991	0.0385832
aco-miR-34-3p	-0.0444172	11.6437	0.0282203	0.866592	0.9178	0.0372521
aco-chrX_354908-3p	0.178335	1.52592	0.0247667	0.87495	0.922458	0.0350532
aco-miR-286-3p	0.0422688	3.02693	0.00478221	0.944867	0.987238	0.00557806
aco-let-7-5p	0.0200564	14.3424	0.00479086	0.944818	0.987238	0.00557806
aco-miR-970-3p	-0.014809	10.7491	0.00239721	0.96095	0.99956	0.000191254
aco-chr2L_42099-5p	0.040381	4.00681	0.000717355	0.978632	1	0
aco-chr2L_42099-3p	0	1.96951	0	1	1	0
aco-chrUNKN_283499-3p	0	1.12955	0	1	1	0
aco-chrUNKN_283499-5p	0	1.43921	0	1	1	0
aco-chrUNKN_316148-3p	0	1.39875	0	1	1	0
aco-miR-10357-5p	0	3.08036	0	1	1	0
aco-miR-N1342	0	2.33826	0	1	1	0
aco-miR-N652	0	2.44096	0	1	1	0
aco-miR-N680	0	1.88588	0	1	1	0

## Sheet: G-M_FDR<0.05
An. coluzzii ID	logFC	logCPM	LR	PValue	FDR	-log10FDR
aco-miR-375-5p	7.44122	7.27069	174.038	9.71097e-40	1.88555e-38	37.7246
aco-miR-375-3p	6.0677	14.2115	393.575	1.37914e-87	3.21339e-85	84.493
aco-miR-N651	5.66839	1.52098	38.3649	5.86798e-10	2.10344e-09	8.67707
aco-miR-N645	4.97118	4.91953	156.909	5.35855e-36	7.80338e-35	34.1077
aco-miR-N135	4.61354	6.27248	136.821	1.31938e-31	1.33659e-30	29.874
aco-miR-N1015	4.48206	2.59442	58.8158	1.73147e-14	8.40486e-14	13.0755
aco-miR-1889-3p	4.30248	7.50409	179.255	7.04753e-41	1.49279e-39	38.826
aco-miR-N794	4.18597	2.11355	41.4659	1.19946e-10	4.4361e-10	9.353
aco-miR-1889-5p	4.00589	8.94377	152.493	4.94372e-35	6.39938e-34	33.1939
aco-miR-12-3p	3.90816	11.0587	199.958	2.13314e-45	6.00827e-44	43.2213
aco-miR-12-5p	3.67255	11.0343	135.57	2.47747e-31	2.40521e-30	29.6188
aco-miR-283-5p	3.19437	11.9256	125.831	3.34811e-29	3.00042e-28	27.5228
aco-miR-N56	2.96401	8.81152	62.3778	2.83501e-15	1.4679e-14	13.8333
aco-chr3R_160262-3p	2.59217	5.20589	55.8882	7.67121e-14	3.50469e-13	12.4554
aco-miR-263a-5p	2.55357	15.9422	55.1104	1.13945e-13	5.10563e-13	12.292
aco-miR-N96	2.45891	9.46556	44.9237	2.04861e-11	8.09027e-11	10.092
aco-miR-263a-3p	2.45807	1.76705	10.8354	0.000995799	0.00239197	2.62124
aco-miR-281-5p	2.36973	14.5904	65.1589	6.9095e-16	3.83313e-15	14.4164
aco-miR-988-3p	2.33435	8.11168	50.6286	1.11607e-12	4.7281e-12	11.3253
aco-miR-283-3p	2.31262	2.9888	15.5042	8.23237e-05	0.000215522	3.66651
aco-miR-998-3p	2.15023	8.31327	31.069	2.49015e-08	8.1719e-08	7.08768
aco-miR-308-3p	2.10772	1.93895	6.67551	0.00977464	0.018668	1.7289
aco-miR-9b-5p	2.0117	12.1	41.1622	1.40104e-10	5.10065e-10	9.29237
aco-miR-N1044	1.99225	4.75518	23.0605	1.5698e-06	4.57205e-06	5.33989
aco-miR-N951	1.92524	8.44161	43.0526	5.32883e-11	2.00261e-10	9.6984
aco-miR-2b-3p	1.75928	13.0732	27.833	1.32248e-07	4.16402e-07	6.38049
aco-miR-125-5p	1.64335	14.3457	35.2733	2.86538e-09	9.67585e-09	8.01431
aco-miR-8-5p	1.63154	15.483	29.1937	6.5492e-08	2.09036e-07	6.67978
aco-miR-2945-5p	1.57125	7.62826	35.7644	2.22685e-09	7.63025e-09	8.11746
aco-miR-980-5p	1.57077	7.96839	14.9291	0.000111628	0.000285816	3.54391
aco-miR-317-3p	1.56893	14.1625	22.8178	1.78111e-06	5.12344e-06	5.29044
aco-miR-2-1-5p	1.56602	10.8145	23.155	1.49453e-06	4.40793e-06	5.35577
aco-chr3L_118320-5p	1.55782	2.96089	8.55506	0.00344563	0.00764602	2.11656
aco-miR-9c-5p	1.34612	12.0907	18.3119	1.8753e-05	5.02234e-05	4.29909
aco-miR-9c-3p	1.34158	7.75183	19.8261	8.48147e-06	2.32492e-05	4.63359
aco-miR-281-3p	1.33898	14.9201	25.7954	3.79589e-07	1.16374e-06	5.93414
aco-miR-2945-3p	1.273	13.2627	21.6579	3.25859e-06	9.25917e-06	5.03343
aco-miR-33-3p	1.14044	4.68406	8.53496	0.00348388	0.00765796	2.11589
aco-miR-10380-3p	1.09098	3.92346	6.37914	0.0115469	0.0211845	1.67398
aco-miR-2c-5p	1.07179	6.60467	9.53512	0.00201577	0.00465025	2.33252
aco-miR-11-3p	1.04256	12.1218	13.1559	0.000286618	0.000710446	3.14847
aco-chrX_353716-3p	0.974635	10.0439	12.9512	0.000319711	0.000784134	3.10561
aco-miR-275-5p	0.940721	7.30236	7.18817	0.00733857	0.0148686	1.82773
aco-miR-125-3p	0.803104	6.79817	8.65423	0.00326304	0.00731046	2.13606
aco-bantam-5p	0.746122	10.0053	7.2581	0.00705818	0.0144259	1.84086
aco-miR-100-5p	0.725085	16.8894	5.58385	0.0181268	0.0312855	1.50466
aco-miR-317-5p	0.711899	8.884	4.93729	0.0262832	0.0440575	1.35598
aco-miR-306-5p	0.666103	14.654	5.76867	0.0163144	0.0290172	1.53734
aco-miR-100-3p	0.645944	11.0827	6.53886	0.0105543	0.0198318	1.70264
aco-aae-miR-71-3p	-0.716301	8.98127	6.96837	0.0082963	0.0161086	1.79294
aco-miR-10-3p	-0.79381	11.1816	7.10509	0.00768653	0.0150501	1.82246
aco-miR-N966	-0.891391	5.94329	7.13673	0.0075521	0.0149122	1.82646
aco-miR-305-3p	-0.8954	8.97626	7.42007	0.00645003	0.0134184	1.8723
aco-miR-2-1-3p	-0.958302	6.8738	7.28313	0.00696052	0.0143522	1.84308
aco-chr2R_79712-3p	-0.958706	13.0931	6.64793	0.0099271	0.018805	1.72573
aco-aae-miR-2765	-1.01548	5.92007	8.93788	0.00279317	0.00638048	2.19515
aco-miR-307-3p	-1.05838	4.8404	5.63107	0.0176448	0.030681	1.51313
aco-miR-279-5p	-1.16178	5.29679	7.15598	0.00747146	0.0148791	1.82742
aco-miR-10365-5p	-1.21808	7.95696	12.8984	0.000328856	0.000798162	3.09791
aco-miR-305-5p	-1.35395	12.0733	20.195	6.99366e-06	1.93991e-05	4.71222
aco-miR-927-5p	-1.4085	10.6705	21.3133	3.9002e-06	1.09487e-05	4.96064
aco-aae-miR-71-5p	-1.42367	11.3147	29.4953	5.60513e-08	1.81388e-07	6.74139
aco-miR-10-5p	-1.44758	14.1988	19.7421	8.86293e-06	2.40124e-05	4.61957
aco-miR-87-3p	-1.46924	8.36646	24.1686	8.82585e-07	2.63644e-06	5.57898
aco-miR-N636	-1.54931	3.83059	8.00973	0.00465267	0.00994561	2.00237
aco-miR-184-3p	-1.56467	15.8359	25.5939	4.21378e-07	1.27508e-06	5.89446
aco-miR-92a-5p	-1.72078	4.37144	7.9827	0.00472265	0.0100034	1.99985
aco-miR-10375b-3p	-1.73	4.19382	9.83675	0.00171059	0.00398568	2.3995
aco-miR-1890-3p	-2.13938	8.01861	47.3629	5.89894e-12	2.41132e-11	10.6177
aco-miR-9a-3p	-2.14157	4.65048	14.6645	0.000128441	0.000325292	3.48773
aco-chr2R_93879-5p	-2.18114	13.2579	44.7635	2.22325e-11	8.63362e-11	10.0638
aco-miR-92a-3p	-2.47637	8.77211	46.6465	8.50171e-12	3.41534e-11	10.4666
aco-miR-927-3p	-2.49053	7.70665	61.7622	3.87548e-15	1.96302e-14	13.7071
aco-miR-31-5p	-2.55564	9.01454	59.0725	1.51971e-14	7.53389e-14	13.123
aco-miR-10378-5p	-2.63081	7.9218	64.3717	1.03026e-15	5.58257e-15	14.2532
aco-miR-10367-5p	-2.71784	2.24422	6.17241	0.0129758	0.0234369	1.6301
aco-miR-10365-3p	-2.74388	2.87563	6.50148	0.0107785	0.0200911	1.697
aco-miR-137-3p	-2.75311	8.25947	62.3858	2.82345e-15	1.4679e-14	13.8333
aco-miR-276-3p	-2.96777	17.6046	94.0738	3.03983e-22	2.1463e-21	20.6683
aco-miR-92b-5p	-2.97734	6.48953	47.6779	5.02334e-12	2.09007e-11	10.6798
aco-miR-10379-5p	-3.04386	2.35418	8.38425	0.00378486	0.00824179	2.08398
aco-miR-276-5p	-3.05862	6.83614	52.6874	3.91088e-13	1.68747e-12	11.7728
aco-miR-N638	-3.14146	3.07974	7.91902	0.00489178	0.0102683	1.9885
aco-miR-277-3p	-3.20164	13.4088	104.229	1.80267e-24	1.31257e-23	22.8819
aco-miR-1174-3p	-3.43608	8.94353	31.8715	1.64717e-08	5.48273e-08	7.261
aco-miR-957-5p	-3.45077	5.16875	44.5377	2.49503e-11	9.5302e-11	10.0209
aco-miR-92b-3p	-3.46078	8.14135	68.112	1.54472e-16	9.22869e-16	15.0349
aco-miR-278-3p	-3.645	10.0785	122.801	1.54185e-28	1.28304e-27	26.8918
aco-miR-1174-5p	-3.79626	5.06426	27.2849	1.75574e-07	5.4545e-07	6.26324
aco-miR-190-5p	-3.82696	9.08602	119.976	6.40431e-28	5.14553e-27	26.2886
aco-miR-1175-5p	-4.08359	10.1327	36.7153	1.36706e-09	4.75409e-09	8.32293
aco-miR-993-5p	-4.13058	5.67626	57.9011	2.75632e-14	1.28445e-13	12.8913
aco-miR-1175-3p	-4.17291	10.0056	70.2393	5.25306e-17	3.30801e-16	15.4804
aco-miR-278-5p	-4.42526	6.40832	58.467	2.06729e-14	9.83018e-14	13.0074
aco-miR-7-5p	-4.47642	13.2306	124.091	8.04502e-29	6.94255e-28	27.1585
aco-miR-993-3p	-4.76787	5.14361	55.04	1.18101e-13	5.19198e-13	12.2847
aco-miR-1-3p	-4.89756	16.183	115.056	7.65211e-27	5.94314e-26	25.226
aco-miR-N859	-4.90945	1.68375	4.99785	0.0253788	0.0428616	1.36793
aco-miR-10366a-3p	-4.91408	1.35317	4.99737	0.0253858	0.0428616	1.36793
aco-miR-12414-3p	-4.93491	9.91228	158.898	1.96994e-36	3.05998e-35	34.5143
aco-miR-N1081	-5.00187	2.36703	5.09948	0.0239331	0.041003	1.38718
aco-miR-2796-3p	-5.06664	12.2008	151.157	9.68298e-35	1.12807e-33	32.9477
aco-miR-10372b-5p	-5.07662	1.47113	5.6652	0.0173047	0.0303157	1.51833
aco-miR-137-5p	-5.08264	1.81298	5.74264	0.0165579	0.0292272	1.53421
aco-chrX_364212-3p	-5.15108	1.94896	5.96575	0.0145864	0.0261433	1.58264
aco-miR-957-3p	-5.22677	10.5375	227.391	2.20974e-51	8.58117e-50	49.0665
aco-miR-277-5p	-5.23661	7.45809	132.283	1.29735e-30	1.20913e-29	28.9175
aco-miR-285-5p	-5.25058	1.95353	6.21316	0.0126804	0.0230823	1.63672
aco-miR-10372a-5p	-5.28924	1.57584	6.38811	0.0114887	0.0211845	1.67398
aco-miR-133	-5.33938	10.494	104.798	1.35276e-24	1.01675e-23	22.9928
aco-miR-10375a-3p	-5.36804	1.92027	6.8404	0.00891189	0.0171609	1.76546
aco-miR-263b-5p	-5.40239	13.5645	197.921	5.93781e-45	1.38351e-43	42.859
aco-miR-1000-3p	-5.42545	2.14858	7.16184	0.00744707	0.0148791	1.82742
aco-miR-190-3p	-5.62647	2.56441	8.19599	0.00419831	0.00905747	2.04299
aco-miR-219-5p	-5.73318	1.9508	8.74511	0.00310434	0.00702243	2.15351
aco-aae-miR-193	-5.8766	2.64261	9.84483	0.0017031	0.00398568	2.3995
aco-miR-929-5p	-5.92409	2.68827	10.1222	0.00146491	0.00348291	2.45806
aco-miR-10379-3p	-6.0026	6.96948	162.964	2.54738e-37	4.23956e-36	35.3727
aco-miR-124-3p	-6.01162	7.10138	139.882	2.82478e-32	2.9917e-31	30.5241
aco-chr2R_81494-3p	-6.04486	5.60619	67.9982	1.63646e-16	9.53238e-16	15.0208
aco-miR-981-3p	-6.14195	10.228	201.444	1.01082e-45	3.3646e-44	43.4731
aco-miR-31-3p	-6.44443	3.06797	14.0711	0.000176028	0.000441016	3.35555
aco-chr2L_13183-3p	-6.6299	2.98609	15.3778	8.80176e-05	0.000227868	3.64232
aco-miR-981-5p	-6.6547	2.7642	16.1211	5.94197e-05	0.000157327	3.8032
aco-miR-932-5p	-6.708	8.78084	199.79	2.32079e-45	6.00827e-44	43.2213
aco-miR-210-5p	-6.82032	8.07734	166.572	4.14945e-38	7.43709e-37	36.1286
aco-miR-10368-3p	-6.89373	6.35097	151.298	9.02313e-35	1.10652e-33	32.956
aco-miR-124-5p	-7.08865	7.06145	147.001	7.84356e-34	8.70262e-33	32.0603
aco-miR-1891-5p	-7.68191	9.80787	293.783	7.45351e-66	4.34167e-64	63.3623
aco-miR-285-3p	-7.71613	10.6217	296.262	2.14824e-66	1.66847e-64	63.7777
aco-miR-315-5p	-7.77217	8.5401	154.522	1.78087e-35	2.44084e-34	33.6125
aco-miR-10355-5p	-8.05976	3.56028	37.1004	1.12199e-09	3.96095e-09	8.4022
aco-miR-1891-3p	-8.45916	9.24193	305.389	2.20697e-68	2.57112e-66	65.5899
aco-miR-210-3p	-9.15707	9.82511	291.195	2.72947e-65	1.27193e-63	62.8955
aco-miR-iab-4-5p	-9.25111	5.88987	68.8592	1.0575e-16	6.48414e-16	15.1881
aco-miR-1000-5p	-9.48828	5.55229	70.8558	3.84311e-17	2.48735e-16	15.6043
aco-miR-932-3p	-9.55408	5.52849	67.6819	1.92119e-16	1.0918e-15	14.9619
aco-miR-315-3p	-9.65937	5.52187	76.9034	1.79525e-18	1.19512e-17	16.9226
aco-miR-219-3p	-10.3853	6.10942	80.8948	2.38058e-19	1.6314e-18	17.7874

## Sheet: G-M_FDR<0.01
An. coluzzii ID	logFC	logCPM	LR	PValue	FDR	-log10FDR
aco-miR-375-5p	7.44122	7.27069	174.038	9.71097e-40	1.88555e-38	37.7246
aco-miR-375-3p	6.0677	14.2115	393.575	1.37914e-87	3.21339e-85	84.493
aco-miR-N651	5.66839	1.52098	38.3649	5.86798e-10	2.10344e-09	8.67707
aco-miR-N645	4.97118	4.91953	156.909	5.35855e-36	7.80338e-35	34.1077
aco-miR-N135	4.61354	6.27248	136.821	1.31938e-31	1.33659e-30	29.874
aco-miR-N1015	4.48206	2.59442	58.8158	1.73147e-14	8.40486e-14	13.0755
aco-miR-1889-3p	4.30248	7.50409	179.255	7.04753e-41	1.49279e-39	38.826
aco-miR-N794	4.18597	2.11355	41.4659	1.19946e-10	4.4361e-10	9.353
aco-miR-1889-5p	4.00589	8.94377	152.493	4.94372e-35	6.39938e-34	33.1939
aco-miR-12-3p	3.90816	11.0587	199.958	2.13314e-45	6.00827e-44	43.2213
aco-miR-12-5p	3.67255	11.0343	135.57	2.47747e-31	2.40521e-30	29.6188
aco-miR-283-5p	3.19437	11.9256	125.831	3.34811e-29	3.00042e-28	27.5228
aco-miR-N56	2.96401	8.81152	62.3778	2.83501e-15	1.4679e-14	13.8333
aco-chr3R_160262-3p	2.59217	5.20589	55.8882	7.67121e-14	3.50469e-13	12.4554
aco-miR-263a-5p	2.55357	15.9422	55.1104	1.13945e-13	5.10563e-13	12.292
aco-miR-N96	2.45891	9.46556	44.9237	2.04861e-11	8.09027e-11	10.092
aco-miR-263a-3p	2.45807	1.76705	10.8354	0.000995799	0.00239197	2.62124
aco-miR-281-5p	2.36973	14.5904	65.1589	6.9095e-16	3.83313e-15	14.4164
aco-miR-988-3p	2.33435	8.11168	50.6286	1.11607e-12	4.7281e-12	11.3253
aco-miR-283-3p	2.31262	2.9888	15.5042	8.23237e-05	0.000215522	3.66651
aco-miR-998-3p	2.15023	8.31327	31.069	2.49015e-08	8.1719e-08	7.08768
aco-miR-9b-5p	2.0117	12.1	41.1622	1.40104e-10	5.10065e-10	9.29237
aco-miR-N1044	1.99225	4.75518	23.0605	1.5698e-06	4.57205e-06	5.33989
aco-miR-N951	1.92524	8.44161	43.0526	5.32883e-11	2.00261e-10	9.6984
aco-miR-2b-3p	1.75928	13.0732	27.833	1.32248e-07	4.16402e-07	6.38049
aco-miR-125-5p	1.64335	14.3457	35.2733	2.86538e-09	9.67585e-09	8.01431
aco-miR-8-5p	1.63154	15.483	29.1937	6.5492e-08	2.09036e-07	6.67978
aco-miR-2945-5p	1.57125	7.62826	35.7644	2.22685e-09	7.63025e-09	8.11746
aco-miR-980-5p	1.57077	7.96839	14.9291	0.000111628	0.000285816	3.54391
aco-miR-317-3p	1.56893	14.1625	22.8178	1.78111e-06	5.12344e-06	5.29044
aco-miR-2-1-5p	1.56602	10.8145	23.155	1.49453e-06	4.40793e-06	5.35577
aco-chr3L_118320-5p	1.55782	2.96089	8.55506	0.00344563	0.00764602	2.11656
aco-miR-9c-5p	1.34612	12.0907	18.3119	1.8753e-05	5.02234e-05	4.29909
aco-miR-9c-3p	1.34158	7.75183	19.8261	8.48147e-06	2.32492e-05	4.63359
aco-miR-281-3p	1.33898	14.9201	25.7954	3.79589e-07	1.16374e-06	5.93414
aco-miR-2945-3p	1.273	13.2627	21.6579	3.25859e-06	9.25917e-06	5.03343
aco-miR-33-3p	1.14044	4.68406	8.53496	0.00348388	0.00765796	2.11589
aco-miR-2c-5p	1.07179	6.60467	9.53512	0.00201577	0.00465025	2.33252
aco-miR-11-3p	1.04256	12.1218	13.1559	0.000286618	0.000710446	3.14847
aco-chrX_353716-3p	0.974635	10.0439	12.9512	0.000319711	0.000784134	3.10561
aco-miR-125-3p	0.803104	6.79817	8.65423	0.00326304	0.00731046	2.13606
aco-aae-miR-2765	-1.01548	5.92007	8.93788	0.00279317	0.00638048	2.19515
aco-miR-10365-5p	-1.21808	7.95696	12.8984	0.000328856	0.000798162	3.09791
aco-miR-305-5p	-1.35395	12.0733	20.195	6.99366e-06	1.93991e-05	4.71222
aco-miR-927-5p	-1.4085	10.6705	21.3133	3.9002e-06	1.09487e-05	4.96064
aco-aae-miR-71-5p	-1.42367	11.3147	29.4953	5.60513e-08	1.81388e-07	6.74139
aco-miR-10-5p	-1.44758	14.1988	19.7421	8.86293e-06	2.40124e-05	4.61957
aco-miR-87-3p	-1.46924	8.36646	24.1686	8.82585e-07	2.63644e-06	5.57898
aco-miR-N636	-1.54931	3.83059	8.00973	0.00465267	0.00994561	2.00237
aco-miR-184-3p	-1.56467	15.8359	25.5939	4.21378e-07	1.27508e-06	5.89446
aco-miR-10375b-3p	-1.73	4.19382	9.83675	0.00171059	0.00398568	2.3995
aco-miR-1890-3p	-2.13938	8.01861	47.3629	5.89894e-12	2.41132e-11	10.6177
aco-miR-9a-3p	-2.14157	4.65048	14.6645	0.000128441	0.000325292	3.48773
aco-chr2R_93879-5p	-2.18114	13.2579	44.7635	2.22325e-11	8.63362e-11	10.0638
aco-miR-92a-3p	-2.47637	8.77211	46.6465	8.50171e-12	3.41534e-11	10.4666
aco-miR-927-3p	-2.49053	7.70665	61.7622	3.87548e-15	1.96302e-14	13.7071
aco-miR-31-5p	-2.55564	9.01454	59.0725	1.51971e-14	7.53389e-14	13.123
aco-miR-10378-5p	-2.63081	7.9218	64.3717	1.03026e-15	5.58257e-15	14.2532
aco-miR-137-3p	-2.75311	8.25947	62.3858	2.82345e-15	1.4679e-14	13.8333
aco-miR-276-3p	-2.96777	17.6046	94.0738	3.03983e-22	2.1463e-21	20.6683
aco-miR-92b-5p	-2.97734	6.48953	47.6779	5.02334e-12	2.09007e-11	10.6798
aco-miR-10379-5p	-3.04386	2.35418	8.38425	0.00378486	0.00824179	2.08398
aco-miR-276-5p	-3.05862	6.83614	52.6874	3.91088e-13	1.68747e-12	11.7728
aco-miR-277-3p	-3.20164	13.4088	104.229	1.80267e-24	1.31257e-23	22.8819
aco-miR-1174-3p	-3.43608	8.94353	31.8715	1.64717e-08	5.48273e-08	7.261
aco-miR-957-5p	-3.45077	5.16875	44.5377	2.49503e-11	9.5302e-11	10.0209
aco-miR-92b-3p	-3.46078	8.14135	68.112	1.54472e-16	9.22869e-16	15.0349
aco-miR-278-3p	-3.645	10.0785	122.801	1.54185e-28	1.28304e-27	26.8918
aco-miR-1174-5p	-3.79626	5.06426	27.2849	1.75574e-07	5.4545e-07	6.26324
aco-miR-190-5p	-3.82696	9.08602	119.976	6.40431e-28	5.14553e-27	26.2886
aco-miR-1175-5p	-4.08359	10.1327	36.7153	1.36706e-09	4.75409e-09	8.32293
aco-miR-993-5p	-4.13058	5.67626	57.9011	2.75632e-14	1.28445e-13	12.8913
aco-miR-1175-3p	-4.17291	10.0056	70.2393	5.25306e-17	3.30801e-16	15.4804
aco-miR-278-5p	-4.42526	6.40832	58.467	2.06729e-14	9.83018e-14	13.0074
aco-miR-7-5p	-4.47642	13.2306	124.091	8.04502e-29	6.94255e-28	27.1585
aco-miR-993-3p	-4.76787	5.14361	55.04	1.18101e-13	5.19198e-13	12.2847
aco-miR-1-3p	-4.89756	16.183	115.056	7.65211e-27	5.94314e-26	25.226
aco-miR-12414-3p	-4.93491	9.91228	158.898	1.96994e-36	3.05998e-35	34.5143
aco-miR-2796-3p	-5.06664	12.2008	151.157	9.68298e-35	1.12807e-33	32.9477
aco-miR-957-3p	-5.22677	10.5375	227.391	2.20974e-51	8.58117e-50	49.0665
aco-miR-277-5p	-5.23661	7.45809	132.283	1.29735e-30	1.20913e-29	28.9175
aco-miR-133	-5.33938	10.494	104.798	1.35276e-24	1.01675e-23	22.9928
aco-miR-263b-5p	-5.40239	13.5645	197.921	5.93781e-45	1.38351e-43	42.859
aco-miR-190-3p	-5.62647	2.56441	8.19599	0.00419831	0.00905747	2.04299
aco-miR-219-5p	-5.73318	1.9508	8.74511	0.00310434	0.00702243	2.15351
aco-aae-miR-193	-5.8766	2.64261	9.84483	0.0017031	0.00398568	2.3995
aco-miR-929-5p	-5.92409	2.68827	10.1222	0.00146491	0.00348291	2.45806
aco-miR-10379-3p	-6.0026	6.96948	162.964	2.54738e-37	4.23956e-36	35.3727
aco-miR-124-3p	-6.01162	7.10138	139.882	2.82478e-32	2.9917e-31	30.5241
aco-chr2R_81494-3p	-6.04486	5.60619	67.9982	1.63646e-16	9.53238e-16	15.0208
aco-miR-981-3p	-6.14195	10.228	201.444	1.01082e-45	3.3646e-44	43.4731
aco-miR-31-3p	-6.44443	3.06797	14.0711	0.000176028	0.000441016	3.35555
aco-chr2L_13183-3p	-6.6299	2.98609	15.3778	8.80176e-05	0.000227868	3.64232
aco-miR-981-5p	-6.6547	2.7642	16.1211	5.94197e-05	0.000157327	3.8032
aco-miR-932-5p	-6.708	8.78084	199.79	2.32079e-45	6.00827e-44	43.2213
aco-miR-210-5p	-6.82032	8.07734	166.572	4.14945e-38	7.43709e-37	36.1286
aco-miR-10368-3p	-6.89373	6.35097	151.298	9.02313e-35	1.10652e-33	32.956
aco-miR-124-5p	-7.08865	7.06145	147.001	7.84356e-34	8.70262e-33	32.0603
aco-miR-1891-5p	-7.68191	9.80787	293.783	7.45351e-66	4.34167e-64	63.3623
aco-miR-285-3p	-7.71613	10.6217	296.262	2.14824e-66	1.66847e-64	63.7777
aco-miR-315-5p	-7.77217	8.5401	154.522	1.78087e-35	2.44084e-34	33.6125
aco-miR-10355-5p	-8.05976	3.56028	37.1004	1.12199e-09	3.96095e-09	8.4022
aco-miR-1891-3p	-8.45916	9.24193	305.389	2.20697e-68	2.57112e-66	65.5899
aco-miR-210-3p	-9.15707	9.82511	291.195	2.72947e-65	1.27193e-63	62.8955
aco-miR-iab-4-5p	-9.25111	5.88987	68.8592	1.0575e-16	6.48414e-16	15.1881
aco-miR-1000-5p	-9.48828	5.55229	70.8558	3.84311e-17	2.48735e-16	15.6043
aco-miR-932-3p	-9.55408	5.52849	67.6819	1.92119e-16	1.0918e-15	14.9619
aco-miR-315-3p	-9.65937	5.52187	76.9034	1.79525e-18	1.19512e-17	16.9226
aco-miR-219-3p	-10.3853	6.10942	80.8948	2.38058e-19	1.6314e-18	17.7874

## Sheet: G-M_FDR<0.001
An. coluzzii ID	logFC	logCPM	LR	PValue	FDR	-log10FDR
aco-miR-375-5p	7.44122	7.27069	174.038	9.71097e-40	1.88555e-38	37.7246
aco-miR-375-3p	6.0677	14.2115	393.575	1.37914e-87	3.21339e-85	84.493
aco-miR-N651	5.66839	1.52098	38.3649	5.86798e-10	2.10344e-09	8.67707
aco-miR-N645	4.97118	4.91953	156.909	5.35855e-36	7.80338e-35	34.1077
aco-miR-N135	4.61354	6.27248	136.821	1.31938e-31	1.33659e-30	29.874
aco-miR-N1015	4.48206	2.59442	58.8158	1.73147e-14	8.40486e-14	13.0755
aco-miR-1889-3p	4.30248	7.50409	179.255	7.04753e-41	1.49279e-39	38.826
aco-miR-N794	4.18597	2.11355	41.4659	1.19946e-10	4.4361e-10	9.353
aco-miR-1889-5p	4.00589	8.94377	152.493	4.94372e-35	6.39938e-34	33.1939
aco-miR-12-3p	3.90816	11.0587	199.958	2.13314e-45	6.00827e-44	43.2213
aco-miR-12-5p	3.67255	11.0343	135.57	2.47747e-31	2.40521e-30	29.6188
aco-miR-283-5p	3.19437	11.9256	125.831	3.34811e-29	3.00042e-28	27.5228
aco-miR-N56	2.96401	8.81152	62.3778	2.83501e-15	1.4679e-14	13.8333
aco-chr3R_160262-3p	2.59217	5.20589	55.8882	7.67121e-14	3.50469e-13	12.4554
aco-miR-263a-5p	2.55357	15.9422	55.1104	1.13945e-13	5.10563e-13	12.292
aco-miR-N96	2.45891	9.46556	44.9237	2.04861e-11	8.09027e-11	10.092
aco-miR-281-5p	2.36973	14.5904	65.1589	6.9095e-16	3.83313e-15	14.4164
aco-miR-988-3p	2.33435	8.11168	50.6286	1.11607e-12	4.7281e-12	11.3253
aco-miR-283-3p	2.31262	2.9888	15.5042	8.23237e-05	0.000215522	3.66651
aco-miR-998-3p	2.15023	8.31327	31.069	2.49015e-08	8.1719e-08	7.08768
aco-miR-9b-5p	2.0117	12.1	41.1622	1.40104e-10	5.10065e-10	9.29237
aco-miR-N1044	1.99225	4.75518	23.0605	1.5698e-06	4.57205e-06	5.33989
aco-miR-N951	1.92524	8.44161	43.0526	5.32883e-11	2.00261e-10	9.6984
aco-miR-2b-3p	1.75928	13.0732	27.833	1.32248e-07	4.16402e-07	6.38049
aco-miR-125-5p	1.64335	14.3457	35.2733	2.86538e-09	9.67585e-09	8.01431
aco-miR-8-5p	1.63154	15.483	29.1937	6.5492e-08	2.09036e-07	6.67978
aco-miR-2945-5p	1.57125	7.62826	35.7644	2.22685e-09	7.63025e-09	8.11746
aco-miR-980-5p	1.57077	7.96839	14.9291	0.000111628	0.000285816	3.54391
aco-miR-317-3p	1.56893	14.1625	22.8178	1.78111e-06	5.12344e-06	5.29044
aco-miR-2-1-5p	1.56602	10.8145	23.155	1.49453e-06	4.40793e-06	5.35577
aco-miR-9c-5p	1.34612	12.0907	18.3119	1.8753e-05	5.02234e-05	4.29909
aco-miR-9c-3p	1.34158	7.75183	19.8261	8.48147e-06	2.32492e-05	4.63359
aco-miR-281-3p	1.33898	14.9201	25.7954	3.79589e-07	1.16374e-06	5.93414
aco-miR-2945-3p	1.273	13.2627	21.6579	3.25859e-06	9.25917e-06	5.03343
aco-miR-11-3p	1.04256	12.1218	13.1559	0.000286618	0.000710446	3.14847
aco-chrX_353716-3p	0.974635	10.0439	12.9512	0.000319711	0.000784134	3.10561
aco-miR-10365-5p	-1.21808	7.95696	12.8984	0.000328856	0.000798162	3.09791
aco-miR-305-5p	-1.35395	12.0733	20.195	6.99366e-06	1.93991e-05	4.71222
aco-miR-927-5p	-1.4085	10.6705	21.3133	3.9002e-06	1.09487e-05	4.96064
aco-aae-miR-71-5p	-1.42367	11.3147	29.4953	5.60513e-08	1.81388e-07	6.74139
aco-miR-10-5p	-1.44758	14.1988	19.7421	8.86293e-06	2.40124e-05	4.61957
aco-miR-87-3p	-1.46924	8.36646	24.1686	8.82585e-07	2.63644e-06	5.57898
aco-miR-184-3p	-1.56467	15.8359	25.5939	4.21378e-07	1.27508e-06	5.89446
aco-miR-1890-3p	-2.13938	8.01861	47.3629	5.89894e-12	2.41132e-11	10.6177
aco-miR-9a-3p	-2.14157	4.65048	14.6645	0.000128441	0.000325292	3.48773
aco-chr2R_93879-5p	-2.18114	13.2579	44.7635	2.22325e-11	8.63362e-11	10.0638
aco-miR-92a-3p	-2.47637	8.77211	46.6465	8.50171e-12	3.41534e-11	10.4666
aco-miR-927-3p	-2.49053	7.70665	61.7622	3.87548e-15	1.96302e-14	13.7071
aco-miR-31-5p	-2.55564	9.01454	59.0725	1.51971e-14	7.53389e-14	13.123
aco-miR-10378-5p	-2.63081	7.9218	64.3717	1.03026e-15	5.58257e-15	14.2532
aco-miR-137-3p	-2.75311	8.25947	62.3858	2.82345e-15	1.4679e-14	13.8333
aco-miR-276-3p	-2.96777	17.6046	94.0738	3.03983e-22	2.1463e-21	20.6683
aco-miR-92b-5p	-2.97734	6.48953	47.6779	5.02334e-12	2.09007e-11	10.6798
aco-miR-276-5p	-3.05862	6.83614	52.6874	3.91088e-13	1.68747e-12	11.7728
aco-miR-277-3p	-3.20164	13.4088	104.229	1.80267e-24	1.31257e-23	22.8819
aco-miR-1174-3p	-3.43608	8.94353	31.8715	1.64717e-08	5.48273e-08	7.261
aco-miR-957-5p	-3.45077	5.16875	44.5377	2.49503e-11	9.5302e-11	10.0209
aco-miR-92b-3p	-3.46078	8.14135	68.112	1.54472e-16	9.22869e-16	15.0349
aco-miR-278-3p	-3.645	10.0785	122.801	1.54185e-28	1.28304e-27	26.8918
aco-miR-1174-5p	-3.79626	5.06426	27.2849	1.75574e-07	5.4545e-07	6.26324
aco-miR-190-5p	-3.82696	9.08602	119.976	6.40431e-28	5.14553e-27	26.2886
aco-miR-1175-5p	-4.08359	10.1327	36.7153	1.36706e-09	4.75409e-09	8.32293
aco-miR-993-5p	-4.13058	5.67626	57.9011	2.75632e-14	1.28445e-13	12.8913
aco-miR-1175-3p	-4.17291	10.0056	70.2393	5.25306e-17	3.30801e-16	15.4804
aco-miR-278-5p	-4.42526	6.40832	58.467	2.06729e-14	9.83018e-14	13.0074
aco-miR-7-5p	-4.47642	13.2306	124.091	8.04502e-29	6.94255e-28	27.1585
aco-miR-993-3p	-4.76787	5.14361	55.04	1.18101e-13	5.19198e-13	12.2847
aco-miR-1-3p	-4.89756	16.183	115.056	7.65211e-27	5.94314e-26	25.226
aco-miR-12414-3p	-4.93491	9.91228	158.898	1.96994e-36	3.05998e-35	34.5143
aco-miR-2796-3p	-5.06664	12.2008	151.157	9.68298e-35	1.12807e-33	32.9477
aco-miR-957-3p	-5.22677	10.5375	227.391	2.20974e-51	8.58117e-50	49.0665
aco-miR-277-5p	-5.23661	7.45809	132.283	1.29735e-30	1.20913e-29	28.9175
aco-miR-133	-5.33938	10.494	104.798	1.35276e-24	1.01675e-23	22.9928
aco-miR-263b-5p	-5.40239	13.5645	197.921	5.93781e-45	1.38351e-43	42.859
aco-miR-10379-3p	-6.0026	6.96948	162.964	2.54738e-37	4.23956e-36	35.3727
aco-miR-124-3p	-6.01162	7.10138	139.882	2.82478e-32	2.9917e-31	30.5241
aco-chr2R_81494-3p	-6.04486	5.60619	67.9982	1.63646e-16	9.53238e-16	15.0208
aco-miR-981-3p	-6.14195	10.228	201.444	1.01082e-45	3.3646e-44	43.4731
aco-miR-31-3p	-6.44443	3.06797	14.0711	0.000176028	0.000441016	3.35555
aco-chr2L_13183-3p	-6.6299	2.98609	15.3778	8.80176e-05	0.000227868	3.64232
aco-miR-981-5p	-6.6547	2.7642	16.1211	5.94197e-05	0.000157327	3.8032
aco-miR-932-5p	-6.708	8.78084	199.79	2.32079e-45	6.00827e-44	43.2213
aco-miR-210-5p	-6.82032	8.07734	166.572	4.14945e-38	7.43709e-37	36.1286
aco-miR-10368-3p	-6.89373	6.35097	151.298	9.02313e-35	1.10652e-33	32.956
aco-miR-124-5p	-7.08865	7.06145	147.001	7.84356e-34	8.70262e-33	32.0603
aco-miR-1891-5p	-7.68191	9.80787	293.783	7.45351e-66	4.34167e-64	63.3623
aco-miR-285-3p	-7.71613	10.6217	296.262	2.14824e-66	1.66847e-64	63.7777
aco-miR-315-5p	-7.77217	8.5401	154.522	1.78087e-35	2.44084e-34	33.6125
aco-miR-10355-5p	-8.05976	3.56028	37.1004	1.12199e-09	3.96095e-09	8.4022
aco-miR-1891-3p	-8.45916	9.24193	305.389	2.20697e-68	2.57112e-66	65.5899
aco-miR-210-3p	-9.15707	9.82511	291.195	2.72947e-65	1.27193e-63	62.8955
aco-miR-iab-4-5p	-9.25111	5.88987	68.8592	1.0575e-16	6.48414e-16	15.1881
aco-miR-1000-5p	-9.48828	5.55229	70.8558	3.84311e-17	2.48735e-16	15.6043
aco-miR-932-3p	-9.55408	5.52849	67.6819	1.92119e-16	1.0918e-15	14.9619
aco-miR-315-3p	-9.65937	5.52187	76.9034	1.79525e-18	1.19512e-17	16.9226
aco-miR-219-3p	-10.3853	6.10942	80.8948	2.38058e-19	1.6314e-18	17.7874

## Sheet: EdgeR_M-F
An. coluzzii ID	logFC	logCPM	LR	PValue	FDR	-log10FDR
aco-miR-10368-3p	5.44658	6.35097	221.248	4.83313e-50	6.78042e-48	47.1687
aco-miR-989-3p	-9.21874	13.7407	220.878	5.8201e-50	6.78042e-48	47.1687
aco-miR-10379-3p	4.99521	6.96948	203.463	3.66612e-46	2.84735e-44	43.5456
aco-miR-989-5p	-6.93268	5.22222	116.791	3.19003e-27	1.85819e-25	24.7309
aco-miR-10362-5p	-6.95928	4.47772	114.125	1.22368e-26	5.70233e-25	24.2439
aco-miR-34-3p	2.84409	11.6437	100.806	1.01442e-23	3.93934e-22	21.4046
aco-miR-N148	-5.69665	4.36821	93.0347	5.13855e-22	1.7104e-20	19.7669
aco-miR-N149	-6.90346	3.79979	83.0176	8.13258e-20	2.36861e-18	17.6255
aco-chr3L_130625-5p	-4.39855	4.40422	78.0107	1.02483e-18	2.65318e-17	16.5762
aco-miR-10359-5p	-6.90754	3.7889	75.3603	3.92194e-18	9.13811e-17	16.0391
aco-chr3R_150582-5p	-4.92118	4.52892	74.9702	4.77878e-18	1.01223e-16	15.9947
aco-miR-10355-5p	3.66776	3.56028	61.7051	3.98939e-15	7.74607e-14	13.1109
aco-miR-N420	-5.37465	4.47692	61.205	5.14316e-15	9.21812e-14	13.0354
aco-miR-N629	-4.99957	3.52668	60.13	8.87937e-15	1.47778e-13	12.8304
aco-miR-10357-5p	-7.63687	3.08036	58.7936	1.7511e-14	2.72005e-13	12.5654
aco-chr2L_42099-5p	-5.2786	4.00681	57.642	3.14442e-14	4.57905e-13	12.3392
aco-miR-10360-5p	-5.25647	3.74345	52.2119	4.98231e-13	6.82869e-12	11.1657
aco-miR-N652	-6.80103	2.44096	49.4024	2.08485e-12	2.69872e-11	10.5688
aco-chr3R_157264-5p	-5.65697	2.7375	34.751	3.74695e-09	4.59494e-08	7.33772
aco-miR-10363-3p	-3.95865	2.93477	34.175	5.03723e-09	5.86837e-08	7.23148
aco-miR-N1174	-3.09855	3.16681	32.9269	9.56899e-09	1.0617e-07	6.974
aco-miR-9b-5p	-1.74147	12.1	31.4471	2.04953e-08	2.17064e-07	6.66341
aco-miR-9c-3p	-1.63556	7.75183	31.0703	2.48849e-08	2.52095e-07	6.59844
aco-miR-N1342	-6.70611	2.33826	30.6974	3.01566e-08	2.9277e-07	6.53347
aco-chr2L_42099-3p	-6.14816	1.96951	30.0309	4.25207e-08	3.96293e-07	6.40198
aco-miR-N920	-4.83562	2.16698	29.8992	4.55101e-08	4.0784e-07	6.38951
aco-miR-92b-3p	-1.70852	8.14135	29.1629	6.65427e-08	5.74239e-07	6.24091
aco-miR-10358-5p	-3.64919	2.48061	28.5176	9.28514e-08	7.72656e-07	6.11201
aco-miR-N1213	-4.28105	2.6865	28.0468	1.18414e-07	9.51393e-07	6.02164
aco-miR-N680	-6.02336	1.88588	26.8552	2.19285e-07	1.70311e-06	5.76876
aco-miR-10379-5p	3.32997	2.35418	25.3697	4.7329e-07	3.55731e-06	5.44888
aco-miR-N636	2.06292	3.83059	24.1034	9.12987e-07	6.64769e-06	5.17733
aco-miR-92a-3p	-1.49924	8.77211	22.059	2.64397e-06	1.8668e-05	4.7289
aco-miR-N1306	-3.30269	2.92427	21.897	2.87679e-06	1.97145e-05	4.70521
aco-chrUNKN_283499-5p	-5.21597	1.43921	20.2804	6.68818e-06	4.32874e-05	4.36364
aco-chrUNKN_316148-3p	-5.13146	1.39875	20.3296	6.51847e-06	4.32874e-05	4.36364
aco-miR-N1194	-4.87671	2.15706	20.0454	7.56248e-06	4.76232e-05	4.32218
aco-miR-263b-5p	1.41867	13.5645	19.333	1.09792e-05	6.73196e-05	4.17186
aco-miR-2b-3p	-1.35536	13.0732	16.9121	3.91503e-05	0.000233898	3.63097
aco-miR-283-5p	-1.08173	11.9256	16.662	4.46673e-05	0.000260187	3.58471
aco-chr2L_4162-5p	-3.3917	2.28628	14.9588	0.000109885	0.000621871	3.2063
aco-miR-13b-5p	-1.25542	4.64393	14.9212	0.000112097	0.000621871	3.2063
aco-miR-10371-5p	-2.66592	1.87292	14.6269	0.000131032	0.000710009	3.14874
aco-miR-1175-3p	-1.6207	10.0056	14.543	0.000136993	0.000725442	3.1394
aco-chr2R_93879-5p	1.18867	13.2579	14.1478	0.000168992	0.000875003	3.05799
aco-chrUNKN_283499-3p	-4.52114	1.12955	13.8493	0.000198068	0.00100326	2.99859
aco-miR-1174-5p	-1.17548	5.06426	13.468	0.000242665	0.00117793	2.92888
aco-miR-N645	-1.56994	4.91953	13.4897	0.000239878	0.00117793	2.92888
aco-miR-980-5p	-1.42764	7.96839	12.7121	0.000363288	0.00172747	2.76259
aco-miR-10370-3p	2.92482	1.588	12.541	0.000398115	0.0018232	2.73916
aco-miR-9c-5p	-1.10653	12.0907	12.5365	0.00039907	0.0018232	2.73916
aco-miR-10372a-5p	2.97999	1.57584	12.268	0.00046078	0.00206465	2.68515
aco-miR-10367-5p	2.08873	2.24422	11.7909	0.000595199	0.00261663	2.58226
aco-miR-10366a-3p	3.34088	1.35317	11.7496	0.000608558	0.00262582	2.58074
aco-miR-N1354	-1.91037	2.37569	11.5952	0.000661207	0.00280111	2.55267
aco-miR-10366b-5p	4.19232	1.02262	11.122	0.00085311	0.00354955	2.44983
aco-miR-N951	0.945858	8.44161	10.7405	0.00104816	0.00428459	2.36809
aco-miR-10372b-5p	2.7616	1.47113	10.6806	0.00108265	0.00434925	2.36159
aco-miR-275-5p	1.1262	7.30236	10.3322	0.00130726	0.00516257	2.28713
aco-miR-277-5p	0.966775	7.45809	10.2401	0.00137418	0.00525255	2.27963
aco-miR-iab-4-5p	-0.955698	5.88987	10.2389	0.00137513	0.00525255	2.27963
aco-miR-998-3p	-1.18807	8.31327	10.1172	0.00146895	0.00551352	2.25857
aco-miR-957-5p	0.966117	5.16875	10.09	0.00149078	0.00551352	2.25857
aco-chr2L_1641-3p	-1.82974	2.57369	9.89821	0.00165439	0.00593036	2.22692
aco-miR-N56	-1.11342	8.81152	9.91289	0.00164125	0.00593036	2.22692
aco-miR-124-5p	0.934073	7.06145	9.83042	0.00171649	0.00599638	2.22211
aco-miR-125-5p	0.851404	14.3457	9.8213	0.00172502	0.00599638	2.22211
aco-miR-9b-3p	-2.45458	1.68222	9.79485	0.00175002	0.00599638	2.22211
aco-miR-N225	-1.34039	3.15998	9.38237	0.00219082	0.00739798	2.13089
aco-miR-219-5p	1.84535	1.9508	8.53796	0.00347816	0.0115773	1.93639
aco-miR-1174-3p	-1.54253	8.94353	8.16815	0.00426324	0.0139906	1.85416
aco-miR-10359-3p	-2.38562	1.51598	7.97886	0.00473268	0.0153155	1.81487
aco-miR-12-3p	-0.696719	11.0587	7.8487	0.00508574	0.0162326	1.78961
aco-miR-N96	-0.981269	9.46556	7.81759	0.005174	0.0162911	1.78805
aco-miR-278-3p	0.799698	10.0785	7.70965	0.00549265	0.0170638	1.76792
aco-miR-375-3p	0.661844	14.2115	7.09917	0.00771196	0.0236432	1.62629
aco-miR-981-3p	0.858252	10.228	6.90568	0.00859223	0.0259999	1.58503
aco-miR-10375b-3p	1.00779	4.19382	6.63879	0.00997819	0.0290615	1.53668
aco-miR-2796-3p	0.892713	12.2008	6.65592	0.00988272	0.0290615	1.53668
aco-miR-281-3p	-0.671066	14.9201	6.64956	0.00991801	0.0290615	1.53668
aco-miR-2945-5p	0.654502	7.62826	6.4191	0.0112899	0.032476	1.48844
aco-let-7-5p	0.717235	14.3424	6.06832	0.0137628	0.0391064	1.40775
aco-miR-981-5p	1.10421	2.7642	5.98796	0.0144038	0.0404348	1.39324
aco-miR-1889-3p	-0.723332	7.50409	5.70134	0.0169519	0.0470214	1.3277
aco-miR-N1325	-1.97185	2.30985	5.45659	0.0194947	0.0534384	1.27215
aco-miR-12416-3p	-1.56954	2.15644	5.21387	0.0224074	0.0601502	1.22076
aco-miR-12-5p	-0.65289	11.0343	5.20983	0.0224595	0.0601502	1.22076
aco-miR-7-3p	-0.800236	4.31988	5.13928	0.0233904	0.0619313	1.20809
aco-miR-N769	1.02679	4.04347	4.95729	0.0259809	0.0680174	1.16738
aco-miR-279-5p	-0.683626	5.29679	4.88338	0.0271164	0.0702014	1.15365
aco-miR-79-3p	-1.07921	2.95849	4.75541	0.0292064	0.0747811	1.12621
aco-miR-996-3p	-0.584918	7.60465	4.65479	0.030967	0.0784272	1.10553
aco-miR-33-3p	-0.707923	4.68406	4.44102	0.0350853	0.0879018	1.056
aco-miR-970-3p	0.635332	10.7491	4.40842	0.035762	0.0886442	1.05235
aco-miR-279-3p	-0.608896	10.8265	4.37806	0.0364043	0.0892864	1.04921
aco-miR-92a-5p	-0.744398	4.37144	4.29097	0.0383152	0.0927399	1.03273
aco-miR-980-3p	0.831335	3.35887	4.27801	0.0386085	0.0927399	1.03273
aco-miR-957-3p	0.558152	10.5375	4.12297	0.0423048	0.100582	0.99748
aco-miR-1889-5p	-0.582708	8.94377	3.90422	0.048165	0.112433	0.949106
aco-miR-305-3p	0.634989	8.97626	3.9011	0.0482545	0.112433	0.949106
aco-miR-34-5p	0.607751	14.9296	3.88376	0.0487554	0.112475	0.948943
aco-miR-219-3p	0.782341	6.10942	3.60307	0.0576731	0.130501	0.884387
aco-miR-281-5p	-0.531421	14.5904	3.6026	0.0576892	0.130501	0.884387
aco-miR-124-3p	0.524858	7.10138	3.52808	0.0603378	0.133892	0.873244
aco-miR-N1081	-1.19036	2.36703	3.53528	0.060076	0.133892	0.873244
aco-miR-2c-3p	-0.574181	5.35282	3.47652	0.0622456	0.136823	0.863842
aco-miR-988-5p	-0.776682	3.92732	3.42806	0.0640972	0.139576	0.855189
aco-miR-927-5p	0.536023	10.6705	3.24268	0.071743	0.154779	0.810288
aco-miR-2945-3p	0.476109	13.2627	3.11281	0.0776787	0.166047	0.779769
aco-miR-12418-3p	0.753295	4.25546	3.00171	0.0831766	0.175397	0.755978
aco-miR-315-3p	0.573318	5.52187	2.9943	0.0835582	0.175397	0.755978
aco-chr3R_160262-3p	0.608409	5.20589	2.90968	0.0880495	0.183174	0.737135
aco-miR-993-5p	0.530416	5.67626	2.86869	0.0903184	0.186232	0.729946
aco-miR-133	0.700168	10.494	2.72695	0.0986673	0.201662	0.695376
aco-miR-283-3p	-0.876231	2.9888	2.67681	0.10182	0.206295	0.685511
aco-miR-286b-3p	-0.661312	3.42808	2.62801	0.104993	0.210169	0.677431
aco-miR-276-3p	0.460581	17.6046	2.61983	0.105535	0.210169	0.677431
aco-miR-263b-3p	1.40286	1.22674	2.54759	0.110462	0.218117	0.661311
aco-miR-100-5p	0.48663	16.8894	2.52957	0.111731	0.218767	0.660019
aco-miR-12419-5p	0.91208	3.00963	2.3813	0.122795	0.23708	0.625105
aco-miR-927-3p	0.409999	7.70665	2.37719	0.123119	0.23708	0.625105
aco-miR-10-5p	0.485374	14.1988	2.3027	0.129149	0.242675	0.614975
aco-miR-184-3p	0.460391	15.8359	2.31286	0.128308	0.242675	0.614975
aco-miR-N135	0.638266	6.27248	2.30402	0.12904	0.242675	0.614975
aco-miR-965-1-5p	-0.412213	8.01669	2.26555	0.13228	0.246569	0.608061
aco-miR-306-3p	-1.07778	2.05694	2.12814	0.144616	0.267426	0.572797
aco-miR-N900	-0.969432	1.9924	2.10687	0.146639	0.269031	0.570198
aco-miR-307-3p	-0.424471	4.8404	1.99842	0.157463	0.286632	0.542676
aco-miR-993-3p	0.401621	5.14361	1.97181	0.160256	0.289454	0.53842
aco-miR-998-5p	-1.26821	1.31334	1.90815	0.167169	0.29678	0.527566
aco-miR-1175-5p	-0.808648	10.1327	1.88819	0.169406	0.29678	0.527566
aco-miR-2-2-3p	-0.549119	8.86032	1.89649	0.168471	0.29678	0.527566
aco-miR-N1015	1.22997	2.59442	1.89614	0.168511	0.29678	0.527566
aco-miR-10380-5p	-1.1177	1.42568	1.76964	0.183427	0.318207	0.49729
aco-bantam-3p	-0.380765	13.4011	1.76205	0.184369	0.318207	0.49729
aco-miR-92b-5p	-0.391653	6.48953	1.70872	0.191151	0.327487	0.484806
aco-miR-306-5p	-0.360046	14.654	1.6968	0.192707	0.327742	0.484468
aco-miR-2c-5p	-0.430238	6.60467	1.6778	0.195217	0.329606	0.482005
aco-miR-10365-5p	0.410114	7.95696	1.63789	0.200615	0.336283	0.473295
aco-miR-190-3p	-0.603129	2.56441	1.53473	0.215404	0.358493	0.445519
aco-miR-10375a-3p	0.747659	1.92027	1.52246	0.217248	0.358999	0.444907
aco-chr2R_93879-3p	0.459592	5.85342	1.47087	0.225208	0.36636	0.436091
aco-miR-13b-3p	-0.367476	8.52912	1.46969	0.225394	0.36636	0.436091
aco-miR-263a-5p	0.393509	15.9422	1.46321	0.22642	0.36636	0.436091
aco-miR-7-5p	0.417409	13.2306	1.4469	0.229026	0.368021	0.434128
aco-miR-10-3p	0.343241	11.1816	1.35486	0.24443	0.38223	0.417675
aco-miR-11-3p	-0.332687	12.1218	1.36818	0.242124	0.38223	0.417675
aco-miR-317-3p	0.374731	14.1625	1.36025	0.243495	0.38223	0.417675
aco-miR-79-5p	-0.492335	3.68161	1.35596	0.244238	0.38223	0.417675
aco-miR-277-3p	0.327851	13.4088	1.30078	0.254071	0.392043	0.406667
aco-miR-278-5p	0.448804	6.40832	1.30914	0.25255	0.392043	0.406667
aco-miR-932-5p	0.331025	8.78084	1.21439	0.270464	0.414593	0.382378
aco-miR-210-3p	0.322294	9.82511	1.18838	0.275656	0.41979	0.376968
aco-miR-31-5p	-0.300468	9.01454	1.02674	0.310926	0.470426	0.327508
aco-miR-N966	-0.260781	5.94329	0.996229	0.318225	0.478363	0.320242
aco-miR-12414-3p	0.304405	9.91228	0.950078	0.3297	0.492436	0.30765
aco-miR-305-5p	-0.28564	12.0733	0.937758	0.332855	0.493982	0.306289
aco-miR-308-3p	-0.664846	1.93895	0.878151	0.348709	0.514235	0.288839
aco-miR-317-5p	0.291052	8.884	0.845048	0.357957	0.524553	0.28021
aco-miR-100-3p	-0.229325	11.0827	0.836096	0.360516	0.525001	0.27984
aco-miR-10378-5p	-0.240613	7.9218	0.79326	0.373116	0.539975	0.267626
aco-miR-932-3p	0.305696	5.52849	0.708241	0.400028	0.57535	0.240068
aco-miR-929-5p	-0.361497	2.68827	0.652692	0.419152	0.596481	0.224403
aco-miR-N859	0.539614	1.68375	0.650761	0.419841	0.596481	0.224403
aco-aae-miR-193	-0.342142	2.64261	0.580469	0.446128	0.629987	0.200668
aco-aae-miR-2943	0.669869	1.23886	0.552648	0.457238	0.640212	0.193676
aco-miR-137-5p	0.44689	1.81298	0.548664	0.458864	0.640212	0.193676
aco-miR-N962	0.535291	1.5049	0.540197	0.462351	0.641237	0.192982
aco-miR-11-5p	-0.189346	8.52872	0.527245	0.467767	0.64491	0.190501
aco-miR-10378-3p	-0.188902	6.95353	0.467482	0.494148	0.668937	0.174615
aco-miR-31-3p	-0.278994	3.06797	0.454336	0.500283	0.668937	0.174615
aco-chr2L_13183-3p	0.298706	2.98609	0.44982	0.50242	0.668937	0.174615
aco-miR-375-5p	0.433924	7.27069	0.465356	0.495131	0.668937	0.174615
aco-miR-8-3p	-0.214816	14.5351	0.461067	0.497126	0.668937	0.174615
aco-miR-N103	0.581029	1.22463	0.46072	0.497288	0.668937	0.174615
aco-miR-1890-5p	-0.37697	2.85061	0.427598	0.51317	0.677847	0.168868
aco-miR-286-3p	0.293476	3.02693	0.424033	0.514931	0.677847	0.168868
aco-miR-263a-3p	0.498562	1.76705	0.41075	0.521589	0.682754	0.165736
aco-miR-1891-5p	0.173832	9.80787	0.399787	0.527199	0.686242	0.163522
aco-miR-1-5p	-0.433388	1.54441	0.378301	0.538514	0.687247	0.162887
aco-miR-137-3p	0.184799	8.25947	0.376694	0.539378	0.687247	0.162887
aco-miR-184-5p	0.227255	4.85316	0.386071	0.534372	0.687247	0.162887
aco-miR-988-3p	0.1933	8.11168	0.375967	0.539769	0.687247	0.162887
aco-miR-190-5p	0.173582	9.08602	0.362717	0.547001	0.69267	0.159474
aco-miR-10365-3p	-0.266102	2.87563	0.342824	0.558204	0.701624	0.153896
aco-miR-14-3p	0.214238	14.4373	0.339541	0.560094	0.701624	0.153896
aco-aae-miR-71-5p	0.146487	11.3147	0.330104	0.565598	0.704729	0.151978
aco-chrX_353716-5p	0.188117	9.30244	0.309313	0.578102	0.712687	0.147101
aco-miR-N794	0.496026	2.11355	0.311133	0.576986	0.712687	0.147101
aco-miR-275-3p	0.14401	13.5353	0.292727	0.588479	0.721661	0.141667
aco-miR-285-5p	0.323251	1.95353	0.272937	0.601368	0.733606	0.134537
aco-miR-276-5p	0.158006	6.83614	0.243213	0.621895	0.754696	0.122228
aco-miR-10355-3p	0.268556	1.987	0.197444	0.656792	0.772891	0.111882
aco-miR-10376-5p	-0.359209	1.54652	0.197501	0.656745	0.772891	0.111882
aco-miR-965-1-3p	-0.236853	3.17158	0.210613	0.646287	0.772891	0.111882
aco-miR-315-5p	0.16811	8.5401	0.212395	0.644897	0.772891	0.111882
aco-miR-9a-5p	-0.127897	12.3518	0.205263	0.650506	0.772891	0.111882
aco-miR-N275	0.294107	1.84277	0.209903	0.646843	0.772891	0.111882
aco-miR-9a-3p	-0.150289	4.65048	0.192982	0.660446	0.773287	0.11166
aco-miR-12417-5p	-0.332292	1.43004	0.166542	0.683204	0.795932	0.0991239
aco-miR-1891-3p	0.0995983	9.24193	0.152732	0.695938	0.806735	0.0932693
aco-bantam-5p	-0.102082	10.0053	0.138818	0.709459	0.818337	0.0870679
aco-chr2L_13183-5p	0.299679	1.34492	0.13257	0.715782	0.821563	0.0853594
aco-chr2R_79712-5p	0.104777	4.90465	0.120245	0.728768	0.832286	0.0797276
aco-miR-1-3p	-0.132311	16.183	0.116736	0.732602	0.832286	0.0797276
aco-miR-1000-5p	0.112104	5.55229	0.113816	0.735841	0.832286	0.0797276
aco-aae-miR-71-3p	-0.0716609	8.98127	0.0748597	0.784388	0.88291	0.0540834
aco-miR-14-5p	-0.0848366	4.02116	0.0597483	0.806894	0.903877	0.0438908
aco-chrX_353716-3p	0.0630205	10.0439	0.055614	0.813567	0.906991	0.0423968
aco-miR-N1044	-0.0914659	4.75518	0.052661	0.818496	0.908141	0.0418468
aco-chr2R_79712-3p	0.076161	13.0931	0.0427977	0.836107	0.91034	0.0407962
aco-chrX_364212-3p	0.126213	1.94896	0.0469584	0.828443	0.91034	0.0407962
aco-miR-125-3p	0.0538198	6.79817	0.0434311	0.834916	0.91034	0.0407962
aco-miR-2-1-5p	-0.0696215	10.8145	0.0480048	0.826572	0.91034	0.0407962
aco-miR-210-5p	0.0550711	8.07734	0.0331515	0.855523	0.927149	0.0328506
aco-miR-87-5p	0.136098	2.02094	0.0311069	0.860002	0.927687	0.0325983
aco-miR-N89	0.113362	2.36848	0.0282554	0.86651	0.9304	0.0313303
aco-aae-miR-2765	-0.0420695	5.92007	0.0246424	0.875261	0.932339	0.0304262
aco-miR-1000-3p	0.084798	2.14858	0.0242232	0.876318	0.932339	0.0304262
aco-miR-2-1-3p	0.0462251	6.8738	0.0206914	0.885623	0.937955	0.027818
aco-miR-285-3p	-0.0362604	10.6217	0.015366	0.901347	0.93971	0.027006
aco-miR-2944b-5p	0.048895	3.97819	0.0154082	0.901213	0.93971	0.027006
aco-miR-8-5p	0.03957	15.483	0.0180598	0.893097	0.93971	0.027006
aco-miR-87-3p	0.033548	8.36646	0.0147262	0.903412	0.93971	0.027006
aco-let-7-3p	-0.0300517	3.90337	0.00699678	0.933337	0.966523	0.014788
aco-miR-1890-3p	-0.0206002	8.01861	0.00583297	0.939122	0.968209	0.0140307
aco-chrX_354908-3p	-0.0436067	1.52592	0.00360097	0.952149	0.977316	0.00996493
aco-miR-10380-3p	0.0111048	3.92346	0.000878741	0.976351	0.993087	0.00301287
aco-miR-2b-5p	0.0101642	2.47154	0.000374405	0.984562	0.993087	0.00301287
aco-miR-N638	0.0135484	3.07974	0.000603604	0.980399	0.993087	0.00301287
aco-miR-N651	-0.0366923	1.52098	0.000626575	0.98003	0.993087	0.00301287
aco-chr2R_81494-3p	-0.000191508	5.60619	4.12545e-07	0.999488	0.999488	0.000222624
aco-chr3L_118320-5p	-0.000336583	2.96089	4.17732e-07	0.999484	0.999488	0.000222624

## Sheet: M-F_FDR<0.05
An. coluzzii ID	logFC	logCPM	LR	PValue	FDR	-log10FDR
aco-miR-10368-3p	5.44658	6.35097	221.248	4.83313e-50	6.78042e-48	47.1687
aco-miR-10379-3p	4.99521	6.96948	203.463	3.66612e-46	2.84735e-44	43.5456
aco-miR-10366b-5p	4.19232	1.02262	11.122	0.00085311	0.00354955	2.44983
aco-miR-10355-5p	3.66776	3.56028	61.7051	3.98939e-15	7.74607e-14	13.1109
aco-miR-10366a-3p	3.34088	1.35317	11.7496	0.000608558	0.00262582	2.58074
aco-miR-10379-5p	3.32997	2.35418	25.3697	4.7329e-07	3.55731e-06	5.44888
aco-miR-10372a-5p	2.97999	1.57584	12.268	0.00046078	0.00206465	2.68515
aco-miR-10370-3p	2.92482	1.588	12.541	0.000398115	0.0018232	2.73916
aco-miR-34-3p	2.84409	11.6437	100.806	1.01442e-23	3.93934e-22	21.4046
aco-miR-10372b-5p	2.7616	1.47113	10.6806	0.00108265	0.00434925	2.36159
aco-miR-10367-5p	2.08873	2.24422	11.7909	0.000595199	0.00261663	2.58226
aco-miR-N636	2.06292	3.83059	24.1034	9.12987e-07	6.64769e-06	5.17733
aco-miR-219-5p	1.84535	1.9508	8.53796	0.00347816	0.0115773	1.93639
aco-miR-263b-5p	1.41867	13.5645	19.333	1.09792e-05	6.73196e-05	4.17186
aco-chr2R_93879-5p	1.18867	13.2579	14.1478	0.000168992	0.000875003	3.05799
aco-miR-275-5p	1.1262	7.30236	10.3322	0.00130726	0.00516257	2.28713
aco-miR-981-5p	1.10421	2.7642	5.98796	0.0144038	0.0404348	1.39324
aco-miR-10375b-3p	1.00779	4.19382	6.63879	0.00997819	0.0290615	1.53668
aco-miR-277-5p	0.966775	7.45809	10.2401	0.00137418	0.00525255	2.27963
aco-miR-957-5p	0.966117	5.16875	10.09	0.00149078	0.00551352	2.25857
aco-miR-N951	0.945858	8.44161	10.7405	0.00104816	0.00428459	2.36809
aco-miR-124-5p	0.934073	7.06145	9.83042	0.00171649	0.00599638	2.22211
aco-miR-2796-3p	0.892713	12.2008	6.65592	0.00988272	0.0290615	1.53668
aco-miR-981-3p	0.858252	10.228	6.90568	0.00859223	0.0259999	1.58503
aco-miR-125-5p	0.851404	14.3457	9.8213	0.00172502	0.00599638	2.22211
aco-miR-278-3p	0.799698	10.0785	7.70965	0.00549265	0.0170638	1.76792
aco-let-7-5p	0.717235	14.3424	6.06832	0.0137628	0.0391064	1.40775
aco-miR-375-3p	0.661844	14.2115	7.09917	0.00771196	0.0236432	1.62629
aco-miR-2945-5p	0.654502	7.62826	6.4191	0.0112899	0.032476	1.48844
aco-miR-281-3p	-0.671066	14.9201	6.64956	0.00991801	0.0290615	1.53668
aco-miR-12-3p	-0.696719	11.0587	7.8487	0.00508574	0.0162326	1.78961
aco-miR-1889-3p	-0.723332	7.50409	5.70134	0.0169519	0.0470214	1.3277
aco-miR-iab-4-5p	-0.955698	5.88987	10.2389	0.00137513	0.00525255	2.27963
aco-miR-N96	-0.981269	9.46556	7.81759	0.005174	0.0162911	1.78805
aco-miR-283-5p	-1.08173	11.9256	16.662	4.46673e-05	0.000260187	3.58471
aco-miR-9c-5p	-1.10653	12.0907	12.5365	0.00039907	0.0018232	2.73916
aco-miR-N56	-1.11342	8.81152	9.91289	0.00164125	0.00593036	2.22692
aco-miR-1174-5p	-1.17548	5.06426	13.468	0.000242665	0.00117793	2.92888
aco-miR-998-3p	-1.18807	8.31327	10.1172	0.00146895	0.00551352	2.25857
aco-miR-13b-5p	-1.25542	4.64393	14.9212	0.000112097	0.000621871	3.2063
aco-miR-N225	-1.34039	3.15998	9.38237	0.00219082	0.00739798	2.13089
aco-miR-2b-3p	-1.35536	13.0732	16.9121	3.91503e-05	0.000233898	3.63097
aco-miR-980-5p	-1.42764	7.96839	12.7121	0.000363288	0.00172747	2.76259
aco-miR-92a-3p	-1.49924	8.77211	22.059	2.64397e-06	1.8668e-05	4.7289
aco-miR-1174-3p	-1.54253	8.94353	8.16815	0.00426324	0.0139906	1.85416
aco-miR-N645	-1.56994	4.91953	13.4897	0.000239878	0.00117793	2.92888
aco-miR-1175-3p	-1.6207	10.0056	14.543	0.000136993	0.000725442	3.1394
aco-miR-9c-3p	-1.63556	7.75183	31.0703	2.48849e-08	2.52095e-07	6.59844
aco-miR-92b-3p	-1.70852	8.14135	29.1629	6.65427e-08	5.74239e-07	6.24091
aco-miR-9b-5p	-1.74147	12.1	31.4471	2.04953e-08	2.17064e-07	6.66341
aco-chr2L_1641-3p	-1.82974	2.57369	9.89821	0.00165439	0.00593036	2.22692
aco-miR-N1354	-1.91037	2.37569	11.5952	0.000661207	0.00280111	2.55267
aco-miR-10359-3p	-2.38562	1.51598	7.97886	0.00473268	0.0153155	1.81487
aco-miR-9b-3p	-2.45458	1.68222	9.79485	0.00175002	0.00599638	2.22211
aco-miR-10371-5p	-2.66592	1.87292	14.6269	0.000131032	0.000710009	3.14874
aco-miR-N1174	-3.09855	3.16681	32.9269	9.56899e-09	1.0617e-07	6.974
aco-miR-N1306	-3.30269	2.92427	21.897	2.87679e-06	1.97145e-05	4.70521
aco-chr2L_4162-5p	-3.3917	2.28628	14.9588	0.000109885	0.000621871	3.2063
aco-miR-10358-5p	-3.64919	2.48061	28.5176	9.28514e-08	7.72656e-07	6.11201
aco-miR-10363-3p	-3.95865	2.93477	34.175	5.03723e-09	5.86837e-08	7.23148
aco-miR-N1213	-4.28105	2.6865	28.0468	1.18414e-07	9.51393e-07	6.02164
aco-chr3L_130625-5p	-4.39855	4.40422	78.0107	1.02483e-18	2.65318e-17	16.5762
aco-chrUNKN_283499-3p	-4.52114	1.12955	13.8493	0.000198068	0.00100326	2.99859
aco-miR-N920	-4.83562	2.16698	29.8992	4.55101e-08	4.0784e-07	6.38951
aco-miR-N1194	-4.87671	2.15706	20.0454	7.56248e-06	4.76232e-05	4.32218
aco-chr3R_150582-5p	-4.92118	4.52892	74.9702	4.77878e-18	1.01223e-16	15.9947
aco-miR-N629	-4.99957	3.52668	60.13	8.87937e-15	1.47778e-13	12.8304
aco-chrUNKN_316148-3p	-5.13146	1.39875	20.3296	6.51847e-06	4.32874e-05	4.36364
aco-chrUNKN_283499-5p	-5.21597	1.43921	20.2804	6.68818e-06	4.32874e-05	4.36364
aco-miR-10360-5p	-5.25647	3.74345	52.2119	4.98231e-13	6.82869e-12	11.1657
aco-chr2L_42099-5p	-5.2786	4.00681	57.642	3.14442e-14	4.57905e-13	12.3392
aco-miR-N420	-5.37465	4.47692	61.205	5.14316e-15	9.21812e-14	13.0354
aco-chr3R_157264-5p	-5.65697	2.7375	34.751	3.74695e-09	4.59494e-08	7.33772
aco-miR-N148	-5.69665	4.36821	93.0347	5.13855e-22	1.7104e-20	19.7669
aco-miR-N680	-6.02336	1.88588	26.8552	2.19285e-07	1.70311e-06	5.76876
aco-chr2L_42099-3p	-6.14816	1.96951	30.0309	4.25207e-08	3.96293e-07	6.40198
aco-miR-N1342	-6.70611	2.33826	30.6974	3.01566e-08	2.9277e-07	6.53347
aco-miR-N652	-6.80103	2.44096	49.4024	2.08485e-12	2.69872e-11	10.5688
aco-miR-N149	-6.90346	3.79979	83.0176	8.13258e-20	2.36861e-18	17.6255
aco-miR-10359-5p	-6.90754	3.7889	75.3603	3.92194e-18	9.13811e-17	16.0391
aco-miR-989-5p	-6.93268	5.22222	116.791	3.19003e-27	1.85819e-25	24.7309
aco-miR-10362-5p	-6.95928	4.47772	114.125	1.22368e-26	5.70233e-25	24.2439
aco-miR-10357-5p	-7.63687	3.08036	58.7936	1.7511e-14	2.72005e-13	12.5654
aco-miR-989-3p	-9.21874	13.7407	220.878	5.8201e-50	6.78042e-48	47.1687

[truncated: 2 more sheets: M-F_FDR<0.01, M-F_FDR<0.001]
