# Supplementary material for: MicroRNAs from saliva of anopheline mosquitoes mimic human endogenous miRNAs and may contribute to vector-host-pathogen interactions
Source: Sci Rep. 2019 Feb 27;9:2955. doi: 10.1038/s41598-019-39880-1 (PMC6393464; doi:10.1038/s41598-019-39880-1)
Supplement: Supplementary file 6 — Supplementary file S5 [file 41598_2019_39880_MOESM6_ESM.xlsx]

## Sheet: S + G_top 30
An. coluzzii ID	source	miRBase ID	VectorBase ID	seq	length	AgSal1 counts	AgSal2 counts	S1 counts	S2 counts	S3 counts	G1 counts	G2 counts	G3 counts	F1 counts	F2 counts	F3 counts	M1 counts	M2 counts	M3 counts	AgSal1 cpm	AgSal2 cpm	S1 cpm	S2 cpm	S3 cpm	S mean cpm	G1 cpm	G2 cpm	G3 cpm	G mean cpm	F1 cpm	F2 cpm	F3 cpm	F mean cpm	M1 cpm	M2 cpm	M3 cpm	M mean cpm	S/G ratio	log10 S/G	logFC (edgeR)	logCPM (edgeR)	LR (edgeR)	P value (edgeR)	FDR (edgeR)
aco-miR-92a-3p	miRBase	MIMAT0001527		UAUUGCACUUGUCCCGGCCUAU	22	0	0	38	68	32	29	29	11	1239	2118	1853	790	591	568	0	0	34051.8	67269	2917.32	20847.6	66.5565	68.5407	31.3417	55.4797	590.478	1218.63	827.258	878.79	350.361	319.379	268.804	312.848	375.771	2.57492	8.52157	9.97363	22.8514	1.75019e-06	1.2853e-05
aco-miR-7-5p	miRBase	MIMAT0001523	ACOM042942	UGGAAGACUAGUGAUUUUGUUGU	23	2165	483	326	29	595	290	412	169	36916	16263	18522	44188	23699	31453	266362	87381.8	292129	28688.2	54244	145761	665.565	973.751	481.522	706.946	17593.3	9357.24	8269.01	11739.8	19597.1	12807	14885	15763.1	206.184	2.31425	7.68674	15.7071	75.0439	4.60358e-18	3.60614e-16
aco-miR-263b-5p	miRBase	MIMAT0010111	ACOM043003	CUUGGCACUGGGAGAAUUCAC	21	186	48	125	17	790	384	222	140	18167	19742	18854	43437	55030	58083	22883.8	8683.91	112013	16817.2	72021.4	46483.8	881.3	524.691	398.894	601.629	8657.96	11358.9	8417.23	9478.05	19264.1	29738.4	27487.6	25496.7	77.2633	1.88797	6.2624	14.3757	55.5102	9.2973e-14	3.12124e-12
aco-miR-N96	mirdeep*			UUGCAUCAUGGCAAACACGGACU	23	20	5	68	54	1928	678	300	651	687	962	1313	601	480	472	2460.62	904.573	60934.8	53419.5	175769	58697.7	1556.05	709.042	1854.86	1373.32	327.408	553.506	586.179	489.031	266.54	259.394	223.372	249.769	42.7416	1.63085	5.41864	14.1232	20.7447	5.24756e-06	3.58453e-05
aco-miR-989-3p	miRBase	MIMAT0005529		UGUGAUGUGACGUAGUGGUAC	21	12	18	2	7	57	15	68	31	69915	109548	52573	114	123	179	1476.37	3256.46	1792.2	6924.75	5196.48	3729.25	34.4258	160.716	88.3266	94.4895	33319.8	63030.6	23470.8	39940.4	50.5584	66.4697	84.7111	67.2464	39.4674	1.59624	5.24613	13.4032	56.0613	7.0245e-14	2.75126e-12
aco-miR-1-3p	miRBase	MIMAT0001496	ACOM042967	UGGAAUGUAAAGAAGUAUGGAG	22	569	72	73	166	935	2230	1656	461	304317	176093	201531	212700	176857	250876	70004.7	13025.9	65415.3	164215	85240.5	79580.4	5117.97	3913.91	1313.5	3448.46	145030	101319	89972.1	112107	94331.3	95574.2	118726	102877	23.0771	1.36318	4.51944	16.1792	39.12	3.98539e-10	5.85355e-09
aco-miR-N56	mirdeep*			UACUUCAUAAGAUCGUACUGACC	23	47	9	19	12	396	538	212	412	485	464	677	199	309	249	5782.46	1628.23	17025.9	11871	36101.9	14481.9	1234.74	501.056	1173.89	969.895	231.14	266.971	302.242	266.784	88.2554	166.985	117.838	124.36	14.9314	1.1741	3.90689	11.6699	26.3207	2.89177e-07	2.51691e-06
aco-miR-317-5p	miRBase		ACOM043031	UGGGAUACUCCUUGUGCUCGCU	22	6	3	1	3	127	331	150	310	823	504	688	869	849	792	738.186	542.744	896.101	2967.75	11578.1	3344.58	759.663	354.521	883.266	665.816	392.222	289.986	307.153	329.787	385.397	458.803	374.811	406.337	5.02328	0.700987	2.44374	9.74367	10.1484	0.00144429	0.00565679
aco-miR-276-3p	miRBase	MIMAT0006782	ACOM043000	UAGGAACUUCAUACCGUGCUCU	22	1912	776	187	152	1264	20574	16393	12403	626895	397189	356656	860168	514701	612914	235235	140390	167571	150366	115234	161759	47218.4	38744.4	35339.2	40434	298763	228530	159226	228840	381480	278147	290059	316562	4.00057	0.602122	2.00065	17.4871	25.3387	4.80971e-07	4.03672e-06
aco-miR-184-3p	miRBase	MIMAT0001504	ACOM042998	UGGACGGAGAACUGAUAAGGG	21	540	390	67	83	605	12239	15068	7316	146582	126468	86033	163630	157572	195491	66436.8	70556.7	60038.7	82107.7	55155.6	66859.1	28089.2	35612.8	20845.1	28182.3	69857.5	72765.8	38408.8	60344.1	72569	85152.6	92515.4	83412.3	2.37238	0.375183	1.24185	15.8799	10.8486	0.000988687	0.00414895
aco-miR-277-3p	miRBase	MIMAT0001510	ACOM043030, ACOM043001	UAAAUGCACUAUCUGGUACGACA	23	47	8	4	8	31	898	560	733	20493	23183	37353	37012	31923	35307	5782.46	1447.32	3584.4	7914	2826.16	4310.87	2060.96	1323.55	2088.5	1824.33	9766.48	13338.8	16676	13260.4	16414.6	17251.3	16708.9	16791.6	2.36298	0.373461	1.11055	13.1297	5.67342	0.0172239	0.0487663
aco-bantam-3p	miRBase	MIMAT0001494		UGAGAUCACUUUGAAAGCUGAU	22	379	110	8	12	216	4899	6849	3189	24276	22837	19047	20271	14318	18856	46628.8	19900.6	7168.8	11871	19691.9	21052.2	11243.5	16187.4	9086.24	12172.4	11569.4	13139.7	8503.4	11070.8	8990.07	7737.51	8923.53	8550.37	1.72951	0.237923	0.842452	13.7987	3.03762	0.0813552	0.195086
aco-miR-8-3p	miRBase	MIMAT0001525	ACOM043017	UAAUACUGUCAGGUAAAGAUGUC	23	576	148	12	12	64	9900	3992	5492	57789	56067	59554	69909	39326	47935	70865.9	26775.4	10753.2	11871	5834.65	25220	22721	9434.99	15648	15934.7	27540.9	32259.2	26587.5	28795.9	31004.2	21251.9	22685.1	24980.4	1.58271	0.199402	0.69014	14.5829	1.24308	0.264879	0.510218
aco-miR-10-5p	miRBase	MIMAT0001497	ACOM042944	ACCCUGUAGAUCCGAAUUUGU	21	58	54	11	13	332	3451	4960	3370	56352	31845	25926	72002	42548	52613	7135.8	9769.39	9857.11	12860.2	30267.2	13978	7920.23	11722.8	9601.95	9748.34	26856	18322.6	11574.5	18917.7	31932.5	22993.1	24898.9	26608.2	1.43388	0.156513	0.55099	14.0855	1.29486	0.255154	0.501087
aco-miR-9a-5p	miRBase	MIMAT0001526	ACOM043004	UCUUUGGUUAUCUAGCUGUAUGA	23	79	16	8	3	63	1482	2391	1067	13192	9956	12636	13175	8974	11787	9719.45	2894.64	7168.8	2967.75	5743.48	5698.82	3401.27	5651.07	3040.14	4030.83	6287	5728.38	5641.25	5885.54	5843.04	4849.59	5578.15	5423.59	1.41381	0.150391	0.550299	12.3773	1.7172	0.190054	0.394971
aco-chr2R_79712-3p	Biryukova I. 2014		ACOM042966	UGUUAACUGUAAGACUGUGUCU	22	10	34	13	8	116	2131	2666	1725	34540	12761	12945	31700	14834	19558	1230.31	6151.1	11649.3	7914	10575.3	7504	4890.76	6301.02	4914.95	5368.91	16461	7342.29	5779.2	9860.81	14058.8	8016.35	9255.75	10443.6	1.39768	0.145407	0.428438	12.9932	0.590965	0.442046	0.75276
aco-miR-263a-5p	miRBase	MIMAT0001507	ACOM042976	UGUAAUGGCACUGGAAGAAUUCAC	24	965	186	339	96	2127	42240	90961	40671	39423	39644	30491	45209	49954	54647	118725	33650.1	303778	94968	193911	149006	96943.1	214984	115882	142603	18788.1	22810	13612.5	18403.5	20049.9	26995.3	25861.5	24302.3	1.0449	0.0190767	0.0601511	16.4624	0.0125125	0.910935	0.999685
aco-let-7-5p	miRBase	MIMAT0001495		UGAGGUAGUUGGUUGUAUAGU	21	133	49	39	11	453	7991	13554	7217	37675	22413	25708	56652	39841	49339	16363.1	8864.82	34947.9	10881.7	41298.4	22471.2	18339.8	32034.5	20563	23645.8	17955	12895.8	11477.2	14109.3	25124.8	21530.2	23349.5	23334.9	0.950327	-0.0221271	-0.0688832	14.3623	0.020675	0.885668	0.999685
aco-chr2R_93879-5p	Biryukova I. 2014		ACOM043034	CUAAGUACUAGUGCCGCAGGAG	22	11	12	6	5	18	2297	942	1399	12867	13843	19226	39711	33053	35166	1353.34	2170.98	5376.6	4946.25	1640.99	3097.63	5271.74	2226.39	3986.09	3828.07	6132.11	7964.84	8583.31	7560.09	17611.6	17862	16642.2	17371.9	0.809188	-0.0919504	-0.687754	12.9421	2.2006	0.137957	0.30299
aco-miR-14-3p	miRBase	MIMAT0001503	ACOM042951	UCAGUCUUUUUCUCUCUCCUA	21	140	41	10	9	141	8650	4299	7858	23559	46273	62759	65200	46340	48917	17224.3	7417.5	8961.01	8903.25	12854.5	11072.1	19852.2	10160.6	22389.4	17467.4	11227.7	26624.1	28018.3	21956.7	28915.8	25042.3	23149.8	25702.6	0.633874	-0.197997	-0.617484	14.1983	2.00415	0.156869	0.338204
aco-miR-9c-5p	miRBase	MIMAT0001530		UCUUUGGUAUUCUAGCUGUAGA	22	30	15	3	3	19	1993	3492	1536	10848	9982	8041	5248	3514	5378	3690.93	2713.72	2688.3	2967.75	1732.16	2758.57	4574.04	8253.25	4376.44	5734.58	5169.9	5743.34	3589.85	4834.36	2327.46	1898.98	2545.12	2257.19	0.481042	-0.317817	-1.0797	11.9534	6.70257	0.00962739	0.0286384
aco-miR-100-5p	miRBase	MIMAT0001498	ACOM042969	AACCCGUAGAUCCGAACUUGUG	22	856	197	95	59	1034	57118	105210	51459	194788	141452	116551	237721	190806	232619	105315	35640.2	85129.6	58365.7	94266	75743.2	131089	248661	146619	175456	92831.4	81387.2	52033.4	75417.3	105428	103112	110086	106209	0.431693	-0.364825	-1.20854	16.6727	8.88618	0.00287337	0.010891
aco-miR-34-5p	miRBase	MIMAT0005526	ACOM043032	UGGCAGUGUGGUUAGCUGGU	20	195	103	18	15	94	20343	11376	16553	33146	49013	38166	78456	59893	55821	23991.1	18634.2	16129.8	14838.7	8569.64	16432.7	46688.3	26886.9	47163.5	40246.2	15796.6	28200.6	17038.9	20345.4	34794.8	32366.4	26417.1	31192.8	0.408304	-0.389016	-1.28585	14.6852	10.0843	0.00149536	0.00576082
aco-miR-11-3p	miRBase	MIMAT0007856	ACOM042991	CAUCACAGUCUGAGUUCUUGCU	22	11	1	7	1	26	3026	2216	2319	6048	8681	7933	8299	4959	5848	1353.34	180.915	6272.7	989.25	2370.33	2233.31	6944.83	5237.46	6607.4	6263.23	2882.33	4994.78	3541.63	3806.25	3680.56	2679.86	2767.54	3042.66	0.356574	-0.44785	-1.78425	11.916	12.6783	0.000369933	0.00175647
aco-miR-275-3p	miRBase	MIMAT0001508	ACOM042960	UCAGGUACCUGAAGUAGCGCGCG	23	11	6	6	6	57	6159	4266	5852	19042	18992	22809	22276	22272	24676	1353.34	1085.49	5376.6	5935.5	5196.48	3789.48	14135.2	10082.6	16673.8	13630.5	9074.97	10927.4	10182.9	10061.8	9879.28	12035.9	11677.8	11197.7	0.278014	-0.555933	-2.02837	13.218	17.7902	2.46648e-05	0.000138005
aco-miR-9b-5p	miRBase	MIMAT0001529		ACUUUGGUGAUUUUAGCUGUAUG	23	24	4	3	1	14	2295	3525	1784	8058	12242	10125	3567	2639	3439	2952.75	723.659	2688.3	989.25	1276.33	1726.06	5267.15	8331.24	5083.05	6227.15	3840.25	7043.67	4520.23	5134.72	1581.94	1426.13	1627.49	1545.19	0.277183	-0.557234	-1.86062	11.8923	16.6882	4.40552e-05	0.000240767
aco-miR-2945-3p	Biryukova I. 2014	MIMAT0041516	ACOM042970	UGACUAGAGGCAGACUCGUUUGG	23	62	24	2	6	22	8065	6001	6342	8314	11232	10275	15334	14030	14021	7627.93	4341.95	1792.2	5935.5	2005.66	4340.65	18509.6	14183.2	18069.9	16920.9	3962.26	6462.55	4587.2	5004	6800.54	7581.87	6635.38	7005.93	0.256526	-0.590869	-1.93518	13.0299	20.0088	7.70883e-06	5.03215e-05
aco-miR-306-5p	miRBase	MIMAT0005530		UCAGGUACUGGAUGACUCUCAG	22	20	22	15	10	107	11832	16536	9515	50360	55587	42897	38117	39051	44062	2460.62	3980.12	13441.5	9892.5	9754.8	7905.91	27155.1	39082.4	27110.6	31116	24000.4	31983.1	19151.1	25044.8	16904.7	21103.3	20852.2	19620.1	0.254079	-0.595032	-2.0864	14.2886	19.7246	8.94403e-06	5.68067e-05
aco-miR-125-5p	miRBase	MIMAT0001500	ACOM042968	UCCCUGAGACCCUAACUUGUGA	22	46	17	18	13	130	17635	15415	16125	12535	15101	15672	23765	29353	27349	5659.43	3075.55	16129.8	12860.2	11851.6	9915.33	40473.3	36432.9	45944.1	40950.1	5973.89	8688.66	6996.65	7219.73	10539.6	15862.5	12942.8	13115	0.242132	-0.615948	-2.14001	14.0685	22.9746	1.64159e-06	1.24443e-05
aco-miR-8-5p	miRBase		ACOM043017	CAUCUUACCGGGCAGCAUUAGA	22	260	28	25	20	173	36758	38897	24868	40991	63103	47827	46468	53747	63710	31988.1	5065.61	22402.5	19785	15771.8	19002.6	84361.6	91932	70855	82382.9	19535.3	36307.5	21352	25731.6	20608.3	29045.1	30150.5	26601.3	0.230662	-0.637024	-2.12498	15.1634	20.7118	5.33866e-06	3.58453e-05
aco-miR-317-3p	miRBase	MIMAT0001522	ACOM043031	UGAACACAUCUGGUGGUAUCUCAGU	25	58	26	10	10	29	17068	8683	14657	13513	19594	19026	24496	24551	21309	7135.8	4703.78	8961.01	9892.5	2643.82	6667.38	39172	20522	41761.4	33818.5	6439.98	11273.8	8494.02	8735.93	10863.8	13267.5	10084.4	11405.2	0.197152	-0.705198	-2.4754	13.8402	30.8445	2.79546e-08	2.98606e-07
aco-miR-34-3p	miRBase		ACOM043032	CAGCCACUAUCCGCCCUGCCGUC	23	3	4	0	2	13	1752	1848	1621	923	1294	1502	9458	8590	9687	369.093	723.659	0	1978.5	1185.16	851.283	4020.93	4367.7	4618.62	4335.75	439.88	744.528	670.557	618.322	4194.57	4642.07	4584.34	4473.66	0.19634	-0.706991	-2.42544	11.4225	28.4107	9.8119e-08	9.60748e-07
aco-miR-281-3p	miRBase	MIMAT0001513	ACOM043005	UGUCAUGGAAUUGCUCUCUUUAU	23	2	17	14	15	57	19334	17347	17504	55033	60302	53175	47068	27507	37529	246.062	3075.55	12545.4	14838.7	5196.48	7180.45	44372.6	40999.2	49873.2	45081.6	26227.4	34695.9	23739.6	28221	20874.4	14864.9	17760.5	17833.2	0.159277	-0.797848	-2.80428	14.4977	18.447	1.74693e-05	0.000102632
aco-miR-283-5p	miRBase	MIMAT0001515	ACOM043027	UAAAUAUCAGCUGGUAAUUCU	21	10	7	1	3	5	3886	2999	3413	3376	4159	4279	1889	1806	2110	1230.31	1266.4	896.101	2967.75	455.832	1363.28	8918.58	7088.06	9724.47	8577.03	1608.92	2392.96	1910.33	1970.74	837.761	975.97	998.549	937.427	0.158945	-0.798752	-3.01631	11.6944	46.5183	9.07669e-12	1.93911e-10
aco-miR-2b-3p	Biryukova I. 2014	MIMAT0041565	ACOM043018, ACOM043021	UAUCACAGCCAGCUUUGAAGA	21	12	9	2	3	21	6383	3553	4941	13925	20384	21297	5816	8558	7960	1476.37	1628.23	1792.2	2967.75	1914.49	1955.81	14649.3	8397.42	14078.1	12375	6636.33	11728.3	9507.89	9290.85	2579.36	4624.78	3767.04	3657.06	0.158046	-0.801217	-2.78427	12.7513	39.8435	2.75145e-10	4.31061e-09
aco-miR-12-5p	miRBase	MIMAT0005527		UGAGUAUUACAUCAGGUACUGGU	23	7	0	1	2	1	2406	1509	2270	1509	960	1419	1077	642	836	861.217	0	896.101	1978.5	91.1664	765.397	5521.9	3566.48	6467.78	5185.39	719.154	552.355	633.502	635.004	477.643	346.939	395.634	406.739	0.147606	-0.830895	-3.5474	10.8397	42.8937	5.77976e-11	1.0448e-09
aco-miR-281-5p	miRBase		ACOM043005	AAGAGAGCUAUCCGUCGACAGU	22	9	36	15	11	40	19425	21036	18830	20757	33410	26937	21442	17252	20730	1107.28	6512.93	13441.5	10881.7	3646.65	7118.02	44581.4	49718	53651.3	49316.9	9892.3	19223.1	12025.8	13713.7	9509.41	9323.05	9810.39	9547.62	0.144332	-0.840636	-2.96277	14.21	30.0401	4.23201e-08	4.32401e-07
aco-miR-12-3p	miRBase			CAGUACUUGUGUUAUACUCUCC	22	8	1	1	1	7	2142	2426	1943	1358	1033	1111	724	695	807	984.248	180.915	896.101	989.25	638.164	737.736	4916	5733.79	5536.08	5395.29	647.191	594.357	495.998	579.182	321.09	375.581	381.91	359.527	0.136737	-0.864114	-3.00718	10.8838	46.9337	7.34306e-12	1.72562e-10
aco-miR-375-3p	miRBase	MIMAT0007860		UUUGUUCGUUUGGCUCGAGUUA	22	1	0	6	5	4	22005	24852	19137	1155	888	1058	2063	1298	1746	123.031	0	5376.6	4946.25	364.665	2162.11	50502.6	58737	54526	54588.6	550.446	510.928	472.336	511.237	914.929	701.445	826.288	814.22	0.0396074	-1.40222	-5.42027	13.7641	48.5444	3.22897e-12	8.4312e-11
S/G mean cpm ratio > 4.00
S/G mean cpm ratio ≤ 4.00 and ≥ 0.25
S/G mean cpm ratio ≤ 0.25
