# Supplementary material for: MicroRNAs from saliva of anopheline mosquitoes mimic human endogenous miRNAs and may contribute to vector-host-pathogen interactions
Source: Sci Rep. 2019 Feb 27;9:2955. doi: 10.1038/s41598-019-39880-1 (PMC6393464; doi:10.1038/s41598-019-39880-1)
Supplement: Supplementary file 7 — Supplementary file S6 [file 41598_2019_39880_MOESM7_ESM.xlsx]

## Sheet: aco_top30_homology
An. coluzzii ID	length	source	miRBase ID	VectorBase ID	seq	S mean cpm	H. sapiens	saliva	seed	mm	rank1	samples (N/30)1	Ae. aegypti2	saliva	seed	mm	rank2	Ae. albopictus2	saliva	seed	mm	rank2	I. ricinus3	saliva	seed	mm	rank3	B. malayi4	seed	mm	rank4	H. polygyrus5	seed	mm	rank5
aco-mir-276-3p	22	miRBase	MIMAT0006782	ACOM043000	UAGGAACUUCAUACCGUGCUCU	161759							aae-miR-276-1	Y	Y	0	16	aae-miR-276-1	Y	Y	0	17	iri-miR-276-3p	Y	Y	2	17
aco-mir-263a-5p	24	miRBase	MIMAT0001507	ACOM042976	UGUAAUGGCACUGGAAGAAUUCAC	149006							aae-miR-263a	Y	N	0	7	aae-miR-263a	Y	N	0	8	iri-miR-263a-5p	Y	N	0	15	bma-miR-228	N	2	94	hpo-miR228-5p	N	2	20
aco-mir-7-5p	23	miRBase	MIMAT0001523	ACOM042942	UGGAAGACUAGUGAUUUUGUUGU	145761	hsa-miR-7-5p	Y	Y	0	248	(1/30)	aae-miR-7	N	Y	0		aae-miR-7	N	Y	0							bma-miR-7	Y	1	28	1-22/1-23	Y	6	75
aco-mir-1-3p	22	miRBase	MIMAT0001496	ACOM042967	UGGAAUGUAAAGAAGUAUGGAG	79580.4	hsa-miR-1-3p	N	Y	1			aae-miR-1	N	Y	0		aae-miR-1	N	Y	0		iri-miR-1-3p	Y	Y	0	40	bma-miR-1	Y	1	4	1-23/1-22	Y	1	23
aco-mir-100-5p	22	miRBase	MIMAT0001498	ACOM042969	AACCCGUAGAUCCGAACUUGUG	75743.2	hsa-miR-100-5p	Y	Y	0	206	(5/30)	aae-miR-100	Y	Y	0	11	aae-miR-100	Y	Y	0	9	iri-miR-100-5p	Y	Y	0	10	bma-miR-100b	Y	0	21	1-22/1-23	Y	0	1
aco-mir-184-3p	21	miRBase	MIMAT0001504	ACOM042998	UGGACGGAGAACUGAUAAGGG	66859.1	hsa-miR-184	N	Y	0			aae-miR-184	Y	Y	0	5	aae-miR-184	Y	Y	0	6
aco-mir-N96	23	mirdeep*			UUGCAUCAUGGCAAACACGGACU	58697.7
aco-mir-263b-5p	21	miRBase	MIMAT0010111	ACOM043003	CUUGGCACUGGGAGAAUUCAC	46483.8							aae-miR-263b	Y	Y	0	83	aae-miR-263b	N	Y	0											1-22/1-21	Y	7	70
aco-mir-8-3p	23	miRBase	MIMAT0001525	ACOM043017	UAAUACUGUCAGGUAAAGAUGUC	25220	hsa-miR-141-3p	Y	Y/N	2	46	(28/30)	aae-miR-8	Y	Y	0	3	aae-miR-8	Y	Y	0	1	iri-miR-8-3p	Y	Y	0	2	bma-miR-236	Y	2	67	1-21/1-23	Y	1	33
aco-let-7-5p	21	miRBase	MIMAT0001495		UGAGGUAGUUGGUUGUAUAGU	22471.2	hsa-let-7a-5p	Y	Y	1	19	(30/30)	aae-let-7	Y	Y	0	26	aae-let-7	Y	Y	0	27	iri-let-7-5p	Y	Y	1	12	bma-let-7	Y	1	7	1-22/1-21	Y	1	12
aco-bantam-3p	22	miRBase	MIMAT0001494		UGAGAUCACUUUGAAAGCUGAU	21052.2							aae-bantam	Y	Y	1	6	aae-bantam	Y	Y	1	5						bma-miR-81	Y	2	12	1-19/1-22	Y	6	5
aco-mir-92a-3p	22	miRBase	MIMAT0001527		UAUUGCACUUGUCCCGGCCUAU	20847.6	hsa-miR-92a-3p	Y	Y	1	1	(30/30)	aae-miR-92a	Y	Y	0	45	aae-miR-92a	N	Y	0		iri-miR-92-3p	Y	Y	2	7	bma-miR-92	Y	1	3	1-22/1-22	Y	3	50
aco-mir-8-5p	22	miRBase		ACOM043017	CAUCUUACCGGGCAGCAUUAGA	19002.6	hsa-miR-200b-5p	N	Y	2			aae-miR-8	Y	Y	0	3	aae-miR-8	Y	Y	0	1	iri-miR-8-5p	Y	Y	2	28
aco-mir-34-5p	20	miRBase	MIMAT0005526	ACOM043032	UGGCAGUGUGGUUAGCUGGU	16432.7	hsa-miR-34c-5p	Y	Y	2	161	(11/30)	aae-miR-34	Y	Y	0	25	aae-miR-34	Y	Y	0	16	iri-miR-34-5p	Y	Y	0	22	bma-miR-34	Y	0	10	1-20/1-20	Y	0	31
aco-mir-N56	23	mirdeep*			UACUUCAUAAGAUCGUACUGACC	14481.9
aco-mir-10-5p	21	miRBase	MIMAT0001497	ACOM042944	ACCCUGUAGAUCCGAAUUUGU	13978	hsa-miR-10a-5p	Y	Y/N	0	67	(30/30)	aae-miR-10	Y	Y	0	20	aae-miR-10	Y	Y	0	29	iri-miR-10a-5p	Y	Y	0	11					2-25/1-21	N	6	39
aco-mir-14-3p	21	miRBase	MIMAT0001503	ACOM042951	UCAGUCUUUUUCUCUCUCCUA	11072.1							aae-miR-14	Y	Y	0	9	aae-miR-14	Y	Y	0	14
aco-mir-125-5p	22	miRBase	MIMAT0001500	ACOM042968	UCCCUGAGACCCUAACUUGUGA	9915.33	hsa-miR-125b-5p	Y	Y	0	89	(28/30)	aae-miR-125	Y	Y	0	8	aae-miR-125	Y	Y	0	4	iri-miR-125b-5p	Y	Y	0	16					1-21/1-22	Y	4	22
aco-mir-306-5p	22	miRBase	MIMAT0005530		UCAGGUACUGGAUGACUCUCAG	7905.91							aae-miR-306	Y	Y	2	35	aae-miR-306	Y	Y	2	44	iri-miR-12-5p	Y	Y	7	13
aco-chr2R_79712-3p	22	Biryukova I. 2014		ACOM042966	UGUUAACUGUAAGACUGUGUCU	7504							aae-miR-999	Y	Y	0	55	aae-miR-999	Y	Y	0	32
aco-mir-281-3p	23	miRBase	MIMAT0001513	ACOM043005	UGUCAUGGAAUUGCUCUCUUUAU	7180.45							aae-miR-281	Y	Y	0	2	aae-miR-281	Y	Y	0	24	iri-miR-46-3p	Y	Y	2	81	bma-miR-100d	Y	0	38	hpo-miR-46-3p	Y	3	61
aco-mir-281-5p	22	miRBase		ACOM043005	AAGAGAGCUAUCCGUCGACAGU	7118.02							aae-miR-281-2-5p	Y	Y	0	1	aae-miR-281-2-5p	Y	Y	0	22	iri-miR-46-3p	Y	Y	2	46	bma-miR-100d	Y	3	38	hpo-miR-46-3p	Y	X	61
aco-mir-317-3p	25	miRBase	MIMAT0001522	ACOM043031	UGAACACAUCUGGUGGUAUCUCAGU	6667.38							aae-miR-317-1	Y	Y	1	14	aae-miR-317-1	Y	Y	1	11	iri-miR-317-3p	Y	Y	2	5
aco-mir-9a-5p	23	miRBase	MIMAT0001526	ACOM043004	UCUUUGGUUAUCUAGCUGUAUGA	5698.82	hsa-miR-9-5p	Y	Y	0	239	(3/30)	aae-miR-9a-2	Y	Y	0	62	aae-miR-9a-2	N	Y	0		iri-miR-9a-5p	Y	Y	0	9	bma-miR-9-5p	N	0	11	1-23/1-23	Y	0	29
aco-miR-2945-3p	23	Biryukova I. 2014	MIMAT0041516	ACOM042970	UGACUAGAGGCAGACUCGUUUGG	4340.65							aae-miR-2945	Y	Y	0	73	aae-miR-2945	N	Y	0		iri-miR-279a-3p	Y	Y	4	3
aco-mir-277-3p	23	miRBase	MIMAT0001510	ACOM043030, ACOM043001	UAAAUGCACUAUCUGGUACGACA	4310.87							aae-miR-277	Y	Y	0	24	aae-miR-277	Y	Y	0	23						bma-miR-5366-5p	Y	2	73	1-8/1-8	Y	-	52
aco-mir-275-3p	23	miRBase	MIMAT0001508	ACOM042960	UCAGGUACCUGAAGUAGCGCGCG	3789.48							aae-miR-275	Y	Y	0	41	aae-miR-275	Y	Y	0	39	iri-miR-275-3p	Y	Y	0	8
aco-mir-989-3p	21	miRBase	MIMAT0005529		UGUGAUGUGACGUAGUGGUAC	3729.25							aae-miR-989	Y	Y	0	27	aae-miR-989	N	Y	0
aco-mir-317-5p	22	miRBase		ACOM043031	UGGGAUACUCCUUGUGCUCGCU	3344.58
aco-chr2R_93879-5p	22	Biryukova I. 2014		ACOM043034	CUAAGUACUAGUGCCGCAGGAG	3097.63							aae-miR-252-5p	Y	Y	0	37	aae-miR-252-5p	Y	Y	0	25	iri-miR-252b-5p	Y	N	1	14	bma-miR-252	N	1	15	hpo-miR-252-5p	N	2
1. Yeri A. et al 2017 Sci Rep 7:44061
2. Maharaj P.D. et al 2015 PLoS Negl Trop Dis 9:e0003386
3. Hackenberg M. et al 2017 RNA 23(8):1259-1269
4. Zamanian M. et al 2015 PLoS Negl Trop Dis 9:e0004069
5. Buck A.H. et al 2014 Nat Commun 5:5488
